# Supplementary material for: Genome-Wide Detection for Runs of Homozygosity in Baoshan Pigs Using Whole Genome Resequencing
Source: Genes (Basel). 2024 Feb 12;15(2):233. doi: 10.3390/genes15020233 (PMC10887577; doi:10.3390/genes15020233)
Supplement: Supplementary file 1 [file genes-15-00233-s001.zip]

Archive with 6 entries (6 files):
- Figure S1 Additional information on ROH statistics.pdf
- Table S1 ROH Information for BS Pigs.xlsx
- Table S2 Genetic information in BS pig islands.xlsx
- Table S3 Information on GO enrichment of genes in the ROH island of BS pigs.xlsx
- Table S4 Information on KEGG enrichment of ROH island genes in BS pigs.xlsx
- Table S5 Information on localization of QTLs in BS pig ROH islands.xlsx
