# Supplementary material for: Genome-Wide Detection for Runs of Homozygosity in Baoshan Pigs Using Whole Genome Resequencing
Source: Genes (Basel). 2024 Feb 12;15(2):233. doi: 10.3390/genes15020233 (PMC10887577; doi:10.3390/genes15020233)
Supplement: Supplementary file 1 [file genes-15-00233-s001.zip › Table S1 ROH Information for BS Pigs.xlsx]

## Sheet: Sheet1
ROH Information for BS Pigs
Serial Number	Chromosomes	Starting Position	End Position	Length(kb)	Number of SNPs	Number of Genes	Genes
1	2	58150677	58985730	835.05	49	29	ncbi_100738340(ATP13A1);ncbi_100517882(GMIP);ncbi_100038015(LPAR2);ncbi_100514093(PBX4);ncbi_100518061(CILP2);ncbi_100514276(YJEFN3);ncbi_100622110(NDUFA13);ncbi_100518240(Tssk6);ncbi_100518418(GATAD2A);ncbi_100625621(MAU2);ncbi_110259310(SUGP1);ncbi_110259311(TM6SF2);ncbi_110259312(HAPLN4);ncbi_110259313(NCAN);ncbi_100620309(NR2C2AP);ncbi_100628226(RFXANK);ncbi_100620218(BORCS8);ncbi_733675(MEF2…
2	2	110856088	111999120	1143.03	133	3	ncbi_110259433();ncbi_110259434();ncbi_110259435()
3	3	20558161	21080158	522	176	1	ncbi_100520072(HS3ST4)
4	3	24210198	25413531	1203.33	247	19	ncbi_100524613(UQCRC2);ncbi_100524794(ABCA3);ncbi_102163149();ncbi_100524979(ABCA3);ncbi_100622606(Abca3);ncbi_100525333(CRYM);ncbi_100525512(ANKS4B);ncbi_396846(ZP2);ncbi_100511686();ncbi_100738073();ncbi_100525810(LYRM1);ncbi_100525983(DCUN1D3);ncbi_100512042(REXO5);ncbi_100526162(ERI2);ncbi_100512220(ACSM3);ncbi_100512402(THUMPD1);ncbi_100512595(ACSM4);ncbi_100510957(ACSM2B);ncbi_100511318(ACS…
5	3	25751635	27287734	1536.1	398	17	ncbi_100511500(GPR139);ncbi_100623340(GPRC5B);ncbi_100622841(IQCK);ncbi_100622638(KNOP1);ncbi_100622540(VPS35L);ncbi_100623654(CCP110);ncbi_100623540(RPL39);ncbi_100624000(GDE1);ncbi_100623809(TMC5);ncbi_102162148(TMC7);ncbi_110259917(COQ7);ncbi_110259918(ITPRIPL2);ncbi_100513981(SYT17);ncbi_100625964(SMG1);ncbi_100625874(ARL6IP1);ncbi_100626041(RPS15A);ncbi_100514160(XYLT1)
6	3	39489416	40833984	1344.57	76	78	ncbi_100192445(PDPK1);ncbi_100518775(AMDHD2);ncbi_100518959(ATP6V0C);ncbi_102160562(TBC1D24);ncbi_100622906(NTN3);ncbi_100518420(TEDC2);ncbi_110259944();ncbi_100518243(CCNF);ncbi_110259945(ABCA3);ncbi_102160363();ncbi_106507370();ncbi_100518064(ABCA3);ncbi_102159543();ncbi_110259946();ncbi_100737559(RNPS1);ncbi_100738177(ECI1);ncbi_100517704(E4f1);ncbi_100738142(DNASE1L2);ncbi_100739035(PGP);ncbi…
7	3	69934975	71184859	1249.88	277	3	ncbi_100522368(EXOC6B);ncbi_100521659(CYP26B1);ncbi_100522732(DYSF)
8	5	31826213	33342702	1516.49	299	15	ncbi_100515779(DYRK2);ncbi_110260699();ncbi_110260700();ncbi_102166619();ncbi_396991(IFNG);ncbi_100037932(IL26);ncbi_595104(IL22);ncbi_100625194(MDM1);ncbi_102164628();ncbi_102164543();ncbi_100152555(RAP1B);ncbi_100516909(NUP107);ncbi_100515832(SLC35E3);ncbi_100125959(MDM2);ncbi_100628221(CPM)
9	5	46819866	48033074	1213.21	171	9	ncbi_100157490(FGFR1OP2);ncbi_100155867(INTS13);ncbi_110260584(--);ncbi_100517279(ITPR2);ncbi_100515546(SSPN);ncbi_100626912(BHLHE41);ncbi_106509230();ncbi_100151839(RASSF8);ncbi_100627442(LMNTD1)
10	5	54993078	55148140	155.06	24	0	none
11	6	99303781	100071439	767.66	170	1	ncbi_100624854(PTPRM)
12	6	105748073	106822150	1074.08	109	11	ncbi_102166764(COLEC12);ncbi_110261178();ncbi_100625217(THOC1);ncbi_100625317(USP14);ncbi_397447(ROCK1);ncbi_102157456(--);ncbi_110261181();ncbi_100524319(GREB1L);ncbi_110261180();ncbi_100524501(ESCO1);ncbi_100524872(SNRPD1)
13	6	113154194	114097691	943.5	128	0	none
14	6	122797671	124759101	1961.43	288	5	ncbi_110261441();ncbi_110261199();ncbi_106507637();ncbi_110261200();ncbi_106508560()
15	6	141225261	141781183	555.92	126	3	ncbi_106507646(NEGR1);ncbi_106507647();ncbi_106507648()
16	7	103372339	104123003	750.66	192	6	ncbi_100520033(CEP128);ncbi_397560(TSHR);ncbi_110261639();ncbi_100154605(GTF2A1);ncbi_110261640();ncbi_100157426(STON2)
17	8	57807688	58831012	1023.32	98	4	ncbi_110262009();ncbi_110262109();ncbi_106504673();ncbi_110262011()
18	8	61213261	62783640	1570.38	132	2	ncbi_110262111();ncbi_100621613(TECRL)
19	9	47845231	48261780	416.55	112	2	ncbi_100523504(Grik4);ncbi_100523684(Tecta)
20	9	65758883	67750413	1991.53	517	45	ncbi_110255467(CNTN2);ncbi_100626729(TMEM81);ncbi_100513301(RBBP5);ncbi_100525530(DSTYK);ncbi_100627220(TMCC2);ncbi_100625699(NUAK2);ncbi_100625797(KLHDC8A);ncbi_100625888(LEMD1);ncbi_110255468();ncbi_100627418(CDK18);ncbi_100626007(MFSD4A);ncbi_100626141(ELK4);ncbi_106504941();ncbi_100626235(SLC45A3);ncbi_100626322(NUCKS1);ncbi_100626414(Rab29);ncbi_100626641(SLC41A1);ncbi_100627595(PM20D1);ncbi…
21	9	68761501	70091957	1330.46	280	5	ncbi_110255471();ncbi_100518029(ZNF804B);ncbi_100623095(TEX47);ncbi_106504949();ncbi_110255472()
22	9	70612000	71745742	1133.74	177	3	ncbi_110262229();ncbi_100515962(CDK14);ncbi_110262227(FZD1)
23	9	73235327	74239256	1003.93	99	9	ncbi_397638(CALCR);ncbi_100519790(GNGT1);ncbi_100520144(TFPI2);ncbi_106504955();ncbi_100522202(GNG11);ncbi_102163120();ncbi_100522390(BET1);ncbi_102163402();ncbi_100626716(COL1A2)
24	9	76323525	77330321	1006.8	128	9	ncbi_100524330();ncbi_102167654();ncbi_110255475();ncbi_110255474(Dlx6);ncbi_100286863(Dlx5);ncbi_102158000(SDHAF3);ncbi_110262295();ncbi_100525179(TAC1);ncbi_100312961(ASNS)
25	9	77801366	79936598	2135.23	257	11	ncbi_100510974(COL28A1);ncbi_100337662(MIOS);ncbi_100624116(RPA3);ncbi_102165755(UMAD1);ncbi_110262233();ncbi_100511149(Glcci1);ncbi_100511342(ICA1);ncbi_102161282();ncbi_110262296();ncbi_100511893(Nxph1);ncbi_110262298()
26	9	81065694	82202063	1136.37	161	6	ncbi_100739717(THSD7A);ncbi_110262234();ncbi_100512621(TMEM106B);ncbi_100512803(VWDE);ncbi_102164901();ncbi_100512981(SCIN)
27	9	85573015	90921825	5348.81	706	34	ncbi_100623666(CRPPA);ncbi_106508298();ncbi_100736999(SOSTDC1);ncbi_102160245();ncbi_100628146(LRRC72);ncbi_100627896(ANKMY2);ncbi_100514864(BZW2);ncbi_100624728(TSPAN13);ncbi_100514482(AGR2);ncbi_102158500(Agr3);ncbi_396654(AHR);ncbi_102159096();ncbi_110255481();ncbi_100624923(SNX13);ncbi_100515567(PRPS1);ncbi_100523163(HDAC9);ncbi_110262241();ncbi_110262240();ncbi_100516456(TWIST1);ncbi_1005166…
28	9	96913780	99781465	2867.68	435	11	ncbi_100524100(SEMA3E);ncbi_100524640(PCLO);ncbi_397377(CACNA2D1);ncbi_110262242();ncbi_100525120(HGF);ncbi_110255496();ncbi_100624508(SEMA3C);ncbi_106504983(CD36);ncbi_110255497(CD36);ncbi_100511343(CD36);ncbi_733702(CD36)
29	9	102328391	102953992	625.6	91	13	ncbi_100515229(PHTF2);ncbi_110255565(--);ncbi_110262244(TMEM60);ncbi_110262245(RSBN1L);ncbi_102167692();ncbi_100625763(PTPN12);ncbi_102167907();ncbi_110262246();ncbi_100512622(GSAP);ncbi_100737427(CCDC146);ncbi_110262247();ncbi_448808(FGL2);ncbi_100512804(FAM185A)
30	10	65872233	66682345	810.11	210	9	ncbi_110255727();ncbi_110255728();ncbi_110255729();ncbi_106507922();ncbi_100624137();ncbi_102168177();ncbi_102157766();ncbi_100174961(KLF6);ncbi_102157904()
31	12	32165128	32912441	747.31	142	2	ncbi_100525181(ANKFN1);ncbi_574073(Nog)
32	14	29757521	30965156	1207.63	154	30	ncbi_100152515(PITPNM2);ncbi_100157752(Arl6ip4);ncbi_100156543(OGFOD2);ncbi_100155346(ABCB9);ncbi_106505925();ncbi_100152918(VPS37B);ncbi_100154116(Hip1r);ncbi_100520106(CCDC62);ncbi_100156971(DENR);ncbi_100153287(HCAR1);ncbi_102164386(HCAR2);ncbi_100739587(KNTC1);ncbi_100154492(RSRC2);ncbi_100157314(ZCCHC8);ncbi_100153677(CLIP1);ncbi_100049702(VPS33A);ncbi_100155744(Diablo);ncbi_100736645(B3GNT4…
33	14	34741817	35147709	405.89	85	3	ncbi_100519054(KSR2);ncbi_110256852();ncbi_100520934(NOS1)
34	14	96343795	97662299	1318.5	191	11	ncbi_100151991();ncbi_102158750();ncbi_110256792(PCDH15);ncbi_110256787();ncbi_102159151();ncbi_102159032();ncbi_102157770(ADRM1);ncbi_106508097();ncbi_397230(MBL2);ncbi_100157640(DKK1);ncbi_733640(PRKG1)
35	15	102152703	105003483	2850.78	471	26	ncbi_100521161(PLCL1);ncbi_110257001();ncbi_102160045();ncbi_102160784(SATB2);ncbi_100522040(FTCDNL1);ncbi_100522402(TYW5);ncbi_100522576(MAIP1);ncbi_100415809(SPATS2L);ncbi_100523334(KCTD18);ncbi_100522763(SGO2);ncbi_100523701(AOX1);ncbi_102162816();ncbi_100623394(Aox4);ncbi_100525616(AOX2);ncbi_100152909(BZW1);ncbi_100141471(CLK1);ncbi_100156964(PPIL3);ncbi_100525788(NIF3L1);ncbi_106510112(ORC2…
36	15	114129442	115566306	1436.86	251	7	ncbi_100525789(ERBB4);ncbi_110257139();ncbi_110257137();ncbi_100626390(PCED1B);ncbi_110257138();ncbi_110257136();ncbi_100737978(IKZF2)
37	17	56607154	58892664	2285.51	748	32	ncbi_100141408(CBLN4);ncbi_100141404(MC3R);ncbi_110257449();ncbi_100134989(FAM210B);ncbi_574063(AURKA);ncbi_100126292(Cstf1);ncbi_100126293(CASS4);ncbi_100126294(RTF2);ncbi_100134987(GCNT7);ncbi_100134988(FAM209B);ncbi_110257496();ncbi_100144525(TFAP2C);ncbi_102165808();ncbi_492315(BMP7);ncbi_100125974(SPO11);ncbi_100125839(RAE1);ncbi_100125973(RBM38);ncbi_100126237(CTCFL);ncbi_102166415();ncbi_1…
38	18	10865588	12798717	1933.13	395	13	ncbi_100517620(TMEM213);ncbi_100519402(ATP6V0A4);ncbi_100519751(SVOPL);ncbi_100620590(TRIM24);ncbi_100520813(AKR1D1);ncbi_100520468(CREB3L2);ncbi_100521167(DGKI);ncbi_110257584();ncbi_397609(PTN);ncbi_106506761();ncbi_110257606();ncbi_397498(CHRM2);ncbi_100621475()
39	18	28880359	30166421	1286.06	214	10	ncbi_100516477(ASZ1);ncbi_100516839(WNT2);ncbi_106506804();ncbi_100125380(ST7);ncbi_100037958(CAPZA2);ncbi_654328(MET);ncbi_404693(CAV1);ncbi_100125375(CAV2);ncbi_100125376(TES);ncbi_100517204(TFEC)
40	18	53197275	54755492	1558.22	253	10	ncbi_110257602();ncbi_102168155(SUGCT);ncbi_110257519();ncbi_110257520();ncbi_100518707(Mplkip);ncbi_100519067(CDK13);ncbi_102157930();ncbi_100622254(Rala);ncbi_100622361(YAE1);ncbi_100622573(POU6F2)
