# Supplementary material for: Genome-Wide Detection for Runs of Homozygosity in Baoshan Pigs Using Whole Genome Resequencing
Source: Genes (Basel). 2024 Feb 12;15(2):233. doi: 10.3390/genes15020233 (PMC10887577; doi:10.3390/genes15020233)
Supplement: Supplementary file 1 [file genes-15-00233-s001.zip › Table S2 Genetic information in BS pig islands.xlsx]

## Sheet: Sheet1
Genetic information in BS pig islands
Serial number	Gene ID	Gene	Description	ROH Location(kb)	KEGG_A_class	KEGG_B_class	Pathway	K_ID	GO Component	GO Function	GO Process
1	ncbi_100626007	MFSD4A	major facilitator superfamily domain containing 4A	9:65758883-67750413	-	-	-	-	GO:0005575//cellular_component;GO:0016020//membrane;GO:0016021//integral component of membrane;GO:0031224//intrinsic component of membrane;GO:0044425//membrane part	GO:0003674//molecular_function;GO:0005215//transporter activity;GO:0005355//glucose transmembrane transporter activity;GO:0015144//carbohydrate transmembrane transporter activity;GO:0015145//monosaccharide transmembrane transporter activity;GO:0015149//hexose transmembrane transporter activity;GO:0022857//transmembrane transporter activity;GO:0051119//sugar transmembrane transporter activity	GO:0006810//transport;GO:0008150//biological_process;GO:0008643//carbohydrate transport;GO:0008645//hexose transport;GO:0015749//monosaccharide transport;GO:0034219//carbohydrate transmembrane transport;GO:0051179//localization;GO:0051234//establishment of localization;GO:0055085//transmembrane transport;GO:0071702//organic substance transport;GO:1904659//glucose transmembrane transport
2	ncbi_100517204	TFEC	transcription factor EC	18:28880359-30166421	-	-	-	-	GO:0005575//cellular_component;GO:0005622//intracellular;GO:0005623//cell;GO:0005634//nucleus;GO:0005654//nucleoplasm;GO:0031974//membrane-enclosed lumen;GO:0031981//nuclear lumen;GO:0043226//organelle;GO:0043227//membrane-bounded organelle;GO:0043229//intracellular organelle;GO:0043231//intracellular membrane-bounded organelle;GO:0043233//organelle lumen;GO:0044422//organelle part;GO:0044424//in…	GO:0000976//transcription regulatory region sequence-specific DNA binding;GO:0000977//RNA polymerase II regulatory region sequence-specific DNA binding;GO:0000978//RNA polymerase II core promoter proximal region sequence-specific DNA binding;GO:0000981//RNA polymerase II transcription factor activity, sequence-specific DNA binding;GO:0000982//transcription factor activity, RNA polymerase II core …	GO:0006139//nucleobase-containing compound metabolic process;GO:0006351//transcription, DNA-templated;GO:0006355//regulation of transcription, DNA-templated;GO:0006357//regulation of transcription from RNA polymerase II promoter;GO:0006366//transcription from RNA polymerase II promoter;GO:0006725//cellular aromatic compound metabolic process;GO:0006807//nitrogen compound metabolic process;GO:0006…
3	ncbi_100623540	RPL39	60S ribosomal protein L39	3:25751635-27287734	Genetic Information Processing	Translation	ko03010//Ribosome	K02924	GO:0005575//cellular_component;GO:0005576//extracellular region;GO:0005615//extracellular space;GO:0005622//intracellular;GO:0005623//cell;GO:0005737//cytoplasm;GO:0005829//cytosol;GO:0005840//ribosome;GO:0005844//polysome;GO:0015934//large ribosomal subunit;GO:0022625//cytosolic large ribosomal subunit;GO:0022626//cytosolic ribosome;GO:0032991//macromolecular complex;GO:0042788//polysomal riboso…	GO:0003674//molecular_function;GO:0003676//nucleic acid binding;GO:0003723//RNA binding;GO:0003735//structural constituent of ribosome;GO:0005198//structural molecule activity;GO:0005488//binding;GO:0097159//organic cyclic compound binding;GO:1901363//heterocyclic compound binding	GO:0000184//nuclear-transcribed mRNA catabolic process, nonsense-mediated decay;GO:0000956//nuclear-transcribed mRNA catabolic process;GO:0002181//cytoplasmic translation;GO:0002227//innate immune response in mucosa;GO:0002251//organ or tissue specific immune response;GO:0002376//immune system process;GO:0002385//mucosal immune response;GO:0006139//nucleobase-containing compound metabolic process…
4	ncbi_100622540	VPS35L	chromosome 3 C16orf62 homolog, transcript variant X2	3:25751635-27287734	-	-	-	-	GO:0005575//cellular_component;GO:0005622//intracellular;GO:0005623//cell;GO:0005737//cytoplasm;GO:0005768//endosome;GO:0005769//early endosome;GO:0005829//cytosol;GO:0005886//plasma membrane;GO:0012505//endomembrane system;GO:0012506//vesicle membrane;GO:0016020//membrane;GO:0016021//integral component of membrane;GO:0030141//secretory granule;GO:0030659//cytoplasmic vesicle membrane;GO:0030667/…	GO:0003674//molecular_function	GO:0001775//cell activation;GO:0002252//immune effector process;GO:0002263//cell activation involved in immune response;GO:0002274//myeloid leukocyte activation;GO:0002275//myeloid cell activation involved in immune response;GO:0002283//neutrophil activation involved in immune response;GO:0002366//leukocyte activation involved in immune response;GO:0002376//immune system process;GO:0002443//leuko…
5	ncbi_110262299	-	-	9:85573015-90921825		-	-	-	-	-	-
6	ncbi_100622361	YAE1	Yae1 domain containing 1	18:53197275-54755492	-	-	-	-	GO:0005575//cellular_component;GO:0005622//intracellular;GO:0005623//cell;GO:0005634//nucleus;GO:0005737//cytoplasm;GO:0043226//organelle;GO:0043227//membrane-bounded organelle;GO:0043229//intracellular organelle;GO:0043231//intracellular membrane-bounded organelle;GO:0044424//intracellular part;GO:0044464//cell part	GO:0000215//tRNA 2'-phosphotransferase activity;GO:0003674//molecular_function;GO:0003824//catalytic activity;GO:0016740//transferase activity;GO:0016772//transferase activity, transferring phosphorus-containing groups;GO:0016773//phosphotransferase activity, alcohol group as acceptor	GO:0000394//RNA splicing, via endonucleolytic cleavage and ligation;GO:0006139//nucleobase-containing compound metabolic process;GO:0006388//tRNA splicing, via endonucleolytic cleavage and ligation;GO:0006396//RNA processing;GO:0006399//tRNA metabolic process;GO:0006412//translation;GO:0006413//translational initiation;GO:0006518//peptide metabolic process;GO:0006725//cellular aromatic compound m…
7	ncbi_110261639	-	-	7:103372339-104123003	-	-	-	-	-	-	-
8	ncbi_106504252	-	-	3:39489416-40833984	-	-	-	-	-	-	-
9	ncbi_100627418	CDK18	cyclin dependent kinase 18, transcript variant X1	9:65758883-67750413	-	-	-	-	GO:0005575//cellular_component;GO:0005622//intracellular;GO:0005623//cell;GO:0005634//nucleus;GO:0005737//cytoplasm;GO:0043226//organelle;GO:0043227//membrane-bounded organelle;GO:0043229//intracellular organelle;GO:0043231//intracellular membrane-bounded organelle;GO:0044424//intracellular part;GO:0044464//cell part	GO:0000166//nucleotide binding;GO:0003674//molecular_function;GO:0003824//catalytic activity;GO:0004672//protein kinase activity;GO:0004674//protein serine/threonine kinase activity;GO:0004693//cyclin-dependent protein serine/threonine kinase activity;GO:0005488//binding;GO:0005524//ATP binding;GO:0008144//drug binding;GO:0016301//kinase activity;GO:0016740//transferase activity;GO:0016772//trans…	GO:0006464//cellular protein modification process;GO:0006468//protein phosphorylation;GO:0006793//phosphorus metabolic process;GO:0006796//phosphate-containing compound metabolic process;GO:0006807//nitrogen compound metabolic process;GO:0008150//biological_process;GO:0008152//metabolic process;GO:0009987//cellular process;GO:0016310//phosphorylation;GO:0019538//protein metabolic process;GO:00362…
10	ncbi_396700	Tpsab1	tryptase	3:39489416-40833984	-	-	-	-	GO:0005575//cellular_component;GO:0005622//intracellular;GO:0005623//cell;GO:0005737//cytoplasm;GO:0044424//intracellular part;GO:0044464//cell part	GO:0003674//molecular_function;GO:0003824//catalytic activity;GO:0004175//endopeptidase activity;GO:0004252//serine-type endopeptidase activity;GO:0008233//peptidase activity;GO:0008236//serine-type peptidase activity;GO:0016787//hydrolase activity;GO:0017171//serine hydrolase activity;GO:0070011//peptidase activity, acting on L-amino acid peptides	GO:0006508//proteolysis;GO:0006807//nitrogen compound metabolic process;GO:0008150//biological_process;GO:0008152//metabolic process;GO:0019538//protein metabolic process;GO:0043170//macromolecule metabolic process;GO:0044238//primary metabolic process;GO:0071704//organic substance metabolic process;GO:1901564//organonitrogen compound metabolic process
11	ncbi_100144500	RHOF	ras homolog family member F, filopodia associated	14:29757521-30965156	-	-	-	-	GO:0005575//cellular_component;GO:0005622//intracellular;GO:0005623//cell;GO:0005737//cytoplasm;GO:0005829//cytosol;GO:0005856//cytoskeleton;GO:0005886//plasma membrane;GO:0012505//endomembrane system;GO:0012506//vesicle membrane;GO:0016020//membrane;GO:0030141//secretory granule;GO:0030659//cytoplasmic vesicle membrane;GO:0030667//secretory granule membrane;GO:0031090//organelle membrane;GO:0031…	GO:0000166//nucleotide binding;GO:0001882//nucleoside binding;GO:0001883//purine nucleoside binding;GO:0003674//molecular_function;GO:0003824//catalytic activity;GO:0003924//GTPase activity;GO:0005488//binding;GO:0005525//GTP binding;GO:0016462//pyrophosphatase activity;GO:0016787//hydrolase activity;GO:0016817//hydrolase activity, acting on acid anhydrides;GO:0016818//hydrolase activity, acting …	GO:0001775//cell activation;GO:0002252//immune effector process;GO:0002263//cell activation involved in immune response;GO:0002274//myeloid leukocyte activation;GO:0002275//myeloid cell activation involved in immune response;GO:0002283//neutrophil activation involved in immune response;GO:0002366//leukocyte activation involved in immune response;GO:0002376//immune system process;GO:0002443//leuko…
12	ncbi_100144524	ZBP1	Z-DNA binding protein 1	17:56607154-58892664	Cellular Processes;Organismal Systems	Cell growth and death;Immune system	ko04217//Necroptosis;ko04623//Cytosolic DNA-sensing pathway	K12965;K12965	GO:0005575//cellular_component;GO:0005622//intracellular;GO:0005623//cell;GO:0005634//nucleus;GO:0005737//cytoplasm;GO:0005829//cytosol;GO:0043226//organelle;GO:0043227//membrane-bounded organelle;GO:0043229//intracellular organelle;GO:0043231//intracellular membrane-bounded organelle;GO:0044424//intracellular part;GO:0044444//cytoplasmic part;GO:0044464//cell part	GO:0003674//molecular_function;GO:0003676//nucleic acid binding;GO:0003677//DNA binding;GO:0003690//double-stranded DNA binding;GO:0003692//left-handed Z-DNA binding;GO:0003723//RNA binding;GO:0003726//double-stranded RNA adenosine deaminase activity;GO:0003824//catalytic activity;GO:0004000//adenosine deaminase activity;GO:0005488//binding;GO:0005515//protein binding;GO:0016787//hydrolase activi…	GO:0001817//regulation of cytokine production;GO:0001819//positive regulation of cytokine production;GO:0001959//regulation of cytokine-mediated signaling pathway;GO:0001961//positive regulation of cytokine-mediated signaling pathway;GO:0002252//immune effector process;GO:0002376//immune system process;GO:0002682//regulation of immune system process;GO:0002684//positive regulation of immune syste…
13	ncbi_110256740	-	-	14:29757521-30965156	-	-	-	-	-	-	-
14	ncbi_100514571	TMEM204	transmembrane protein 204, transcript variant X2	3:39489416-40833984	-	-	-	-	GO:0016021//integral component of membrane	-	-
15	ncbi_100141471	CLK1	CDC like kinase 1	15:102152703-105003483	Human Diseases	Infectious disease: bacterial	ko05134//Legionellosis	K23561	-	GO:0004672//protein kinase activity;GO:0005524//ATP binding	GO:0006468//protein phosphorylation
16	ncbi_100519402	ATP6V0A4	ATPase H+ transporting V0 subunit a4	18:10865588-12798717	Metabolism;Human Diseases;Human Diseases;Cellular Processes;Cellular Processes;Metabolism;Human Diseases;Organismal Systems;Organismal Systems	Global and overview maps;Infectious disease: viral;Infectious disease: bacterial;Transport and catabolism;Transport and catabolism;Energy metabolism;Immune disease;Nervous system;Excretory system	ko01100//Metabolic pathways;ko05165//Human papillomavirus infection;ko05152//Tuberculosis;ko04145//Phagosome;ko04142//Lysosome;ko00190//Oxidative phosphorylation;ko05323//Rheumatoid arthritis;ko04721//Synaptic vesicle cycle;ko04966//Collecting duct acid secretion	K02154;K02154;K02154;K02154;K02154;K02154;K02154;K02154;K02154	GO:0033179//proton-transporting V-type ATPase, V0 domain	GO:0015078//hydrogen ion transmembrane transporter activity	GO:0006886//intracellular protein transport;GO:0016192//vesicle-mediated transport;GO:1902600//hydrogen ion transmembrane transport
17	ncbi_100624598	MEIOB	meiosis specific with OB domains, transcript variant X1	3:39489416-40833984	-	-	-	-	GO:0005575//cellular_component;GO:0005622//intracellular;GO:0005623//cell;GO:0005634//nucleus;GO:0005694//chromosome;GO:0005737//cytoplasm;GO:0016021//integral component of membrane;GO:0032991//macromolecular complex;GO:0043226//organelle;GO:0043227//membrane-bounded organelle;GO:0043228//non-membrane-bounded organelle;GO:0043229//intracellular organelle;GO:0043231//intracellular membrane-bounded…	GO:0003674//molecular_function;GO:0003676//nucleic acid binding;GO:0003677//DNA binding;GO:0003682//chromatin binding;GO:0003697//single-stranded DNA binding;GO:0003824//catalytic activity;GO:0004518//nuclease activity;GO:0004527//exonuclease activity;GO:0004529//exodeoxyribonuclease activity;GO:0004536//deoxyribonuclease activity;GO:0005488//binding;GO:0005515//protein binding;GO:0008296//3'-5'-…	GO:0000003//reproduction;GO:0000280//nuclear division;GO:0000712//resolution of meiotic recombination intermediates;GO:0000724//double-strand break repair via homologous recombination;GO:0000725//recombinational repair;GO:0001709//cell fate determination;GO:0006139//nucleobase-containing compound metabolic process;GO:0006259//DNA metabolic process;GO:0006281//DNA repair;GO:0006302//double-strand …
18	ncbi_102158500	Agr3	anterior gradient protein 3	9:85573015-90921825	-	-	-	-	GO:0005575//cellular_component;GO:0005622//intracellular;GO:0005623//cell;GO:0005737//cytoplasm;GO:0005783//endoplasmic reticulum;GO:0012505//endomembrane system;GO:0043226//organelle;GO:0043227//membrane-bounded organelle;GO:0043229//intracellular organelle;GO:0043231//intracellular membrane-bounded organelle;GO:0044424//intracellular part;GO:0044444//cytoplasmic part;GO:0044464//cell part	GO:0002162//dystroglycan binding;GO:0003674//molecular_function;GO:0005488//binding;GO:0005515//protein binding	GO:0008150//biological_process;GO:0009987//cellular process;GO:0010941//regulation of cell death;GO:0030154//cell differentiation;GO:0032502//developmental process;GO:0048519//negative regulation of biological process;GO:0048523//negative regulation of cellular process;GO:0048869//cellular developmental process;GO:0050789//regulation of biological process;GO:0050794//regulation of cellular proces…
19	ncbi_396680	NPW	neuropeptide W	3:39489416-40833984	Environmental Information Processing	Signaling molecules and interaction	ko04080//Neuroactive ligand-receptor interaction	K23141	GO:0005576//extracellular region	GO:0001664//G-protein coupled receptor binding	GO:0007218//neuropeptide signaling pathway
20	ncbi_100525255	PSMD9	proteasome 26S subunit, non-ATPase 9	14:29757521-30965156	-	-	-	-	GO:0000502//proteasome complex;GO:0005575//cellular_component;GO:0005622//intracellular;GO:0005623//cell;GO:0005634//nucleus;GO:0005654//nucleoplasm;GO:0005737//cytoplasm;GO:0005829//cytosol;GO:0005838//proteasome regulatory particle;GO:0008540//proteasome regulatory particle, base subcomplex;GO:0022624//proteasome accessory complex;GO:0030288//outer membrane-bounded periplasmic space;GO:0031974/…	GO:0003674//molecular_function;GO:0003712//transcription cofactor activity;GO:0003713//transcription coactivator activity;GO:0004222//metalloendopeptidase activity;GO:0004252//serine-type endopeptidase activity;GO:0005488//binding;GO:0005515//protein binding;GO:0008022//protein C-terminus binding;GO:0008134//transcription factor binding;GO:0008236//serine-type peptidase activity;GO:0043425//bHLH …	GO:0002791//regulation of peptide secretion;GO:0002792//negative regulation of peptide secretion;GO:0002793//positive regulation of peptide secretion;GO:0006355//regulation of transcription, DNA-templated;GO:0006357//regulation of transcription from RNA polymerase II promoter;GO:0006464//cellular protein modification process;GO:0006508//proteolysis;GO:0006511//ubiquitin-dependent protein cataboli…
21	ncbi_110259312	HAPLN4	hyaluronan and proteoglycan link protein 4, transcript variant X1	2:58150677-58985730	-	-	-	-	GO:0005575//cellular_component;GO:0005576//extracellular region	GO:0003674//molecular_function;GO:0005198//structural molecule activity;GO:0005201//extracellular matrix structural constituent;GO:0005488//binding;GO:0005539//glycosaminoglycan binding;GO:0005540//hyaluronic acid binding;GO:0031406//carboxylic acid binding;GO:0036094//small molecule binding;GO:0043167//ion binding;GO:0043168//anion binding;GO:0043177//organic acid binding;GO:0097367//carbohydrat…	GO:0001501//skeletal system development;GO:0007155//cell adhesion;GO:0007275//multicellular organism development;GO:0007399//nervous system development;GO:0007417//central nervous system development;GO:0008150//biological_process;GO:0022610//biological adhesion;GO:0032501//multicellular organismal process;GO:0032502//developmental process;GO:0048731//system development;GO:0048856//anatomical stru…
22	ncbi_100739035	PGP	phosphoglycolate phosphatase	3:39489416-40833984	Metabolism;Metabolism;Metabolism	Global and overview maps;Global and overview maps;Carbohydrate metabolism	ko01100//Metabolic pathways;ko01200//Carbon metabolism;ko00630//Glyoxylate and dicarboxylate metabolism	K19269;K19269;K19269	GO:0005575//cellular_component;GO:0005622//intracellular;GO:0005623//cell;GO:0005737//cytoplasm;GO:0005829//cytosol;GO:0044424//intracellular part;GO:0044444//cytoplasmic part;GO:0044464//cell part	GO:0000121//glycerol-1-phosphatase activity;GO:0000287//magnesium ion binding;GO:0003674//molecular_function;GO:0003824//catalytic activity;GO:0004721//phosphoprotein phosphatase activity;GO:0004725//protein tyrosine phosphatase activity;GO:0005488//binding;GO:0008962//phosphatidylglycerophosphatase activity;GO:0008967//phosphoglycolate phosphatase activity;GO:0016787//hydrolase activity;GO:00167…	GO:0005975//carbohydrate metabolic process;GO:0006066//alcohol metabolic process;GO:0006071//glycerol metabolic process;GO:0006109//regulation of carbohydrate metabolic process;GO:0006111//regulation of gluconeogenesis;GO:0006114//glycerol biosynthetic process;GO:0006464//cellular protein modification process;GO:0006470//protein dephosphorylation;GO:0006629//lipid metabolic process;GO:0006644//ph…
23	ncbi_110260584	--	translation initiation factor IF-2-like	5:46819866-48033074	-	-	-	-	-	-	-
24	ncbi_110257519	-	-	18:53197275-54755492	-	-	-	-	-	-	-
25	ncbi_397443	HPD	4-hydroxyphenylpyruvate dioxygenase	14:29757521-30965156	Metabolism;Metabolism;Metabolism;Metabolism	Global and overview maps;Amino acid metabolism;Amino acid metabolism;Metabolism of cofactors and vitamins	ko01100//Metabolic pathways;ko00350//Tyrosine metabolism;ko00360//Phenylalanine metabolism;ko00130//Ubiquinone and other terpenoid-quinone biosynthesis	K00457;K00457;K00457;K00457	-	GO:0003868//4-hydroxyphenylpyruvate dioxygenase activity;GO:0046872//metal ion binding	GO:0006559//L-phenylalanine catabolic process;GO:0006572//tyrosine catabolic process;GO:0055114//oxidation-reduction process
26	ncbi_100520583	C4BPB	complement component 4 binding protein beta, transcript variant X1	9:65758883-67750413	Organismal Systems;Human Diseases	Immune system;Infectious disease: bacterial	ko04610//Complement and coagulation cascades;ko05133//Pertussis	K04003;K04003	GO:0005575//cellular_component;GO:0005576//extracellular region;GO:0005615//extracellular space;GO:0005623//cell;GO:0005886//plasma membrane;GO:0016020//membrane;GO:0044215//other organism;GO:0044216//other organism cell;GO:0044217//other organism part;GO:0044421//extracellular region part;GO:0044464//cell part;GO:0071944//cell periphery	-	GO:0002250//adaptive immune response;GO:0002252//immune effector process;GO:0002253//activation of immune response;GO:0002376//immune system process;GO:0002443//leukocyte mediated immunity;GO:0002449//lymphocyte mediated immunity;GO:0002455//humoral immune response mediated by circulating immunoglobulin;GO:0002460//adaptive immune response based on somatic recombination of immune receptors built …
27	ncbi_414381	CFLAR	CASP8 and FADD like apoptosis regulator	15:102152703-105003483	Cellular Processes;Human Diseases;Cellular Processes;Cellular Processes;Environmental Information Processing;Human Diseases;Environmental Information Processing	Cell growth and death;Infectious disease: viral;Transport and catabolism;Cell growth and death;Signal transduction;Infectious disease: parasitic;Signal transduction	ko04217//Necroptosis;ko05160//Hepatitis C;ko04140//Autophagy - animal;ko04210//Apoptosis;ko04668//TNF signaling pathway;ko05142//Chagas disease;ko04064//NF-kappa B signaling pathway	K04724;K04724;K04724;K04724;K04724;K04724;K04724	GO:0005575//cellular_component;GO:0005622//intracellular;GO:0005623//cell;GO:0005737//cytoplasm;GO:0005829//cytosol;GO:0005886//plasma membrane;GO:0016020//membrane;GO:0031264//death-inducing signaling complex;GO:0031265//CD95 death-inducing signaling complex;GO:0032991//macromolecular complex;GO:0044424//intracellular part;GO:0044425//membrane part;GO:0044444//cytoplasmic part;GO:0044445//cytoso…	GO:0002020//protease binding;GO:0003674//molecular_function;GO:0003824//catalytic activity;GO:0004175//endopeptidase activity;GO:0004197//cysteine-type endopeptidase activity;GO:0005102//receptor binding;GO:0005123//death receptor binding;GO:0005126//cytokine receptor binding;GO:0005488//binding;GO:0005515//protein binding;GO:0008047//enzyme activator activity;GO:0008233//peptidase activity;GO:00…	GO:0000302//response to reactive oxygen species;GO:0001666//response to hypoxia;GO:0001932//regulation of protein phosphorylation;GO:0001934//positive regulation of protein phosphorylation;GO:0003008//system process;GO:0003012//muscle system process;GO:0006355//regulation of transcription, DNA-templated;GO:0006508//proteolysis;GO:0006807//nitrogen compound metabolic process;GO:0006915//apoptotic …
28	ncbi_100126294	RTF2	replication termination factor 2 domain containing 1	17:56607154-58892664	-	-	-	-	GO:0005657//replication fork	GO:0003677//DNA binding	GO:0072711//cellular response to hydroxyurea;GO:1902979//mitotic DNA replication termination
29	ncbi_102164543	-	-	5:31826213-33342702	-	-	-	-	-	-	-
30	ncbi_100736645	B3GNT4	UDP-GlcNAc:betaGal beta-1,3-N-acetylglucosaminyltransferase 4, transcript variant X1	14:29757521-30965156	Metabolism;Metabolism	Global and overview maps;Glycan biosynthesis and metabolism	ko01100//Metabolic pathways;ko00601//Glycosphingolipid biosynthesis - lacto and neolacto series	K07971;K07971	GO:0000139//Golgi membrane;GO:0005575//cellular_component;GO:0005622//intracellular;GO:0005623//cell;GO:0005737//cytoplasm;GO:0005794//Golgi apparatus;GO:0012505//endomembrane system;GO:0016020//membrane;GO:0016021//integral component of membrane;GO:0031090//organelle membrane;GO:0031224//intrinsic component of membrane;GO:0031984//organelle subcompartment;GO:0043226//organelle;GO:0043227//membra…	GO:0003674//molecular_function;GO:0003824//catalytic activity;GO:0008194//UDP-glycosyltransferase activity;GO:0008375//acetylglucosaminyltransferase activity;GO:0008378//galactosyltransferase activity;GO:0008499//UDP-galactose:beta-N-acetylglucosamine beta-1,3-galactosyltransferase activity;GO:0008532//N-acetyllactosaminide beta-1,3-N-acetylglucosaminyltransferase activity;GO:0016740//transferase…	GO:0000271//polysaccharide biosynthetic process;GO:0005975//carbohydrate metabolic process;GO:0005976//polysaccharide metabolic process;GO:0006022//aminoglycan metabolic process;GO:0006023//aminoglycan biosynthetic process;GO:0006024//glycosaminoglycan biosynthetic process;GO:0006082//organic acid metabolic process;GO:0006464//cellular protein modification process;GO:0006486//protein glycosylatio…
31	ncbi_595104	IL22	interleukin 22, transcript variant X1	5:31826213-33342702	Environmental Information Processing;Environmental Information Processing;Organismal Systems;Human Diseases	Signaling molecules and interaction;Signal transduction;Immune system;Immune disease	ko04060//Cytokine-cytokine receptor interaction;ko04630//JAK-STAT signaling pathway;ko04659//Th17 cell differentiation;ko05321//Inflammatory bowel disease	K05445;K05445;K05445;K05445	GO:0005576//extracellular region	-	-
32	ncbi_574063	AURKA	aurora kinase A	17:56607154-58892664	Cellular Processes;Organismal Systems	Cell growth and death;Endocrine system	ko04114//Oocyte meiosis;ko04914//Progesterone-mediated oocyte maturation	K11481;K11481	GO:0005813//centrosome;GO:0005814//centriole;GO:0005929//cilium;GO:0097431//mitotic spindle pole	GO:0004672//protein kinase activity;GO:0005524//ATP binding	GO:0000212//meiotic spindle organization;GO:0007100//mitotic centrosome separation;GO:0030030//cell projection organization;GO:0035404//histone-serine phosphorylation;GO:0045727//positive regulation of translation;GO:0051301//cell division;GO:1904146//positive regulation of meiotic cell cycle process involved in oocyte maturation
33	ncbi_100512037	ARMC6	armadillo repeat containing 6, transcript variant 1	2:58150677-58985730	-	-	-	-	GO:0000776//kinetochore;GO:0005575//cellular_component;GO:0005622//intracellular;GO:0005623//cell;GO:0005737//cytoplasm;GO:0005829//cytosol;GO:0044424//intracellular part;GO:0044444//cytoplasmic part;GO:0044464//cell part	GO:0003674//molecular_function;GO:0005515//protein binding	GO:0000070//mitotic sister chromatid segregation;GO:0002244//hematopoietic progenitor cell differentiation;GO:0002376//immune system process;GO:0002520//immune system development;GO:0007275//multicellular organism development;GO:0008150//biological_process;GO:0009987//cellular process;GO:0030097//hemopoiesis;GO:0030154//cell differentiation;GO:0032501//multicellular organismal process;GO:0032502/…
34	ncbi_102168177	-	-	10:65872233-66682345	-	-	-	-	-	-	-
35	ncbi_100511893	Nxph1	neurexophilin 1, transcript variant X2	9:77801366-79936598	-	-	-	-	GO:0005575//cellular_component;GO:0005576//extracellular region	GO:0003674//molecular_function;GO:0005102//receptor binding;GO:0005488//binding;GO:0005515//protein binding	-
36	ncbi_100525512	ANKS4B	ankyrin repeat and sterile alpha motif domain containing 4B	3:24210198-25413531	-	-	-	-	GO:0005575//cellular_component;GO:0005622//intracellular;GO:0005623//cell;GO:0005737//cytoplasm;GO:0005783//endoplasmic reticulum;GO:0005789//endoplasmic reticulum membrane;GO:0005886//plasma membrane;GO:0005902//microvillus;GO:0005903//brush border;GO:0012505//endomembrane system;GO:0016020//membrane;GO:0031984//organelle subcompartment;GO:0042175//nuclear outer membrane-endoplasmic reticulum me…	GO:0004181//metallocarboxypeptidase activity;GO:0005515//protein binding	GO:0006508//proteolysis;GO:0006950//response to stress;GO:0008104//protein localization;GO:0008150//biological_process;GO:0009987//cellular process;GO:0016043//cellular component organization;GO:0022607//cellular component assembly;GO:0030154//cell differentiation;GO:0032502//developmental process;GO:0033036//macromolecule localization;GO:0033554//cellular response to stress;GO:0034622//cellular …
37	ncbi_110261181	-	-	6:105748073-106822150	-	-	-	-	-	-	-
38	ncbi_100624508	SEMA3C	semaphorin 3C, transcript variant X1	9:96913780-99781465	Organismal Systems	Development and regeneration	ko04360//Axon guidance	K06840	GO:0005575//cellular_component;GO:0005576//extracellular region;GO:0005615//extracellular space;GO:0044421//extracellular region part	GO:0003674//molecular_function;GO:0005102//receptor binding;GO:0005488//binding;GO:0005515//protein binding;GO:0030215//semaphorin receptor binding;GO:0038191//neuropilin binding	GO:0000902//cell morphogenesis;GO:0000904//cell morphogenesis involved in differentiation;GO:0001568//blood vessel development;GO:0001667//ameboidal-type cell migration;GO:0001755//neural crest cell migration;GO:0001756//somitogenesis;GO:0001763//morphogenesis of a branching structure;GO:0001944//vasculature development;GO:0001974//blood vessel remodeling;GO:0002009//morphogenesis of an epitheliu…
39	ncbi_100626729	TMEM81	transmembrane protein 81	9:65758883-67750413	-	-	-	-	GO:0005575//cellular_component;GO:0016020//membrane;GO:0016021//integral component of membrane;GO:0031224//intrinsic component of membrane;GO:0044425//membrane part	-	-
40	ncbi_102162816	-	-	15:102152703-105003483	-	-	-	-	-	-	-
41	ncbi_100157426	STON2	stonin 2, transcript variant X6	7:103372339-104123003	-	-	-	-	GO:0005575//cellular_component;GO:0005622//intracellular;GO:0005623//cell;GO:0005634//nucleus;GO:0005730//nucleolus;GO:0005737//cytoplasm;GO:0005829//cytosol;GO:0008021//synaptic vesicle;GO:0012505//endomembrane system;GO:0016020//membrane;GO:0030054//cell junction;GO:0030133//transport vesicle;GO:0030135//coated vesicle;GO:0030136//clathrin-coated vesicle;GO:0031410//cytoplasmic vesicle;GO:00319…	-	GO:0002244//hematopoietic progenitor cell differentiation;GO:0002376//immune system process;GO:0002520//immune system development;GO:0006810//transport;GO:0006897//endocytosis;GO:0007154//cell communication;GO:0007267//cell-cell signaling;GO:0007268//synaptic transmission;GO:0007275//multicellular organism development;GO:0008150//biological_process;GO:0009987//cellular process;GO:0016043//cellula…
42	ncbi_110261199	-	-	6:122797671-124759101	-	-	-	-	-	-	-
43	ncbi_106507370	-	-	3:39489416-40833984	-	-	-	-	-	-	-
44	ncbi_100155346	ABCB9	ATP binding cassette subfamily B member 9, transcript variant X2	14:29757521-30965156	Cellular Processes;Environmental Information Processing	Transport and catabolism;Membrane transport	ko04142//Lysosome;ko02010//ABC transporters	K05656;K05656	GO:0000323//lytic vacuole;GO:0005575//cellular_component;GO:0005622//intracellular;GO:0005623//cell;GO:0005737//cytoplasm;GO:0005764//lysosome;GO:0005765//lysosomal membrane;GO:0005773//vacuole;GO:0005774//vacuolar membrane;GO:0005783//endoplasmic reticulum;GO:0005789//endoplasmic reticulum membrane;GO:0005886//plasma membrane;GO:0005887//integral component of plasma membrane;GO:0009380//excinucl…	GO:0000166//nucleotide binding;GO:0003674//molecular_function;GO:0003824//catalytic activity;GO:0003924//GTPase activity;GO:0005215//transporter activity;GO:0005260//channel-conductance-controlling ATPase activity;GO:0005319//lipid transporter activity;GO:0005488//binding;GO:0005515//protein binding;GO:0005524//ATP binding;GO:0005525//GTP binding;GO:0008144//drug binding;GO:0008565//protein trans…	GO:0000910//cytokinesis;GO:0006289//nucleotide-excision repair;GO:0006412//translation;GO:0006810//transport;GO:0006817//phosphate ion transport;GO:0006824//cobalt ion transport;GO:0006855//drug transmembrane transport;GO:0006857//oligopeptide transport;GO:0006869//lipid transport;GO:0007601//visual perception;GO:0008104//protein localization;GO:0008150//biological_process;GO:0008272//sulfate tra…
45	ncbi_106504943	-	-	9:65758883-67750413	-	-	-	-	-	-	-
46	ncbi_100151839	RASSF8	Ras association domain family member 8, transcript variant X1	5:46819866-48033074	-	-	-	-	GO:0005575//cellular_component;GO:0005577//fibrinogen complex;GO:0005912//adherens junction;GO:0030054//cell junction;GO:0070161//anchoring junction	GO:0005102//receptor binding;GO:0005524//ATP binding	GO:0001654//eye development;GO:0006403//RNA localization;GO:0006810//transport;GO:0007059//chromosome segregation;GO:0007154//cell communication;GO:0007165//signal transduction;GO:0007275//multicellular organism development;GO:0007423//sensory organ development;GO:0008150//biological_process;GO:0009987//cellular process;GO:0015931//nucleobase-containing compound transport;GO:0016043//cellular com…
47	ncbi_110262244	TMEM60	transmembrane protein 60	9:102328391-102953992	-	-	-	-	GO:0005575//cellular_component;GO:0016020//membrane;GO:0016021//integral component of membrane;GO:0031224//intrinsic component of membrane;GO:0044425//membrane part	GO:0003674//molecular_function	GO:0008150//biological_process
48	ncbi_110261200	-	-	6:122797671-124759101	-	-	-	-	-	-	-
49	ncbi_100524872	SNRPD1	small nuclear ribonucleoprotein D1 polypeptide, transcript variant X1	6:105748073-106822150	Genetic Information Processing;Human Diseases	Transcription;Immune disease	ko03040//Spliceosome;ko05322//Systemic lupus erythematosus	K11087;K11087	GO:0000243//commitment complex;GO:0005575//cellular_component;GO:0005622//intracellular;GO:0005623//cell;GO:0005634//nucleus;GO:0005654//nucleoplasm;GO:0005681//spliceosomal complex;GO:0005682//U5 snRNP;GO:0005684//U2-type spliceosomal complex;GO:0005685//U1 snRNP;GO:0005686//U2 snRNP;GO:0005687//U4 snRNP;GO:0005689//U12-type spliceosomal complex;GO:0005737//cytoplasm;GO:0005829//cytosol;GO:00305…	GO:0003674//molecular_function;GO:0003676//nucleic acid binding;GO:0003723//RNA binding;GO:0003729//mRNA binding;GO:0005488//binding;GO:0043021//ribonucleoprotein complex binding;GO:0044877//macromolecular complex binding;GO:0070990//snRNP binding;GO:0097159//organic cyclic compound binding;GO:1901363//heterocyclic compound binding;GO:1990446//U1 snRNP binding	GO:0000245//spliceosomal complex assembly;GO:0000375//RNA splicing, via transesterification reactions;GO:0000377//RNA splicing, via transesterification reactions with bulged adenosine as nucleophile;GO:0000387//spliceosomal snRNP assembly;GO:0000395//mRNA 5'-splice site recognition;GO:0000398//mRNA splicing, via spliceosome;GO:0006139//nucleobase-containing compound metabolic process;GO:0006355//…
50	ncbi_100512803	VWDE	von Willebrand factor D and EGF domains, transcript variant X1	9:81065694-82202063	-	-	-	-	GO:0005575//cellular_component;GO:0005576//extracellular region	GO:0005509//calcium ion binding	-
51	ncbi_110259945	ABCA3	ATP-binding cassette sub-family A member 3-like	3:39489416-40833984	-	-	-	-	GO:0009898//cytoplasmic side of plasma membrane;GO:0016021//integral component of membrane;GO:0043190//ATP-binding cassette (ABC) transporter complex;GO:0055051//ATP-binding cassette (ABC) transporter complex, integrated substrate binding;GO:0055052//ATP-binding cassette (ABC) transporter complex, substrate-binding subunit-containing	GO:0005524//ATP binding;GO:0015220//choline transmembrane transporter activity;GO:0015412//molybdate transmembrane-transporting ATPase activity;GO:0031263//amine-transporting ATPase activity;GO:0042626//ATPase activity, coupled to transmembrane movement of substances;GO:0043212//carbohydrate-exporting ATPase activity;GO:0043216//daunorubicin-transporting ATPase activity	GO:0006810//transport;GO:0007601//visual perception;GO:0015689//molybdate ion transport;GO:0015837//amine transport;GO:0015871//choline transport;GO:0033231//carbohydrate export;GO:0043215//daunorubicin transport
52	ncbi_100627595	PM20D1	peptidase M20 domain containing 1	9:65758883-67750413	-	-	-	-	-	GO:0004180//carboxypeptidase activity;GO:0004222//metalloendopeptidase activity;GO:0008237//metallopeptidase activity;GO:0008777//acetylornithine deacetylase activity;GO:0009014//succinyl-diaminopimelate desuccinylase activity;GO:0016787//hydrolase activity	GO:0006508//proteolysis;GO:0006592//ornithine biosynthetic process;GO:0009089//lysine biosynthetic process via diaminopimelate
53	ncbi_106508560	-	-	6:122797671-124759101	-	-	-	-	-	-	-
54	ncbi_100125974	SPO11	SPO11, initiator of meiotic double stranded breaks	17:56607154-58892664	-	-	-	-	GO:0000228//nuclear chromosome;GO:0000781//chromosome, telomeric region;GO:0005575//cellular_component;GO:0005622//intracellular;GO:0005623//cell;GO:0005634//nucleus;GO:0005654//nucleoplasm;GO:0005694//chromosome;GO:0005737//cytoplasm;GO:0031974//membrane-enclosed lumen;GO:0031981//nuclear lumen;GO:0035861//site of double-strand break;GO:0043226//organelle;GO:0043227//membrane-bounded organelle;G…	GO:0000166//nucleotide binding;GO:0003674//molecular_function;GO:0003676//nucleic acid binding;GO:0003677//DNA binding;GO:0003682//chromatin binding;GO:0003824//catalytic activity;GO:0003916//DNA topoisomerase activity;GO:0003918//DNA topoisomerase type II (ATP-hydrolyzing) activity;GO:0004518//nuclease activity;GO:0004519//endonuclease activity;GO:0004520//endodeoxyribonuclease activity;GO:00045…	GO:0000003//reproduction;GO:0000280//nuclear division;GO:0000706//meiotic DNA double-strand break processing;GO:0000707//meiotic DNA recombinase assembly;GO:0000724//double-strand break repair via homologous recombination;GO:0000725//recombinational repair;GO:0000729//DNA double-strand break processing;GO:0000730//DNA recombinase assembly;GO:0000737//DNA catabolic process, endonucleolytic;GO:0001…
55	ncbi_404693	CAV1	caveolin 1, transcript variant 1	18:28880359-30166421	Cellular Processes;Human Diseases;Cellular Processes;Human Diseases;Human Diseases;Human Diseases	Transport and catabolism;Cancer: overview;Cellular community - eukaryotes;Cardiovascular disease;Infectious disease: bacterial;Cardiovascular disease	ko04144//Endocytosis;ko05205//Proteoglycans in cancer;ko04510//Focal adhesion;ko05418//Fluid shear stress and atherosclerosis;ko05100//Bacterial invasion of epithelial cells;ko05416//Viral myocarditis	K06278;K06278;K06278;K06278;K06278;K06278	GO:0000139//Golgi membrane;GO:0005768//endosome;GO:0005783//endoplasmic reticulum;GO:0005886//plasma membrane;GO:0005901//caveola;GO:0005901//caveola;GO:0045121//membrane raft	-	GO:0008150//biological_process;GO:0030512//negative regulation of transforming growth factor beta receptor signaling pathway;GO:0031295//T cell costimulation;GO:0031623//receptor internalization
56	ncbi_100515779	DYRK2	dual specificity tyrosine phosphorylation regulated kinase 2, transcript variant X1	5:31826213-33342702	-	-	-	-	GO:0000151//ubiquitin ligase complex;GO:0005575//cellular_component;GO:0005622//intracellular;GO:0005623//cell;GO:0005634//nucleus;GO:0005654//nucleoplasm;GO:0005737//cytoplasm;GO:0005829//cytosol;GO:0031974//membrane-enclosed lumen;GO:0031981//nuclear lumen;GO:0032991//macromolecular complex;GO:0043226//organelle;GO:0043227//membrane-bounded organelle;GO:0043229//intracellular organelle;GO:00432…	GO:0000166//nucleotide binding;GO:0000287//magnesium ion binding;GO:0003674//molecular_function;GO:0003824//catalytic activity;GO:0004672//protein kinase activity;GO:0004674//protein serine/threonine kinase activity;GO:0004712//protein serine/threonine/tyrosine kinase activity;GO:0004713//protein tyrosine kinase activity;GO:0005488//binding;GO:0005524//ATP binding;GO:0008144//drug binding;GO:0016…	GO:0005979//regulation of glycogen biosynthetic process;GO:0006109//regulation of carbohydrate metabolic process;GO:0006464//cellular protein modification process;GO:0006468//protein phosphorylation;GO:0006793//phosphorus metabolic process;GO:0006796//phosphate-containing compound metabolic process;GO:0006807//nitrogen compound metabolic process;GO:0006915//apoptotic process;GO:0006950//response …
57	ncbi_100623666	CRPPA	isoprenoid synthase domain containing, transcript variant X1	9:85573015-90921825	Metabolism;Metabolism;Metabolism	Global and overview maps;Carbohydrate metabolism;Glycan biosynthesis and metabolism	ko01100//Metabolic pathways;ko00040//Pentose and glucuronate interconversions;ko00515//Mannose type O-glycan biosynthesis	K21031;K21031;K21031	GO:0005575//cellular_component;GO:0005622//intracellular;GO:0005623//cell;GO:0005737//cytoplasm;GO:0005829//cytosol;GO:0044424//intracellular part;GO:0044444//cytoplasmic part;GO:0044464//cell part	GO:0003674//molecular_function;GO:0003824//catalytic activity;GO:0003977//UDP-N-acetylglucosamine diphosphorylase activity;GO:0003983//UTP:glucose-1-phosphate uridylyltransferase activity;GO:0005488//binding;GO:0005515//protein binding;GO:0005525//GTP binding;GO:0008879//glucose-1-phosphate thymidylyltransferase activity;GO:0016740//transferase activity;GO:0016772//transferase activity, transferr…	GO:0000271//polysaccharide biosynthetic process;GO:0000902//cell morphogenesis;GO:0000904//cell morphogenesis involved in differentiation;GO:0006464//cellular protein modification process;GO:0006486//protein glycosylation;GO:0006493//protein O-linked glycosylation;GO:0006629//lipid metabolic process;GO:0006720//isoprenoid metabolic process;GO:0006777//Mo-molybdopterin cofactor biosynthetic proces…
58	ncbi_110261441	-	-	6:122797671-124759101	-	-	-	-	-	-	-
59	ncbi_100525983	DCUN1D3	defective in cullin neddylation 1 domain containing 3, transcript variant X3	3:24210198-25413531	-	-	-	-	GO:0000151//ubiquitin ligase complex;GO:0005575//cellular_component;GO:0005622//intracellular;GO:0005623//cell;GO:0005737//cytoplasm;GO:0005886//plasma membrane;GO:0016020//membrane;GO:0032991//macromolecular complex;GO:0044424//intracellular part;GO:0044444//cytoplasmic part;GO:0044464//cell part;GO:0048471//perinuclear region of cytoplasm;GO:0071944//cell periphery;GO:1902494//catalytic complex…	GO:0003674//molecular_function;GO:0005488//binding;GO:0005515//protein binding;GO:0019899//enzyme binding;GO:0031624//ubiquitin conjugating enzyme binding;GO:0032182//ubiquitin-like protein binding;GO:0044390//ubiquitin-like protein conjugating enzyme binding;GO:0097602//cullin family protein binding	GO:0001558//regulation of cell growth;GO:0006464//cellular protein modification process;GO:0006807//nitrogen compound metabolic process;GO:0007346//regulation of mitotic cell cycle;GO:0008150//biological_process;GO:0008152//metabolic process;GO:0009314//response to radiation;GO:0009411//response to UV;GO:0009416//response to light stimulus;GO:0009628//response to abiotic stimulus;GO:0009893//posi…
60	ncbi_100625763	PTPN12	protein tyrosine phosphatase, non-receptor type 12, transcript variant X1	9:102328391-102953992	-	-	-	-	GO:0002102//podosome;GO:0005575//cellular_component;GO:0005622//intracellular;GO:0005623//cell;GO:0005634//nucleus;GO:0005654//nucleoplasm;GO:0005737//cytoplasm;GO:0005829//cytosol;GO:0005856//cytoskeleton;GO:0005912//adherens junction;GO:0005924//cell-substrate adherens junction;GO:0005925//focal adhesion;GO:0015629//actin cytoskeleton;GO:0030054//cell junction;GO:0030055//cell-substrate junctio…	GO:0003674//molecular_function;GO:0003824//catalytic activity;GO:0004721//phosphoprotein phosphatase activity;GO:0004725//protein tyrosine phosphatase activity;GO:0004726//non-membrane spanning protein tyrosine phosphatase activity;GO:0005488//binding;GO:0005515//protein binding;GO:0016787//hydrolase activity;GO:0016788//hydrolase activity, acting on ester bonds;GO:0016791//phosphatase activity;G…	GO:0006464//cellular protein modification process;GO:0006470//protein dephosphorylation;GO:0006793//phosphorus metabolic process;GO:0006796//phosphate-containing compound metabolic process;GO:0006807//nitrogen compound metabolic process;GO:0006950//response to stress;GO:0007154//cell communication;GO:0007165//signal transduction;GO:0007166//cell surface receptor signaling pathway;GO:0007167//enzy…
61	ncbi_110255564	--	translation initiation factor IF-2-like	9:85573015-90921825	-	-	-	-	-	-	-
62	ncbi_106506761	-	-	18:10865588-12798717	-	-	-	-	-	-	-
63	ncbi_102158000	SDHAF3	succinate dehydrogenase complex assembly factor 3	9:76323525-77330321	-	-	-	-	GO:0005575//cellular_component;GO:0005622//intracellular;GO:0005623//cell;GO:0005737//cytoplasm;GO:0005739//mitochondrion;GO:0005740//mitochondrial envelope;GO:0005758//mitochondrial intermembrane space;GO:0005759//mitochondrial matrix;GO:0031967//organelle envelope;GO:0031970//organelle envelope lumen;GO:0031974//membrane-enclosed lumen;GO:0031975//envelope;GO:0043226//organelle;GO:0043227//memb…	GO:0003674//molecular_function	GO:0005975//carbohydrate metabolic process;GO:0005996//monosaccharide metabolic process;GO:0006006//glucose metabolic process;GO:0006082//organic acid metabolic process;GO:0006094//gluconeogenesis;GO:0006105//succinate metabolic process;GO:0006109//regulation of carbohydrate metabolic process;GO:0006111//regulation of gluconeogenesis;GO:0006950//response to stress;GO:0006979//response to oxidativ…
64	ncbi_100736875	BCL7A	BCL tumor suppressor 7A, transcript variant X2	14:29757521-30965156	-	-	-	-	GO:0005575//cellular_component;GO:0005622//intracellular;GO:0005623//cell;GO:0005634//nucleus;GO:0043226//organelle;GO:0043227//membrane-bounded organelle;GO:0043229//intracellular organelle;GO:0043231//intracellular membrane-bounded organelle;GO:0044424//intracellular part;GO:0044464//cell part	GO:0003674//molecular_function	GO:0006355//regulation of transcription, DNA-templated;GO:0006915//apoptotic process;GO:0007154//cell communication;GO:0007165//signal transduction;GO:0007166//cell surface receptor signaling pathway;GO:0007267//cell-cell signaling;GO:0008150//biological_process;GO:0008219//cell death;GO:0009889//regulation of biosynthetic process;GO:0009890//negative regulation of biosynthetic process;GO:0009892…
65	ncbi_100738783	UPF1	UPF1, RNA helicase and ATPase, transcript variant X1	2:58150677-58985730	Genetic Information Processing;Genetic Information Processing	Translation;Translation	ko03013//Nucleocytoplasmic transport;ko03015//mRNA surveillance pathway	K14326;K14326	GO:0000228//nuclear chromosome;GO:0000781//chromosome, telomeric region;GO:0000784//nuclear chromosome, telomeric region;GO:0000785//chromatin;GO:0000932//cytoplasmic mRNA processing body;GO:0005575//cellular_component;GO:0005622//intracellular;GO:0005623//cell;GO:0005634//nucleus;GO:0005654//nucleoplasm;GO:0005681//spliceosomal complex;GO:0005694//chromosome;GO:0005737//cytoplasm;GO:0005829//cyt…	GO:0000166//nucleotide binding;GO:0003674//molecular_function;GO:0003676//nucleic acid binding;GO:0003677//DNA binding;GO:0003678//DNA helicase activity;GO:0003682//chromatin binding;GO:0003723//RNA binding;GO:0003724//RNA helicase activity;GO:0003729//mRNA binding;GO:0003824//catalytic activity;GO:0003924//GTPase activity;GO:0004004//ATP-dependent RNA helicase activity;GO:0004386//helicase activ…	GO:0000003//reproduction;GO:0000184//nuclear-transcribed mRNA catabolic process, nonsense-mediated decay;GO:0000288//nuclear-transcribed mRNA catabolic process, deadenylation-dependent decay;GO:0000291//nuclear-transcribed mRNA catabolic process, exonucleolytic;GO:0000294//nuclear-transcribed mRNA catabolic process, endonucleolytic cleavage-dependent decay;GO:0000723//telomere maintenance;GO:0000…
66	ncbi_100514221	TELO2	telomere maintenance 2, transcript variant X1	3:39489416-40833984	Environmental Information Processing;Genetic Information Processing	Signal transduction;Replication and repair	ko04150//mTOR signaling pathway;ko03460//Fanconi anemia pathway	K11137;K11137	GO:0000228//nuclear chromosome;GO:0000781//chromosome, telomeric region;GO:0000784//nuclear chromosome, telomeric region;GO:0000785//chromatin;GO:0000790//nuclear chromatin;GO:0005575//cellular_component;GO:0005622//intracellular;GO:0005623//cell;GO:0005634//nucleus;GO:0005654//nucleoplasm;GO:0005694//chromosome;GO:0005737//cytoplasm;GO:0005768//endosome;GO:0005769//early endosome;GO:0005794//Gol…	GO:0003674//molecular_function;GO:0003676//nucleic acid binding;GO:0003677//DNA binding;GO:0005198//structural molecule activity;GO:0005488//binding;GO:0005515//protein binding;GO:0019899//enzyme binding;GO:0019900//kinase binding;GO:0019901//protein kinase binding;GO:0031072//heat shock protein binding;GO:0032947//protein complex scaffold;GO:0042162//telomeric DNA binding;GO:0043565//sequence-sp…	GO:0000003//reproduction;GO:0000075//cell cycle checkpoint;GO:0000076//DNA replication checkpoint;GO:0000077//DNA damage checkpoint;GO:0000278//mitotic cell cycle;GO:0000723//telomere maintenance;GO:0001505//regulation of neurotransmitter levels;GO:0001932//regulation of protein phosphorylation;GO:0001934//positive regulation of protein phosphorylation;GO:0003006//developmental process involved i…
67	ncbi_100521718	Mapk8ip3	mitogen-activated protein kinase 8 interacting protein 3, transcript variant X17	3:39489416-40833984	Environmental Information Processing	Signal transduction	ko04010//MAPK signaling pathway	K04436	GO:0000139//Golgi membrane;GO:0005575//cellular_component;GO:0005622//intracellular;GO:0005623//cell;GO:0005737//cytoplasm;GO:0005783//endoplasmic reticulum;GO:0005790//smooth endoplasmic reticulum;GO:0005794//Golgi apparatus;GO:0005886//plasma membrane;GO:0012505//endomembrane system;GO:0016020//membrane;GO:0030424//axon;GO:0030425//dendrite;GO:0030426//growth cone;GO:0030427//site of polarized …	GO:0003674//molecular_function;GO:0005078//MAP-kinase scaffold activity;GO:0005198//structural molecule activity;GO:0005488//binding;GO:0005515//protein binding;GO:0005524//ATP binding;GO:0008092//cytoskeletal protein binding;GO:0008432//JUN kinase binding;GO:0019894//kinesin binding;GO:0019899//enzyme binding;GO:0019900//kinase binding;GO:0019901//protein kinase binding;GO:0030159//receptor sign…	GO:0000165//MAPK cascade;GO:0000187//activation of MAPK activity;GO:0000902//cell morphogenesis;GO:0000904//cell morphogenesis involved in differentiation;GO:0001701//in utero embryonic development;GO:0001932//regulation of protein phosphorylation;GO:0001934//positive regulation of protein phosphorylation;GO:0006353//DNA-templated transcription, termination;GO:0006464//cellular protein modificati…
68	ncbi_100518061	CILP2	cartilage intermediate layer protein 2, transcript variant X1	2:58150677-58985730	-	-	-	-	GO:0005575//cellular_component;GO:0005576//extracellular region	GO:0003674//molecular_function;GO:0005488//binding;GO:0030246//carbohydrate binding	-
69	ncbi_102167654	-	-	9:76323525-77330321	-	-	-	-	-	-	-
70	ncbi_100156964	PPIL3	peptidylprolyl isomerase like 3, transcript variant X5	15:102152703-105003483	-	-	-	-	GO:0005575//cellular_component;GO:0005622//intracellular;GO:0005623//cell;GO:0005634//nucleus;GO:0005681//spliceosomal complex;GO:0032991//macromolecular complex;GO:0043226//organelle;GO:0043227//membrane-bounded organelle;GO:0043229//intracellular organelle;GO:0043231//intracellular membrane-bounded organelle;GO:0044422//organelle part;GO:0044424//intracellular part;GO:0044428//nuclear part;GO:0…	GO:0003674//molecular_function;GO:0003755//peptidyl-prolyl cis-trans isomerase activity;GO:0003824//catalytic activity;GO:0016853//isomerase activity;GO:0016859//cis-trans isomerase activity	GO:0000209//protein polyubiquitination;GO:0000375//RNA splicing, via transesterification reactions;GO:0000377//RNA splicing, via transesterification reactions with bulged adenosine as nucleophile;GO:0000398//mRNA splicing, via spliceosome;GO:0000413//protein peptidyl-prolyl isomerization;GO:0006139//nucleobase-containing compound metabolic process;GO:0006396//RNA processing;GO:0006397//mRNA proce…
71	ncbi_100524613	UQCRC2	cytochrome b-c1 complex subunit 2, mitochondrial, transcript variant X1	3:24210198-25413531	Metabolism;Human Diseases;Human Diseases;Organismal Systems;Human Diseases;Human Diseases;Metabolism;Organismal Systems	Global and overview maps;Neurodegenerative disease;Neurodegenerative disease;Environmental adaptation;Endocrine and metabolic disease;Neurodegenerative disease;Energy metabolism;Circulatory system	ko01100//Metabolic pathways;ko05010//Alzheimer disease;ko05016//Huntington disease;ko04714//Thermogenesis;ko04932//Non-alcoholic fatty liver disease;ko05012//Parkinson disease;ko00190//Oxidative phosphorylation;ko04260//Cardiac muscle contraction	K00415;K00415;K00415;K00415;K00415;K00415;K00415;K00415	-	-	-
72	ncbi_100515546	SSPN	sarcospan	5:46819866-48033074	-	-	-	-	GO:0005575//cellular_component;GO:0005622//intracellular;GO:0005623//cell;GO:0005737//cytoplasm;GO:0005886//plasma membrane;GO:0005887//integral component of plasma membrane;GO:0012505//endomembrane system;GO:0016010//dystrophin-associated glycoprotein complex;GO:0016020//membrane;GO:0016021//integral component of membrane;GO:0030054//cell junction;GO:0030133//transport vesicle;GO:0031224//intrin…	-	GO:0003008//system process;GO:0003012//muscle system process;GO:0006936//muscle contraction;GO:0007155//cell adhesion;GO:0008150//biological_process;GO:0022610//biological adhesion;GO:0032501//multicellular organismal process
73	ncbi_100517279	ITPR2	inositol 1,4,5-trisphosphate receptor type 2, transcript variant X1	5:46819866-48033074	Human Diseases;Human Diseases;Human Diseases;Human Diseases;Environmental Information Processing;Human Diseases;Environmental Information Processing;Cellular Processes;Human Diseases;Organismal Systems;Organismal Systems;Organismal Systems;Cellular Processes;Environmental Information Processing;Organismal Systems;Organismal Systems;Organismal Systems;Organismal Systems;Organismal Systems;Cellular…	Neurodegenerative disease;Infectious disease: viral;Infectious disease: viral;Cancer: overview;Signal transduction;Infectious disease: viral;Signal transduction;Cell growth and death;Endocrine and metabolic disease;Endocrine system;Immune system;Nervous system;Cell growth and death;Signal transduction;Circulatory system;Endocrine system;Nervous system;Immune system;Endocrine system;Cell growth an…	ko05010//Alzheimer disease;ko05163//Human cytomegalovirus infection;ko05170//Human immunodeficiency virus 1 infection;ko05205//Proteoglycans in cancer;ko04020//Calcium signaling pathway;ko05167//Kaposi sarcoma-associated herpesvirus infection;ko04022//cGMP-PKG signaling pathway;ko04218//Cellular senescence;ko04934//Cushing syndrome;ko04921//Oxytocin signaling pathway;ko04621//NOD-like receptor si…	K04959;K04959;K04959;K04959;K04959;K04959;K04959;K04959;K04959;K04959;K04959;K04959;K04959;K04959;K04959;K04959;K04959;K04959;K04959;K04959;K04959;K04959;K04959;K04959;K04959;K04959;K04959;K04959;K04959;K04959;K04959;K04959;K04959;K04959;K04959;K04959;K04959;K04959;K04959;K04959;K04959	GO:0005575//cellular_component;GO:0005622//intracellular;GO:0005623//cell;GO:0005634//nucleus;GO:0005737//cytoplasm;GO:0005783//endoplasmic reticulum;GO:0005789//endoplasmic reticulum membrane;GO:0005791//rough endoplasmic reticulum;GO:0005886//plasma membrane;GO:0005938//cell cortex;GO:0012505//endomembrane system;GO:0012506//vesicle membrane;GO:0016020//membrane;GO:0016021//integral component o…	GO:0003674//molecular_function;GO:0005215//transporter activity;GO:0005216//ion channel activity;GO:0005217//intracellular ligand-gated ion channel activity;GO:0005220//inositol 1,4,5-trisphosphate-sensitive calcium-release channel activity;GO:0005261//cation channel activity;GO:0005262//calcium channel activity;GO:0005488//binding;GO:0005509//calcium ion binding;GO:0005515//protein binding;GO:00…	GO:0001666//response to hypoxia;GO:0001775//cell activation;GO:0002791//regulation of peptide secretion;GO:0006810//transport;GO:0006811//ion transport;GO:0006812//cation transport;GO:0006816//calcium ion transport;GO:0006873//cellular ion homeostasis;GO:0006874//cellular calcium ion homeostasis;GO:0006875//cellular metal ion homeostasis;GO:0006950//response to stress;GO:0007154//cell communicati…
74	ncbi_110257584	-	-	18:10865588-12798717	-	-	-	-	-	-	-
75	ncbi_102161480	-	-	9:85573015-90921825	-	-	-	-	-	-	-
76	ncbi_100523896	ZNF598	zinc finger protein 598, transcript variant X1	3:39489416-40833984	-	-	-	-	GO:0005575//cellular_component;GO:0005622//intracellular;GO:0005623//cell;GO:0005737//cytoplasm;GO:0044424//intracellular part;GO:0044464//cell part	GO:0003674//molecular_function;GO:0003676//nucleic acid binding;GO:0003723//RNA binding;GO:0003824//catalytic activity;GO:0004842//ubiquitin-protein transferase activity;GO:0005488//binding;GO:0008270//zinc ion binding;GO:0016740//transferase activity;GO:0019787//ubiquitin-like protein transferase activity;GO:0043021//ribonucleoprotein complex binding;GO:0043022//ribosome binding;GO:0043167//ion …	GO:0006325//chromatin organization;GO:0006412//translation;GO:0006414//translational elongation;GO:0006417//regulation of translation;GO:0006464//cellular protein modification process;GO:0006513//protein monoubiquitination;GO:0006518//peptide metabolic process;GO:0006807//nitrogen compound metabolic process;GO:0006996//organelle organization;GO:0008150//biological_process;GO:0008152//metabolic pr…
77	ncbi_100518624	CDCA7L	cell division cycle associated 7 like, transcript variant X1	9:85573015-90921825	-	-	-	-	GO:0001650//fibrillar center;GO:0005575//cellular_component;GO:0005622//intracellular;GO:0005623//cell;GO:0005634//nucleus;GO:0005730//nucleolus;GO:0005737//cytoplasm;GO:0005829//cytosol;GO:0031974//membrane-enclosed lumen;GO:0031981//nuclear lumen;GO:0043226//organelle;GO:0043227//membrane-bounded organelle;GO:0043228//non-membrane-bounded organelle;GO:0043229//intracellular organelle;GO:0043231…	-	GO:0006139//nucleobase-containing compound metabolic process;GO:0006351//transcription, DNA-templated;GO:0006355//regulation of transcription, DNA-templated;GO:0006725//cellular aromatic compound metabolic process;GO:0006807//nitrogen compound metabolic process;GO:0008150//biological_process;GO:0008152//metabolic process;GO:0008284//positive regulation of cell proliferation;GO:0009058//biosynthet…
78	ncbi_100511318	ACSM5	acyl-CoA synthetase medium-chain family member 5, transcript variant X1	3:24210198-25413531	Metabolism;Metabolism	Global and overview maps;Carbohydrate metabolism	ko01100//Metabolic pathways;ko00650//Butanoate metabolism	K01896;K01896	GO:0005575//cellular_component;GO:0005622//intracellular;GO:0005623//cell;GO:0005737//cytoplasm;GO:0005739//mitochondrion;GO:0005759//mitochondrial matrix;GO:0031974//membrane-enclosed lumen;GO:0043226//organelle;GO:0043227//membrane-bounded organelle;GO:0043229//intracellular organelle;GO:0043231//intracellular membrane-bounded organelle;GO:0043233//organelle lumen;GO:0044422//organelle part;GO:…	GO:0000166//nucleotide binding;GO:0001882//nucleoside binding;GO:0001883//purine nucleoside binding;GO:0003674//molecular_function;GO:0003824//catalytic activity;GO:0003987//acetate-CoA ligase activity;GO:0003996//acyl-CoA ligase activity;GO:0004043//L-aminoadipate-semialdehyde dehydrogenase activity;GO:0004321//fatty-acyl-CoA synthase activity;GO:0005488//binding;GO:0005524//ATP binding;GO:00055…	GO:0006082//organic acid metabolic process;GO:0006139//nucleobase-containing compound metabolic process;GO:0006163//purine nucleotide metabolic process;GO:0006629//lipid metabolic process;GO:0006631//fatty acid metabolic process;GO:0006633//fatty acid biosynthetic process;GO:0006637//acyl-CoA metabolic process;GO:0006725//cellular aromatic compound metabolic process;GO:0006732//coenzyme metabolic…
79	ncbi_100517704	E4f1	E4F transcription factor 1	3:39489416-40833984	-	-	-	-	GO:0005575//cellular_component;GO:0005622//intracellular;GO:0005623//cell;GO:0005634//nucleus;GO:0005654//nucleoplasm;GO:0005737//cytoplasm;GO:0005819//spindle;GO:0005856//cytoskeleton;GO:0015630//microtubule cytoskeleton;GO:0031974//membrane-enclosed lumen;GO:0031981//nuclear lumen;GO:0043226//organelle;GO:0043227//membrane-bounded organelle;GO:0043228//non-membrane-bounded organelle;GO:0043229/…	GO:0000976//transcription regulatory region sequence-specific DNA binding;GO:0000977//RNA polymerase II regulatory region sequence-specific DNA binding;GO:0000978//RNA polymerase II core promoter proximal region sequence-specific DNA binding;GO:0000981//RNA polymerase II transcription factor activity, sequence-specific DNA binding;GO:0000987//core promoter proximal region sequence-specific DNA bi…	GO:0000122//negative regulation of transcription from RNA polymerase II promoter;GO:0006139//nucleobase-containing compound metabolic process;GO:0006259//DNA metabolic process;GO:0006260//DNA replication;GO:0006351//transcription, DNA-templated;GO:0006355//regulation of transcription, DNA-templated;GO:0006357//regulation of transcription from RNA polymerase II promoter;GO:0006464//cellular protei…
80	ncbi_100037958	CAPZA2	capping actin protein of muscle Z-line alpha subunit 2	18:28880359-30166421	Cellular Processes	Transport and catabolism	ko04144//Endocytosis	K10364	GO:0005575//cellular_component;GO:0005576//extracellular region;GO:0005622//intracellular;GO:0005623//cell;GO:0005737//cytoplasm;GO:0005829//cytosol;GO:0005856//cytoskeleton;GO:0005903//brush border;GO:0005938//cell cortex;GO:0008290//F-actin capping protein complex;GO:0015629//actin cytoskeleton;GO:0016020//membrane;GO:0016021//integral component of membrane;GO:0030016//myofibril;GO:0030017//sar…	GO:0000166//nucleotide binding;GO:0003674//molecular_function;GO:0003779//actin binding;GO:0003824//catalytic activity;GO:0004672//protein kinase activity;GO:0004713//protein tyrosine kinase activity;GO:0004714//transmembrane receptor protein tyrosine kinase activity;GO:0004888//transmembrane signaling receptor activity;GO:0005488//binding;GO:0005515//protein binding;GO:0005524//ATP binding;GO:00…	GO:0002376//immune system process;GO:0002478//antigen processing and presentation of exogenous peptide antigen;GO:0002495//antigen processing and presentation of peptide antigen via MHC class II;GO:0002504//antigen processing and presentation of peptide or polysaccharide antigen via MHC class II;GO:0006464//cellular protein modification process;GO:0006468//protein phosphorylation;GO:0006793//phos…
81	ncbi_100511342	ICA1	islet cell autoantigen 1, transcript variant X1	9:77801366-79936598	Human Diseases	Endocrine and metabolic disease	ko04940//Type I diabetes mellitus	K19863	GO:0000139//Golgi membrane;GO:0005575//cellular_component;GO:0005622//intracellular;GO:0005623//cell;GO:0005737//cytoplasm;GO:0005794//Golgi apparatus;GO:0005795//Golgi stack;GO:0005829//cytosol;GO:0008021//synaptic vesicle;GO:0012505//endomembrane system;GO:0012506//vesicle membrane;GO:0016020//membrane;GO:0030054//cell junction;GO:0030133//transport vesicle;GO:0030141//secretory granule;GO:0030…	GO:0003674//molecular_function;GO:0005488//binding;GO:0005515//protein binding;GO:0019904//protein domain specific binding	GO:0001505//regulation of neurotransmitter levels;GO:0002791//regulation of peptide secretion;GO:0006810//transport;GO:0006836//neurotransmitter transport;GO:0008150//biological_process;GO:0010646//regulation of cell communication;GO:0010817//regulation of hormone levels;GO:0023051//regulation of signaling;GO:0032879//regulation of localization;GO:0032880//regulation of protein localization;GO:00…
82	ncbi_100623873	NDUFB10	NADH:ubiquinone oxidoreductase subunit B10	3:39489416-40833984	Metabolism;Human Diseases;Human Diseases;Organismal Systems;Human Diseases;Organismal Systems;Human Diseases;Metabolism	Global and overview maps;Neurodegenerative disease;Neurodegenerative disease;Environmental adaptation;Endocrine and metabolic disease;Nervous system;Neurodegenerative disease;Energy metabolism	ko01100//Metabolic pathways;ko05010//Alzheimer disease;ko05016//Huntington disease;ko04714//Thermogenesis;ko04932//Non-alcoholic fatty liver disease;ko04723//Retrograde endocannabinoid signaling;ko05012//Parkinson disease;ko00190//Oxidative phosphorylation	K03966;K03966;K03966;K03966;K03966;K03966;K03966;K03966	GO:0005575//cellular_component;GO:0005622//intracellular;GO:0005623//cell;GO:0005737//cytoplasm;GO:0005739//mitochondrion;GO:0005740//mitochondrial envelope;GO:0005743//mitochondrial inner membrane;GO:0005746//mitochondrial respiratory chain;GO:0005747//mitochondrial respiratory chain complex I;GO:0016020//membrane;GO:0019866//organelle inner membrane;GO:0030964//NADH dehydrogenase complex;GO:003…	GO:0003674//molecular_function;GO:0003824//catalytic activity;GO:0003954//NADH dehydrogenase activity;GO:0004802//transketolase activity;GO:0008137//NADH dehydrogenase (ubiquinone) activity;GO:0016491//oxidoreductase activity;GO:0016651//oxidoreductase activity, acting on NAD(P)H;GO:0016655//oxidoreductase activity, acting on NAD(P)H, quinone or similar compound as acceptor;GO:0050136//NADH dehyd…	GO:0006091//generation of precursor metabolites and energy;GO:0006098//pentose-phosphate shunt;GO:0006119//oxidative phosphorylation;GO:0006120//mitochondrial electron transport, NADH to ubiquinone;GO:0006139//nucleobase-containing compound metabolic process;GO:0006163//purine nucleotide metabolic process;GO:0006725//cellular aromatic compound metabolic process;GO:0006753//nucleoside phosphate me…
83	ncbi_100144535	RAB22A	RAB22A, member RAS oncogene family	17:56607154-58892664	Cellular Processes	Transport and catabolism	ko04144//Endocytosis	K07891	GO:0001726//ruffle;GO:0005575//cellular_component;GO:0005622//intracellular;GO:0005623//cell;GO:0005737//cytoplasm;GO:0005768//endosome;GO:0005769//early endosome;GO:0005770//late endosome;GO:0005856//cytoskeleton;GO:0005886//plasma membrane;GO:0010008//endosome membrane;GO:0012505//endomembrane system;GO:0012506//vesicle membrane;GO:0015629//actin cytoskeleton;GO:0016020//membrane;GO:0030139//en…	GO:0000166//nucleotide binding;GO:0001882//nucleoside binding;GO:0001883//purine nucleoside binding;GO:0003674//molecular_function;GO:0003743//translation initiation factor activity;GO:0003824//catalytic activity;GO:0003924//GTPase activity;GO:0005127//ciliary neurotrophic factor receptor binding;GO:0005488//binding;GO:0005524//ATP binding;GO:0005525//GTP binding;GO:0016462//pyrophosphatase activ…	GO:0006412//translation;GO:0006413//translational initiation;GO:0006810//transport;GO:0006897//endocytosis;GO:0006996//organelle organization;GO:0007032//endosome organization;GO:0008104//protein localization;GO:0008150//biological_process;GO:0009987//cellular process;GO:0010256//endomembrane system organization;GO:0015031//protein transport;GO:0015833//peptide transport;GO:0016043//cellular comp…
84	ncbi_110255471	-	-	9:68761501-70091957	-	-	-	-	-	-	-
85	ncbi_100626235	SLC45A3	solute carrier family 45 member 3, transcript variant X1	9:65758883-67750413	Human Diseases;Human Diseases	Cancer: overview;Cancer: overview	ko05202//Transcriptional misregulation in cancer;ko05206//MicroRNAs in cancer	K15379;K15379	GO:0005575//cellular_component;GO:0005623//cell;GO:0005886//plasma membrane;GO:0005887//integral component of plasma membrane;GO:0016020//membrane;GO:0016021//integral component of membrane;GO:0031224//intrinsic component of membrane;GO:0044425//membrane part;GO:0044464//cell part;GO:0071944//cell periphery	GO:0003674//molecular_function;GO:0005215//transporter activity;GO:0005351//sugar:proton symporter activity;GO:0005402//cation:sugar symporter activity;GO:0008324//cation transmembrane transporter activity;GO:0008506//sucrose:proton symporter activity;GO:0008515//sucrose transmembrane transporter activity;GO:0009669//sucrose:monovalent cation symporter activity;GO:0015075//ion transmembrane trans…	GO:0006109//regulation of carbohydrate metabolic process;GO:0006810//transport;GO:0006811//ion transport;GO:0006812//cation transport;GO:0006855//drug transmembrane transport;GO:0007275//multicellular organism development;GO:0007399//nervous system development;GO:0008150//biological_process;GO:0008643//carbohydrate transport;GO:0008645//hexose transport;GO:0009889//regulation of biosynthetic proc…
86	ncbi_100622638	KNOP1	lysine rich nucleolar protein 1, transcript variant X1	3:25751635-27287734	-	-	-	-	GO:0005575//cellular_component;GO:0005622//intracellular;GO:0005623//cell;GO:0005634//nucleus;GO:0005730//nucleolus;GO:0031974//membrane-enclosed lumen;GO:0031981//nuclear lumen;GO:0043226//organelle;GO:0043227//membrane-bounded organelle;GO:0043228//non-membrane-bounded organelle;GO:0043229//intracellular organelle;GO:0043231//intracellular membrane-bounded organelle;GO:0043232//intracellular no…	-	-
87	ncbi_110257137	-	-	15:114129442-115566306	-	-	-	-	-	-	-
88	ncbi_110255482	-	-	9:85573015-90921825	-	-	-	-	-	-	-
89	ncbi_100738177	ECI1	enoyl-CoA delta isomerase 1	3:39489416-40833984	Metabolism	Lipid metabolism	ko00071//Fatty acid degradation	K13238	GO:0005575//cellular_component;GO:0005622//intracellular;GO:0005623//cell;GO:0005737//cytoplasm;GO:0005739//mitochondrion;GO:0005759//mitochondrial matrix;GO:0016507//mitochondrial fatty acid beta-oxidation multienzyme complex;GO:0031974//membrane-enclosed lumen;GO:0043226//organelle;GO:0043227//membrane-bounded organelle;GO:0043229//intracellular organelle;GO:0043231//intracellular membrane-boun…	GO:0003674//molecular_function;GO:0003824//catalytic activity;GO:0003857//3-hydroxyacyl-CoA dehydrogenase activity;GO:0003860//3-hydroxyisobutyryl-CoA hydrolase activity;GO:0004165//dodecenoyl-CoA delta-isomerase activity;GO:0004300//enoyl-CoA hydratase activity;GO:0005488//binding;GO:0005515//protein binding;GO:0008692//3-hydroxybutyryl-CoA epimerase activity;GO:0008935//1,4-dihydroxy-2-naphthoy…	GO:0006082//organic acid metabolic process;GO:0006629//lipid metabolic process;GO:0006631//fatty acid metabolic process;GO:0006635//fatty acid beta-oxidation;GO:0008150//biological_process;GO:0008152//metabolic process;GO:0009056//catabolic process;GO:0009062//fatty acid catabolic process;GO:0009234//menaquinone biosynthetic process;GO:0009987//cellular process;GO:0010124//phenylacetate catabolic…
90	ncbi_733675	MEF2B	myocyte enhancer factor 2B	2:58150677-58985730	Environmental Information Processing;Environmental Information Processing	Signal transduction;Signal transduction	ko04022//cGMP-PKG signaling pathway;ko04371//Apelin signaling pathway	K09261;K09261	GO:0005575//cellular_component;GO:0005622//intracellular;GO:0005623//cell;GO:0005634//nucleus;GO:0005667//transcription factor complex;GO:0032991//macromolecular complex;GO:0043226//organelle;GO:0043227//membrane-bounded organelle;GO:0043229//intracellular organelle;GO:0043231//intracellular membrane-bounded organelle;GO:0044424//intracellular part;GO:0044464//cell part	GO:0000976//transcription regulatory region sequence-specific DNA binding;GO:0000977//RNA polymerase II regulatory region sequence-specific DNA binding;GO:0000978//RNA polymerase II core promoter proximal region sequence-specific DNA binding;GO:0000980//RNA polymerase II distal enhancer sequence-specific DNA binding;GO:0000981//RNA polymerase II transcription factor activity, sequence-specific DN…	GO:0006139//nucleobase-containing compound metabolic process;GO:0006351//transcription, DNA-templated;GO:0006355//regulation of transcription, DNA-templated;GO:0006357//regulation of transcription from RNA polymerase II promoter;GO:0006366//transcription from RNA polymerase II promoter;GO:0006725//cellular aromatic compound metabolic process;GO:0006807//nitrogen compound metabolic process;GO:0007…
91	ncbi_100739587	KNTC1	kinetochore associated 1, transcript variant X1	14:29757521-30965156	-	-	-	-	GO:0000775//chromosome, centromeric region;GO:0000776//kinetochore;GO:0000777//condensed chromosome kinetochore;GO:0000779//condensed chromosome, centromeric region;GO:0000793//condensed chromosome;GO:0000922//spindle pole;GO:0000940//condensed chromosome outer kinetochore;GO:0005575//cellular_component;GO:0005622//intracellular;GO:0005623//cell;GO:0005634//nucleus;GO:0005694//chromosome;GO:00057…	GO:0003674//molecular_function;GO:0005488//binding;GO:0005515//protein binding;GO:0017016//Ras GTPase binding;GO:0017137//Rab GTPase binding;GO:0019899//enzyme binding;GO:0019904//protein domain specific binding;GO:0031267//small GTPase binding;GO:0051020//GTPase binding	GO:0000070//mitotic sister chromatid segregation;GO:0000075//cell cycle checkpoint;GO:0000278//mitotic cell cycle;GO:0000280//nuclear division;GO:0000819//sister chromatid segregation;GO:0006928//movement of cell or subcellular component;GO:0006996//organelle organization;GO:0007017//microtubule-based process;GO:0007018//microtubule-based movement;GO:0007030//Golgi organization;GO:0007049//cell c…
92	ncbi_100518029	ZNF804B	zinc finger protein 804B	9:68761501-70091957	-	-	-	-	-	GO:0003674//molecular_function;GO:0003676//nucleic acid binding;GO:0005488//binding;GO:0043167//ion binding;GO:0043169//cation binding;GO:0046872//metal ion binding;GO:0097159//organic cyclic compound binding;GO:1901363//heterocyclic compound binding	-
93	ncbi_100511686	-	-	3:24210198-25413531	-	-	-	-	-	-	-
94	ncbi_110262246	-	-	9:102328391-102953992	-	-	-	-	-	-	-
95	ncbi_106508612	-	-	9:65758883-67750413	-	-	-	-	-	-	-
96	ncbi_397389	MCT7	tryptase	3:39489416-40833984	Human Diseases	Infectious disease: viral	ko05164//Influenza A	K01340	GO:0005575//cellular_component;GO:0005576//extracellular region	GO:0003674//molecular_function;GO:0003824//catalytic activity;GO:0004175//endopeptidase activity;GO:0004252//serine-type endopeptidase activity;GO:0005488//binding;GO:0005539//glycosaminoglycan binding;GO:0008201//heparin binding;GO:0008233//peptidase activity;GO:0008236//serine-type peptidase activity;GO:0016787//hydrolase activity;GO:0017171//serine hydrolase activity;GO:0043167//ion binding;GO…	GO:0006508//proteolysis;GO:0006807//nitrogen compound metabolic process;GO:0006950//response to stress;GO:0006952//defense response;GO:0006954//inflammatory response;GO:0008150//biological_process;GO:0008152//metabolic process;GO:0019538//protein metabolic process;GO:0043170//macromolecule metabolic process;GO:0044238//primary metabolic process;GO:0050896//response to stimulus;GO:0071704//organic…
97	ncbi_110255472	-	-	9:68761501-70091957	-	-	-	-	-	-	-
98	ncbi_397560	TSHR	thyroid stimulating hormone receptor	7:103372339-104123003	Environmental Information Processing;Environmental Information Processing;Organismal Systems;Organismal Systems;Human Diseases	Signaling molecules and interaction;Signal transduction;Endocrine system;Endocrine system;Immune disease	ko04080//Neuroactive ligand-receptor interaction;ko04024//cAMP signaling pathway;ko04918//Thyroid hormone synthesis;ko04923//Regulation of lipolysis in adipocytes;ko05320//Autoimmune thyroid disease	K04249;K04249;K04249;K04249;K04249	GO:0005886//plasma membrane;GO:0016323//basolateral plasma membrane	GO:0004996//thyroid-stimulating hormone receptor activity;GO:0038023//signaling receptor activity;GO:0044877//macromolecular complex binding	GO:0007166//cell surface receptor signaling pathway;GO:0007189//adenylate cyclase-activating G-protein coupled receptor signaling pathway;GO:0038194//thyroid-stimulating hormone signaling pathway;GO:1904588//cellular response to glycoprotein
99	ncbi_100517909	AVPR1B	arginine vasopressin receptor 1B	9:65758883-67750413	Environmental Information Processing;Environmental Information Processing;Environmental Information Processing;Organismal Systems	Signaling molecules and interaction;Signal transduction;Signal transduction;Circulatory system	ko04080//Neuroactive ligand-receptor interaction;ko04020//Calcium signaling pathway;ko04072//Phospholipase D signaling pathway;ko04270//Vascular smooth muscle contraction	K04227;K04227;K04227;K04227	GO:0005575//cellular_component;GO:0005622//intracellular;GO:0005623//cell;GO:0005737//cytoplasm;GO:0005768//endosome;GO:0005886//plasma membrane;GO:0005887//integral component of plasma membrane;GO:0012505//endomembrane system;GO:0016020//membrane;GO:0016021//integral component of membrane;GO:0031224//intrinsic component of membrane;GO:0031226//intrinsic component of plasma membrane;GO:0031410//c…	GO:0001653//peptide receptor activity;GO:0003674//molecular_function;GO:0004888//transmembrane signaling receptor activity;GO:0004930//G-protein coupled receptor activity;GO:0004984//olfactory receptor activity;GO:0005000//vasopressin receptor activity;GO:0005080//protein kinase C binding;GO:0005488//binding;GO:0005515//protein binding;GO:0008528//G-protein coupled peptide receptor activity;GO:00…	GO:0001990//regulation of systemic arterial blood pressure by hormone;GO:0001992//regulation of systemic arterial blood pressure by vasopressin;GO:0003008//system process;GO:0003013//circulatory system process;GO:0003018//vascular process in circulatory system;GO:0003044//regulation of systemic arterial blood pressure mediated by a chemical signal;GO:0003073//regulation of systemic arterial blood…
100	ncbi_100627442	LMNTD1	lamin tail domain containing 1, transcript variant X1	5:46819866-48033074	-	-	-	-	GO:0005575//cellular_component;GO:0005622//intracellular;GO:0005623//cell;GO:0005634//nucleus;GO:0005635//nuclear envelope;GO:0005737//cytoplasm;GO:0005856//cytoskeleton;GO:0005882//intermediate filament;GO:0012505//endomembrane system;GO:0031967//organelle envelope;GO:0031975//envelope;GO:0043226//organelle;GO:0043227//membrane-bounded organelle;GO:0043228//non-membrane-bounded organelle;GO:0043…	GO:0003674//molecular_function;GO:0004781//sulfate adenylyltransferase (ATP) activity;GO:0005198//structural molecule activity	GO:0008150//biological_process;GO:0008283//cell proliferation
101	ncbi_100518243	CCNF	cyclin F, transcript variant X1	3:39489416-40833984	-	-	-	-	GO:0000151//ubiquitin ligase complex;GO:0005575//cellular_component;GO:0005622//intracellular;GO:0005623//cell;GO:0005634//nucleus;GO:0005737//cytoplasm;GO:0005813//centrosome;GO:0005814//centriole;GO:0005815//microtubule organizing center;GO:0005829//cytosol;GO:0005856//cytoskeleton;GO:0015630//microtubule cytoskeleton;GO:0019005//SCF ubiquitin ligase complex;GO:0030054//cell junction;GO:0031461…	GO:0003674//molecular_function;GO:0003824//catalytic activity;GO:0004842//ubiquitin-protein transferase activity;GO:0005515//protein binding;GO:0016740//transferase activity;GO:0019787//ubiquitin-like protein transferase activity	GO:0000003//reproduction;GO:0000209//protein polyubiquitination;GO:0000320//re-entry into mitotic cell cycle;GO:0001890//placenta development;GO:0003006//developmental process involved in reproduction;GO:0006464//cellular protein modification process;GO:0006508//proteolysis;GO:0006511//ubiquitin-dependent protein catabolic process;GO:0006807//nitrogen compound metabolic process;GO:0007049//cell c…
102	ncbi_110257138	-	-	15:114129442-115566306	-	-	-	-	-	-	-
103	ncbi_100155867	INTS13	integrator complex subunit 13	5:46819866-48033074	-	-	-	-	GO:0000428//DNA-directed RNA polymerase complex;GO:0005575//cellular_component;GO:0005622//intracellular;GO:0005623//cell;GO:0005634//nucleus;GO:0005654//nucleoplasm;GO:0005737//cytoplasm;GO:0016591//DNA-directed RNA polymerase II, holoenzyme;GO:0030880//RNA polymerase complex;GO:0031974//membrane-enclosed lumen;GO:0031981//nuclear lumen;GO:0032039//integrator complex;GO:0032991//macromolecular c…	GO:0003674//molecular_function	GO:0000003//reproduction;GO:0000226//microtubule cytoskeleton organization;GO:0000278//mitotic cell cycle;GO:0002064//epithelial cell development;GO:0002065//columnar/cuboidal epithelial cell differentiation;GO:0002066//columnar/cuboidal epithelial cell development;GO:0003002//regionalization;GO:0003006//developmental process involved in reproduction;GO:0006139//nucleobase-containing compound met…
104	ncbi_100144531	PCK1	phosphoenolpyruvate carboxykinase 1	17:56607154-58892664	Metabolism;Environmental Information Processing;Organismal Systems;Environmental Information Processing;Environmental Information Processing;Human Diseases;Organismal Systems;Organismal Systems;Organismal Systems;Metabolism;Metabolism;Metabolism;Organismal Systems	Global and overview maps;Signal transduction;Endocrine system;Signal transduction;Signal transduction;Endocrine and metabolic disease;Endocrine system;Endocrine system;Endocrine system;Carbohydrate metabolism;Carbohydrate metabolism;Carbohydrate metabolism;Excretory system	ko01100//Metabolic pathways;ko04151//PI3K-Akt signaling pathway;ko04910//Insulin signaling pathway;ko04068//FoxO signaling pathway;ko04152//AMPK signaling pathway;ko04931//Insulin resistance;ko04922//Glucagon signaling pathway;ko03320//PPAR signaling pathway;ko04920//Adipocytokine signaling pathway;ko00010//Glycolysis / Gluconeogenesis;ko00620//Pyruvate metabolism;ko00020//Citrate cycle (TCA cycl…	K01596;K01596;K01596;K01596;K01596;K01596;K01596;K01596;K01596;K01596;K01596;K01596;K01596	GO:0005575//cellular_component;GO:0005622//intracellular;GO:0005623//cell;GO:0005737//cytoplasm;GO:0005829//cytosol;GO:0044424//intracellular part;GO:0044444//cytoplasmic part;GO:0044464//cell part	GO:0000166//nucleotide binding;GO:0000287//magnesium ion binding;GO:0001882//nucleoside binding;GO:0001883//purine nucleoside binding;GO:0003674//molecular_function;GO:0003676//nucleic acid binding;GO:0003677//DNA binding;GO:0003723//RNA binding;GO:0003729//mRNA binding;GO:0003824//catalytic activity;GO:0004550//nucleoside diphosphate kinase activity;GO:0004611//phosphoenolpyruvate carboxykinase …	GO:0000003//reproduction;GO:0001101//response to acid chemical;GO:0001505//regulation of neurotransmitter levels;GO:0001655//urogenital system development;GO:0001666//response to hypoxia;GO:0001678//cellular glucose homeostasis;GO:0001822//kidney development;GO:0001889//liver development;GO:0002237//response to molecule of bacterial origin;GO:0003006//developmental process involved in reproductio…
105	ncbi_100628226	RFXANK	regulatory factor X associated ankyrin containing protein	2:58150677-58985730	Human Diseases;Organismal Systems;Human Diseases	Infectious disease: bacterial;Immune system;Immune disease	ko05152//Tuberculosis;ko04612//Antigen processing and presentation;ko05340//Primary immunodeficiency	K08062;K08062;K08062	GO:0005575//cellular_component;GO:0005576//extracellular region;GO:0005622//intracellular;GO:0005623//cell;GO:0005634//nucleus;GO:0005654//nucleoplasm;GO:0005737//cytoplasm;GO:0005829//cytosol;GO:0031974//membrane-enclosed lumen;GO:0031981//nuclear lumen;GO:0043226//organelle;GO:0043227//membrane-bounded organelle;GO:0043229//intracellular organelle;GO:0043231//intracellular membrane-bounded orga…	GO:0003674//molecular_function;GO:0003676//nucleic acid binding;GO:0003677//DNA binding;GO:0003700//transcription factor activity, sequence-specific DNA binding;GO:0003712//transcription cofactor activity;GO:0005488//binding;GO:0005515//protein binding;GO:0019899//enzyme binding;GO:0042826//histone deacetylase binding;GO:0097159//organic cyclic compound binding;GO:1901363//heterocyclic compound b…	GO:0006139//nucleobase-containing compound metabolic process;GO:0006351//transcription, DNA-templated;GO:0006355//regulation of transcription, DNA-templated;GO:0006357//regulation of transcription from RNA polymerase II promoter;GO:0006725//cellular aromatic compound metabolic process;GO:0006807//nitrogen compound metabolic process;GO:0007154//cell communication;GO:0007165//signal transduction;GO…
106	ncbi_100625797	KLHDC8A	kelch domain containing 8A	9:65758883-67750413	-	-	-	-	GO:0000151//ubiquitin ligase complex;GO:0005575//cellular_component;GO:0005622//intracellular;GO:0005623//cell;GO:0031461//cullin-RING ubiquitin ligase complex;GO:0031463//Cul3-RING ubiquitin ligase complex;GO:0032991//macromolecular complex;GO:0044424//intracellular part;GO:0044464//cell part;GO:1902494//catalytic complex;GO:1990234//transferase complex	GO:0005515//protein binding	GO:0006464//cellular protein modification process;GO:0006807//nitrogen compound metabolic process;GO:0008150//biological_process;GO:0008152//metabolic process;GO:0009987//cellular process;GO:0016567//protein ubiquitination;GO:0019538//protein metabolic process;GO:0032446//protein modification by small protein conjugation;GO:0036211//protein modification process;GO:0043170//macromolecule metabolic…
107	ncbi_100524501	ESCO1	establishment of sister chromatid cohesion N-acetyltransferase 1, transcript variant X1	6:105748073-106822150	-	-	-	-	GO:0000785//chromatin;GO:0005575//cellular_component;GO:0005622//intracellular;GO:0005623//cell;GO:0005634//nucleus;GO:0005654//nucleoplasm;GO:0005694//chromosome;GO:0031974//membrane-enclosed lumen;GO:0031981//nuclear lumen;GO:0043226//organelle;GO:0043227//membrane-bounded organelle;GO:0043228//non-membrane-bounded organelle;GO:0043229//intracellular organelle;GO:0043231//intracellular membrane…	GO:0003674//molecular_function;GO:0003824//catalytic activity;GO:0005488//binding;GO:0005515//protein binding;GO:0008080//N-acetyltransferase activity;GO:0008270//zinc ion binding;GO:0016407//acetyltransferase activity;GO:0016410//N-acyltransferase activity;GO:0016740//transferase activity;GO:0016746//transferase activity, transferring acyl groups;GO:0016747//transferase activity, transferring ac…	GO:0000819//sister chromatid segregation;GO:0006275//regulation of DNA replication;GO:0006464//cellular protein modification process;GO:0006473//protein acetylation;GO:0006807//nitrogen compound metabolic process;GO:0006996//organelle organization;GO:0007049//cell cycle;GO:0007059//chromosome segregation;GO:0007062//sister chromatid cohesion;GO:0008150//biological_process;GO:0008152//metabolic pr…
108	ncbi_397498	CHRM2	cholinergic receptor muscarinic 2	18:10865588-12798717	Environmental Information Processing;Environmental Information Processing;Environmental Information Processing;Cellular Processes;Environmental Information Processing;Organismal Systems	Signaling molecules and interaction;Signal transduction;Signal transduction;Cell motility;Signal transduction;Nervous system	ko04080//Neuroactive ligand-receptor interaction;ko04151//PI3K-Akt signaling pathway;ko04024//cAMP signaling pathway;ko04810//Regulation of actin cytoskeleton;ko04020//Calcium signaling pathway;ko04725//Cholinergic synapse	K04130;K04130;K04130;K04130;K04130;K04130	GO:0005887//integral component of plasma membrane;GO:0030054//cell junction;GO:0045211//postsynaptic membrane	GO:0016907//G-protein coupled acetylcholine receptor activity	GO:0007213//G-protein coupled acetylcholine receptor signaling pathway;GO:0008016//regulation of heart contraction
109	ncbi_110259311	TM6SF2	transmembrane 6 superfamily member 2, transcript variant X1	2:58150677-58985730	-	-	-	-	GO:0005575//cellular_component;GO:0005622//intracellular;GO:0005623//cell;GO:0005737//cytoplasm;GO:0005783//endoplasmic reticulum;GO:0005789//endoplasmic reticulum membrane;GO:0005793//endoplasmic reticulum-Golgi intermediate compartment;GO:0012505//endomembrane system;GO:0016020//membrane;GO:0016021//integral component of membrane;GO:0031090//organelle membrane;GO:0031224//intrinsic component of…	-	GO:0006629//lipid metabolic process;GO:0008150//biological_process;GO:0008152//metabolic process;GO:0019216//regulation of lipid metabolic process;GO:0019222//regulation of metabolic process;GO:0044238//primary metabolic process;GO:0050789//regulation of biological process;GO:0065007//biological regulation;GO:0071704//organic substance metabolic process;GO:0080090//regulation of primary metabolic…
110	ncbi_100153287	HCAR1	hydroxycarboxylic acid receptor 1	14:29757521-30965156	Environmental Information Processing	Signal transduction	ko04024//cAMP signaling pathway	K08401	GO:0005575//cellular_component;GO:0005622//intracellular;GO:0005623//cell;GO:0005886//plasma membrane;GO:0016020//membrane;GO:0016021//integral component of membrane;GO:0031224//intrinsic component of membrane;GO:0043226//organelle;GO:0043229//intracellular organelle;GO:0044424//intracellular part;GO:0044425//membrane part;GO:0044464//cell part;GO:0071944//cell periphery	GO:0003674//molecular_function;GO:0004888//transmembrane signaling receptor activity;GO:0004930//G-protein coupled receptor activity;GO:0038023//signaling receptor activity;GO:0060089//molecular transducer activity	GO:0007154//cell communication;GO:0007165//signal transduction;GO:0007186//G-protein coupled receptor signaling pathway;GO:0008150//biological_process;GO:0009892//negative regulation of metabolic process;GO:0009894//regulation of catabolic process;GO:0009895//negative regulation of catabolic process;GO:0009987//cellular process;GO:0019216//regulation of lipid metabolic process;GO:0019222//regulat…
111	ncbi_448808	FGL2	fibrinogen like 2	9:102328391-102953992	-	-	-	-	GO:0005575//cellular_component;GO:0005576//extracellular region;GO:0005577//fibrinogen complex;GO:0005615//extracellular space;GO:0005622//intracellular;GO:0005623//cell;GO:0005737//cytoplasm;GO:0005815//microtubule organizing center;GO:0009986//cell surface;GO:0012505//endomembrane system;GO:0016020//membrane;GO:0016592//mediator complex;GO:0019028//viral capsid;GO:0019031//viral envelope;GO:003…	GO:0000166//nucleotide binding;GO:0003674//molecular_function;GO:0003700//transcription factor activity, sequence-specific DNA binding;GO:0003712//transcription cofactor activity;GO:0003824//catalytic activity;GO:0004832//valine-tRNA ligase activity;GO:0005198//structural molecule activity;GO:0005524//ATP binding;GO:0008047//enzyme activator activity;GO:0008233//peptidase activity;GO:0016504//pep…	GO:0001775//cell activation;GO:0002252//immune effector process;GO:0002263//cell activation involved in immune response;GO:0002274//myeloid leukocyte activation;GO:0002275//myeloid cell activation involved in immune response;GO:0002283//neutrophil activation involved in immune response;GO:0002366//leukocyte activation involved in immune response;GO:0002376//immune system process;GO:0002443//leuko…
112	ncbi_100312961	ASNS	asparagine synthetase (glutamine-hydrolyzing)	9:76323525-77330321	Metabolism;Metabolism;Metabolism	Global and overview maps;Global and overview maps;Amino acid metabolism	ko01100//Metabolic pathways;ko01230//Biosynthesis of amino acids;ko00250//Alanine, aspartate and glutamate metabolism	K01953;K01953;K01953	GO:0005575//cellular_component;GO:0005622//intracellular;GO:0005623//cell;GO:0005737//cytoplasm;GO:0005829//cytosol;GO:0044424//intracellular part;GO:0044444//cytoplasmic part;GO:0044464//cell part	GO:0000166//nucleotide binding;GO:0003674//molecular_function;GO:0003824//catalytic activity;GO:0003908//methylated-DNA-[protein]-cysteine S-methyltransferase activity;GO:0004044//amidophosphoribosyltransferase activity;GO:0004066//asparagine synthase (glutamine-hydrolyzing) activity;GO:0004808//tRNA (5-methylaminomethyl-2-thiouridylate)-methyltransferase activity;GO:0005488//binding;GO:0005515//…	GO:0001101//response to acid chemical;GO:0001889//liver development;GO:0006082//organic acid metabolic process;GO:0006281//DNA repair;GO:0006396//RNA processing;GO:0006520//cellular amino acid metabolic process;GO:0006528//asparagine metabolic process;GO:0006529//asparagine biosynthetic process;GO:0006541//glutamine metabolic process;GO:0006807//nitrogen compound metabolic process;GO:0006950//res…
113	ncbi_100514482	AGR2	anterior gradient 2, protein disulphide isomerase family member	9:85573015-90921825	-	-	-	-	GO:0005575//cellular_component;GO:0005576//extracellular region;GO:0005615//extracellular space;GO:0005622//intracellular;GO:0005623//cell;GO:0005737//cytoplasm;GO:0005783//endoplasmic reticulum;GO:0012505//endomembrane system;GO:0043226//organelle;GO:0043227//membrane-bounded organelle;GO:0043229//intracellular organelle;GO:0043231//intracellular membrane-bounded organelle;GO:0044421//extracellu…	GO:0002162//dystroglycan binding;GO:0003674//molecular_function;GO:0005102//receptor binding;GO:0005154//epidermal growth factor receptor binding;GO:0005488//binding;GO:0005515//protein binding;GO:0042802//identical protein binding;GO:0042803//protein homodimerization activity;GO:0046983//protein dimerization activity;GO:0050662//coenzyme binding;GO:0070851//growth factor receptor binding	GO:0002065//columnar/cuboidal epithelial cell differentiation;GO:0002067//glandular epithelial cell differentiation;GO:0006790//sulfur compound metabolic process;GO:0006810//transport;GO:0007275//multicellular organism development;GO:0007589//body fluid secretion;GO:0008150//biological_process;GO:0009653//anatomical structure morphogenesis;GO:0009888//tissue development;GO:0009893//positive regul…
114	ncbi_106507648	-	-	6:141225261-141781183	-	-	-	-	-	-	-
115	ncbi_106504941	-	-	9:65758883-67750413	-	-	-	-	-	-	-
116	ncbi_110255728	-	-	10:65872233-66682345	-	-	-	-	-	-	-
117	ncbi_100512042	REXO5	RNA exonuclease 5, transcript variant X1	3:24210198-25413531	Genetic Information Processing	Translation	ko03008//Ribosome biogenesis in eukaryotes	K14570	GO:0005575//cellular_component;GO:0005622//intracellular;GO:0005623//cell;GO:0005634//nucleus;GO:0005730//nucleolus;GO:0031974//membrane-enclosed lumen;GO:0031981//nuclear lumen;GO:0043226//organelle;GO:0043227//membrane-bounded organelle;GO:0043228//non-membrane-bounded organelle;GO:0043229//intracellular organelle;GO:0043231//intracellular membrane-bounded organelle;GO:0043232//intracellular no…	GO:0003674//molecular_function;GO:0003676//nucleic acid binding;GO:0003723//RNA binding;GO:0003824//catalytic activity;GO:0004518//nuclease activity;GO:0004527//exonuclease activity;GO:0005488//binding;GO:0016787//hydrolase activity;GO:0016788//hydrolase activity, acting on ester bonds;GO:0097159//organic cyclic compound binding;GO:1901363//heterocyclic compound binding	GO:0006139//nucleobase-containing compound metabolic process;GO:0006725//cellular aromatic compound metabolic process;GO:0006807//nitrogen compound metabolic process;GO:0008150//biological_process;GO:0008152//metabolic process;GO:0008380//RNA splicing;GO:0009987//cellular process;GO:0034641//cellular nitrogen compound metabolic process;GO:0043170//macromolecule metabolic process;GO:0044237//cellu…
118	ncbi_100152909	BZW1	basic leucine zipper and W2 domains 1	15:102152703-105003483	-	-	-	-	GO:0005575//cellular_component;GO:0005622//intracellular;GO:0005623//cell;GO:0005737//cytoplasm;GO:0044424//intracellular part;GO:0044464//cell part	GO:0005515//protein binding	GO:0006139//nucleobase-containing compound metabolic process;GO:0006351//transcription, DNA-templated;GO:0006355//regulation of transcription, DNA-templated;GO:0006725//cellular aromatic compound metabolic process;GO:0006807//nitrogen compound metabolic process;GO:0008150//biological_process;GO:0008152//metabolic process;GO:0009058//biosynthetic process;GO:0009059//macromolecule biosynthetic proc…
119	ncbi_102162148	TMC7	transmembrane channel like 7, transcript variant X1	3:25751635-27287734	-	-	-	-	GO:0005575//cellular_component;GO:0005623//cell;GO:0005886//plasma membrane;GO:0005887//integral component of plasma membrane;GO:0016020//membrane;GO:0016021//integral component of membrane;GO:0031224//intrinsic component of membrane;GO:0031226//intrinsic component of plasma membrane;GO:0044425//membrane part;GO:0044459//plasma membrane part;GO:0044464//cell part;GO:0071944//cell periphery	-	GO:0006810//transport;GO:0006811//ion transport;GO:0008150//biological_process;GO:0051179//localization;GO:0051234//establishment of localization
120	ncbi_100525612	TMEM120B	transmembrane protein 120B, transcript variant X7	14:29757521-30965156	-	-	-	-	GO:0005575//cellular_component;GO:0005622//intracellular;GO:0005623//cell;GO:0005634//nucleus;GO:0005635//nuclear envelope;GO:0005637//nuclear inner membrane;GO:0012505//endomembrane system;GO:0016020//membrane;GO:0016021//integral component of membrane;GO:0019866//organelle inner membrane;GO:0031090//organelle membrane;GO:0031224//intrinsic component of membrane;GO:0031965//nuclear membrane;GO:0…	-	GO:0008150//biological_process;GO:0009987//cellular process;GO:0016043//cellular component organization;GO:0022607//cellular component assembly;GO:0030154//cell differentiation;GO:0032502//developmental process;GO:0043933//macromolecular complex subunit organization;GO:0044085//cellular component biogenesis;GO:0045444//fat cell differentiation;GO:0048869//cellular developmental process;GO:0051259…
121	ncbi_100624423	TMEM161A	transmembrane protein 161A, transcript variant X1	2:58150677-58985730	-	-	-	-	GO:0005575//cellular_component;GO:0016020//membrane;GO:0016021//integral component of membrane;GO:0031224//intrinsic component of membrane;GO:0044425//membrane part	-	GO:0001101//response to acid chemical;GO:0006282//regulation of DNA repair;GO:0006950//response to stress;GO:0006979//response to oxidative stress;GO:0008150//biological_process;GO:0009314//response to radiation;GO:0009411//response to UV;GO:0009416//response to light stimulus;GO:0009628//response to abiotic stimulus;GO:0009893//positive regulation of metabolic process;GO:0009966//regulation of s…
122	ncbi_100514953	CCSMST1	chromosome 3 C16orf91 homolog	3:39489416-40833984	-	-	-	-	GO:0005575//cellular_component;GO:0016020//membrane;GO:0016021//integral component of membrane;GO:0031224//intrinsic component of membrane;GO:0044425//membrane part	-	-
123	ncbi_100522247	CRAMP1	cramped chromatin regulator homolog 1, transcript variant X1	3:39489416-40833984	-	-	-	-	-	-	-
124	ncbi_102167692	-	-	9:102328391-102953992	-	-	-	-	-	-	-
125	ncbi_100525789	ERBB4	erb-b2 receptor tyrosine kinase 4	15:114129442-115566306	Environmental Information Processing;Environmental Information Processing;Human Diseases;Environmental Information Processing;Environmental Information Processing	Signal transduction;Signal transduction;Cancer: overview;Signal transduction;Signal transduction	ko04151//PI3K-Akt signaling pathway;ko04010//MAPK signaling pathway;ko05205//Proteoglycans in cancer;ko04020//Calcium signaling pathway;ko04012//ErbB signaling pathway	K05085;K05085;K05085;K05085;K05085	GO:0005575//cellular_component;GO:0005576//extracellular region;GO:0005622//intracellular;GO:0005623//cell;GO:0005634//nucleus;GO:0005654//nucleoplasm;GO:0005737//cytoplasm;GO:0005739//mitochondrion;GO:0005759//mitochondrial matrix;GO:0005829//cytosol;GO:0005886//plasma membrane;GO:0005901//caveola;GO:0014069//postsynaptic density;GO:0016020//membrane;GO:0016021//integral component of membrane;GO…	GO:0000166//nucleotide binding;GO:0001067//regulatory region nucleic acid binding;GO:0003674//molecular_function;GO:0003676//nucleic acid binding;GO:0003677//DNA binding;GO:0003824//catalytic activity;GO:0004672//protein kinase activity;GO:0004713//protein tyrosine kinase activity;GO:0004714//transmembrane receptor protein tyrosine kinase activity;GO:0004888//transmembrane signaling receptor acti…	GO:0000165//MAPK cascade;GO:0000302//response to reactive oxygen species;GO:0001667//ameboidal-type cell migration;GO:0001755//neural crest cell migration;GO:0001894//tissue homeostasis;GO:0001932//regulation of protein phosphorylation;GO:0001934//positive regulation of protein phosphorylation;GO:0006139//nucleobase-containing compound metabolic process;GO:0006351//transcription, DNA-templated;GO…
126	ncbi_110259310	SUGP1	SURP and G-patch domain containing 1	2:58150677-58985730	-	-	-	-	GO:0005575//cellular_component;GO:0005622//intracellular;GO:0005623//cell;GO:0005634//nucleus;GO:0005654//nucleoplasm;GO:0005681//spliceosomal complex;GO:0031974//membrane-enclosed lumen;GO:0031981//nuclear lumen;GO:0032991//macromolecular complex;GO:0043226//organelle;GO:0043227//membrane-bounded organelle;GO:0043229//intracellular organelle;GO:0043231//intracellular membrane-bounded organelle;G…	GO:0003674//molecular_function;GO:0003676//nucleic acid binding;GO:0003723//RNA binding;GO:0005488//binding;GO:0008452//RNA ligase activity;GO:0097159//organic cyclic compound binding;GO:1901363//heterocyclic compound binding	GO:0000375//RNA splicing, via transesterification reactions;GO:0000377//RNA splicing, via transesterification reactions with bulged adenosine as nucleophile;GO:0000398//mRNA splicing, via spliceosome;GO:0006139//nucleobase-containing compound metabolic process;GO:0006396//RNA processing;GO:0006397//mRNA processing;GO:0006725//cellular aromatic compound metabolic process;GO:0006807//nitrogen compo…
127	ncbi_102160363	-	-	3:39489416-40833984	-	-	-	-	-	-	-
128	ncbi_100523334	KCTD18	potassium channel tetramerization domain containing 18, transcript variant X1	15:102152703-105003483	-	-	-	-	-	-	GO:0051260//protein homooligomerization
129	ncbi_100624000	GDE1	glycerophosphodiester phosphodiesterase 1, transcript variant X1	3:25751635-27287734	-	-	-	-	GO:0005575//cellular_component;GO:0005622//intracellular;GO:0005623//cell;GO:0005737//cytoplasm;GO:0005886//plasma membrane;GO:0005887//integral component of plasma membrane;GO:0012506//vesicle membrane;GO:0016020//membrane;GO:0016021//integral component of membrane;GO:0030659//cytoplasmic vesicle membrane;GO:0031090//organelle membrane;GO:0031224//intrinsic component of membrane;GO:0031226//intr…	GO:0003674//molecular_function;GO:0003824//catalytic activity;GO:0004620//phospholipase activity;GO:0004622//lysophospholipase activity;GO:0005488//binding;GO:0008081//phosphoric diester hydrolase activity;GO:0008889//glycerophosphodiester phosphodiesterase activity;GO:0016298//lipase activity;GO:0016787//hydrolase activity;GO:0016788//hydrolase activity, acting on ester bonds;GO:0042578//phospho…	GO:0000902//cell morphogenesis;GO:0006066//alcohol metabolic process;GO:0006576//cellular biogenic amine metabolic process;GO:0006629//lipid metabolic process;GO:0006644//phospholipid metabolic process;GO:0006650//glycerophospholipid metabolic process;GO:0006793//phosphorus metabolic process;GO:0006796//phosphate-containing compound metabolic process;GO:0006807//nitrogen compound metabolic proces…
130	ncbi_100126292	Cstf1	cleavage stimulation factor subunit 1	17:56607154-58892664	Genetic Information Processing	Translation	ko03015//mRNA surveillance pathway	K14406	GO:0005575//cellular_component;GO:0005622//intracellular;GO:0005623//cell;GO:0005634//nucleus;GO:0005654//nucleoplasm;GO:0005848//mRNA cleavage stimulating factor complex;GO:0005849//mRNA cleavage factor complex;GO:0031974//membrane-enclosed lumen;GO:0031981//nuclear lumen;GO:0032991//macromolecular complex;GO:0043226//organelle;GO:0043227//membrane-bounded organelle;GO:0043229//intracellular org…	GO:0005515//protein binding	GO:0000375//RNA splicing, via transesterification reactions;GO:0000377//RNA splicing, via transesterification reactions with bulged adenosine as nucleophile;GO:0000398//mRNA splicing, via spliceosome;GO:0006139//nucleobase-containing compound metabolic process;GO:0006351//transcription, DNA-templated;GO:0006353//DNA-templated transcription, termination;GO:0006366//transcription from RNA polymeras…
131	ncbi_100521986	MAPKAPK2	mitogen-activated protein kinase-activated protein kinase 2	9:65758883-67750413	Environmental Information Processing;Human Diseases;Human Diseases;Cellular Processes;Organismal Systems;Organismal Systems;Environmental Information Processing	Signal transduction;Cancer: overview;Infectious disease: viral;Cell growth and death;Nervous system;Immune system;Signal transduction	ko04010//MAPK signaling pathway;ko05203//Viral carcinogenesis;ko05167//Kaposi sarcoma-associated herpesvirus infection;ko04218//Cellular senescence;ko04722//Neurotrophin signaling pathway;ko04625//C-type lectin receptor signaling pathway;ko04370//VEGF signaling pathway	K04443;K04443;K04443;K04443;K04443;K04443;K04443	GO:0005575//cellular_component;GO:0005622//intracellular;GO:0005623//cell;GO:0005634//nucleus;GO:0005654//nucleoplasm;GO:0005737//cytoplasm;GO:0005813//centrosome;GO:0005815//microtubule organizing center;GO:0005829//cytosol;GO:0005856//cytoskeleton;GO:0015630//microtubule cytoskeleton;GO:0031974//membrane-enclosed lumen;GO:0031981//nuclear lumen;GO:0043226//organelle;GO:0043227//membrane-bounded…	GO:0000166//nucleotide binding;GO:0003674//molecular_function;GO:0003824//catalytic activity;GO:0004672//protein kinase activity;GO:0004674//protein serine/threonine kinase activity;GO:0004683//calmodulin-dependent protein kinase activity;GO:0005488//binding;GO:0005515//protein binding;GO:0005516//calmodulin binding;GO:0005524//ATP binding;GO:0008144//drug binding;GO:0009931//calcium-dependent pr…	GO:0000165//MAPK cascade;GO:0000187//activation of MAPK activity;GO:0001817//regulation of cytokine production;GO:0001819//positive regulation of cytokine production;GO:0001932//regulation of protein phosphorylation;GO:0001934//positive regulation of protein phosphorylation;GO:0002218//activation of innate immune response;GO:0002221//pattern recognition receptor signaling pathway;GO:0002224//toll…
132	ncbi_100519790	GNGT1	G protein subunit gamma transducin 1, transcript variant X1	9:73235327-74239256	Human Diseases;Environmental Information Processing;Environmental Information Processing;Human Diseases;Human Diseases;Human Diseases;Organismal Systems;Human Diseases;Organismal Systems;Environmental Information Processing;Organismal Systems;Organismal Systems;Organismal Systems;Organismal Systems;Organismal Systems;Organismal Systems;Human Diseases;Organismal Systems;Organismal Systems	Cancer: overview;Signal transduction;Signal transduction;Infectious disease: viral;Infectious disease: viral;Infectious disease: viral;Immune system;Substance dependence;Nervous system;Signal transduction;Nervous system;Endocrine system;Nervous system;Nervous system;Nervous system;Environmental adaptation;Substance dependence;Nervous system;Sensory system	ko05200//Pathways in cancer;ko04151//PI3K-Akt signaling pathway;ko04014//Ras signaling pathway;ko05163//Human cytomegalovirus infection;ko05170//Human immunodeficiency virus 1 infection;ko05167//Kaposi sarcoma-associated herpesvirus infection;ko04062//Chemokine signaling pathway;ko05034//Alcoholism;ko04723//Retrograde endocannabinoid signaling;ko04371//Apelin signaling pathway;ko04728//Dopaminerg…	K04548;K04548;K04548;K04548;K04548;K04548;K04548;K04548;K04548;K04548;K04548;K04548;K04548;K04548;K04548;K04548;K04548;K04548;K04548	GO:0001750//photoreceptor outer segment;GO:0001917//photoreceptor inner segment;GO:0005575//cellular_component;GO:0005622//intracellular;GO:0005623//cell;GO:0005834//heterotrimeric G-protein complex;GO:0005886//plasma membrane;GO:0005929//cilium;GO:0009898//cytoplasmic side of plasma membrane;GO:0016020//membrane;GO:0019897//extrinsic component of plasma membrane;GO:0019898//extrinsic component o…	GO:0003674//molecular_function;GO:0003824//catalytic activity;GO:0003924//GTPase activity;GO:0016462//pyrophosphatase activity;GO:0016787//hydrolase activity;GO:0016817//hydrolase activity, acting on acid anhydrides;GO:0016818//hydrolase activity, acting on acid anhydrides, in phosphorus-containing anhydrides;GO:0017111//nucleoside-triphosphatase activity	GO:0001654//eye development;GO:0001666//response to hypoxia;GO:0001754//eye photoreceptor cell differentiation;GO:0006915//apoptotic process;GO:0006950//response to stress;GO:0007154//cell communication;GO:0007165//signal transduction;GO:0007186//G-protein coupled receptor signaling pathway;GO:0007275//multicellular organism development;GO:0007399//nervous system development;GO:0007423//sensory o…
133	ncbi_100415809	SPATS2L	spermatogenesis associated serine rich 2 like	15:102152703-105003483	-	-	-	-	GO:0005575//cellular_component;GO:0005622//intracellular;GO:0005623//cell;GO:0005634//nucleus;GO:0005730//nucleolus;GO:0005737//cytoplasm;GO:0005829//cytosol;GO:0031974//membrane-enclosed lumen;GO:0031981//nuclear lumen;GO:0032991//macromolecular complex;GO:0043226//organelle;GO:0043227//membrane-bounded organelle;GO:0043228//non-membrane-bounded organelle;GO:0043229//intracellular organelle;GO:0…	-	-
134	ncbi_100516429	PKD1	polycystin 1, transient receptor potential channel interacting	3:39489416-40833984	-	-	-	-	GO:0000139//Golgi membrane;GO:0002133//polycystin complex;GO:0005575//cellular_component;GO:0005576//extracellular region;GO:0005615//extracellular space;GO:0005622//intracellular;GO:0005623//cell;GO:0005634//nucleus;GO:0005737//cytoplasm;GO:0005794//Golgi apparatus;GO:0005798//Golgi-associated vesicle;GO:0005886//plasma membrane;GO:0005887//integral component of plasma membrane;GO:0005929//ciliu…	GO:0003674//molecular_function;GO:0005215//transporter activity;GO:0005216//ion channel activity;GO:0005261//cation channel activity;GO:0005262//calcium channel activity;GO:0005488//binding;GO:0005515//protein binding;GO:0008324//cation transmembrane transporter activity;GO:0015075//ion transmembrane transporter activity;GO:0015085//calcium ion transmembrane transporter activity;GO:0015267//chann…	GO:0000003//reproduction;GO:0000079//regulation of cyclin-dependent protein serine/threonine kinase activity;GO:0001501//skeletal system development;GO:0001502//cartilage condensation;GO:0001568//blood vessel development;GO:0001655//urogenital system development;GO:0001656//metanephros development;GO:0001701//in utero embryonic development;GO:0001763//morphogenesis of a branching structure;GO:000…
135	ncbi_110256787	-	-	14:96343795-97662299	-	-	-	-	-	-	-
136	ncbi_100518418	GATAD2A	GATA zinc finger domain containing 2A, transcript variant X3	2:58150677-58985730	-	-	-	-	GO:0000118//histone deacetylase complex;GO:0000228//nuclear chromosome;GO:0000785//chromatin;GO:0000790//nuclear chromatin;GO:0005575//cellular_component;GO:0005622//intracellular;GO:0005623//cell;GO:0005634//nucleus;GO:0005654//nucleoplasm;GO:0005694//chromosome;GO:0016581//NuRD complex;GO:0016604//nuclear body;GO:0016607//nuclear speck;GO:0017053//transcriptional repressor complex;GO:0031974//m…	GO:0000981//RNA polymerase II transcription factor activity, sequence-specific DNA binding;GO:0003674//molecular_function;GO:0003676//nucleic acid binding;GO:0003677//DNA binding;GO:0003700//transcription factor activity, sequence-specific DNA binding;GO:0005488//binding;GO:0005515//protein binding;GO:0008270//zinc ion binding;GO:0030674//protein binding, bridging;GO:0043167//ion binding;GO:00431…	GO:0000122//negative regulation of transcription from RNA polymerase II promoter;GO:0001568//blood vessel development;GO:0001701//in utero embryonic development;GO:0001708//cell fate specification;GO:0001838//embryonic epithelial tube formation;GO:0001841//neural tube formation;GO:0001842//neural fold formation;GO:0001843//neural tube closure;GO:0001944//vasculature development;GO:0002009//morpho…
137	ncbi_100154492	RSRC2	arginine and serine rich coiled-coil 2, transcript variant X1	14:29757521-30965156	-	-	-	-	GO:0005575//cellular_component;GO:0005622//intracellular;GO:0005623//cell;GO:0005634//nucleus;GO:0005681//spliceosomal complex;GO:0032991//macromolecular complex;GO:0043226//organelle;GO:0043227//membrane-bounded organelle;GO:0043229//intracellular organelle;GO:0043231//intracellular membrane-bounded organelle;GO:0044422//organelle part;GO:0044424//intracellular part;GO:0044428//nuclear part;GO:0…	GO:0003674//molecular_function;GO:0003676//nucleic acid binding;GO:0003723//RNA binding;GO:0003729//mRNA binding;GO:0005488//binding;GO:0097159//organic cyclic compound binding;GO:1901363//heterocyclic compound binding	GO:0000381//regulation of alternative mRNA splicing, via spliceosome;GO:0008150//biological_process;GO:0010468//regulation of gene expression;GO:0019219//regulation of nucleobase-containing compound metabolic process;GO:0019222//regulation of metabolic process;GO:0031323//regulation of cellular metabolic process;GO:0043484//regulation of RNA splicing;GO:0048024//regulation of mRNA splicing, via s…
138	ncbi_100625888	LEMD1	LEM domain containing 1	9:65758883-67750413	-	-	-	-	GO:0005575//cellular_component;GO:0016020//membrane;GO:0016021//integral component of membrane;GO:0031224//intrinsic component of membrane;GO:0044425//membrane part	-	-
139	ncbi_100516456	TWIST1	twist family bHLH transcription factor 1	9:85573015-90921825	Human Diseases	Cancer: overview	ko05205//Proteoglycans in cancer	K09069	GO:0005575//cellular_component;GO:0005622//intracellular;GO:0005623//cell;GO:0005634//nucleus;GO:0005654//nucleoplasm;GO:0031974//membrane-enclosed lumen;GO:0031981//nuclear lumen;GO:0043226//organelle;GO:0043227//membrane-bounded organelle;GO:0043229//intracellular organelle;GO:0043231//intracellular membrane-bounded organelle;GO:0043233//organelle lumen;GO:0044422//organelle part;GO:0044424//in…	GO:0000976//transcription regulatory region sequence-specific DNA binding;GO:0000977//RNA polymerase II regulatory region sequence-specific DNA binding;GO:0000978//RNA polymerase II core promoter proximal region sequence-specific DNA binding;GO:0000981//RNA polymerase II transcription factor activity, sequence-specific DNA binding;GO:0000982//transcription factor activity, RNA polymerase II core …	GO:0000122//negative regulation of transcription from RNA polymerase II promoter;GO:0001501//skeletal system development;GO:0001503//ossification;GO:0001649//osteoblast differentiation;GO:0001654//eye development;GO:0001666//response to hypoxia;GO:0001667//ameboidal-type cell migration;GO:0001701//in utero embryonic development;GO:0001755//neural crest cell migration;GO:0001764//neuron migration;…
140	ncbi_100154605	GTF2A1	general transcription factor IIA subunit 1	7:103372339-104123003	Human Diseases;Genetic Information Processing	Cancer: overview;Transcription	ko05203//Viral carcinogenesis;ko03022//Basal transcription factors	K03122;K03122	GO:0000428//DNA-directed RNA polymerase complex;GO:0005575//cellular_component;GO:0005622//intracellular;GO:0005623//cell;GO:0005634//nucleus;GO:0005654//nucleoplasm;GO:0005667//transcription factor complex;GO:0005669//transcription factor TFIID complex;GO:0005672//transcription factor TFIIA complex;GO:0005737//cytoplasm;GO:0005829//cytosol;GO:0016591//DNA-directed RNA polymerase II, holoenzyme;G…	GO:0000988//transcription factor activity, protein binding;GO:0000989//transcription factor activity, transcription factor binding;GO:0001076//transcription factor activity, RNA polymerase II transcription factor binding;GO:0001085//RNA polymerase II transcription factor binding;GO:0001091//RNA polymerase II basal transcription factor binding;GO:0001094//TFIID-class transcription factor binding;G…	GO:0006139//nucleobase-containing compound metabolic process;GO:0006351//transcription, DNA-templated;GO:0006352//DNA-templated transcription, initiation;GO:0006355//regulation of transcription, DNA-templated;GO:0006357//regulation of transcription from RNA polymerase II promoter;GO:0006366//transcription from RNA polymerase II promoter;GO:0006367//transcription initiation from RNA polymerase II …
141	ncbi_100627220	TMCC2	transmembrane and coiled-coil domain family 2, transcript variant X4	9:65758883-67750413	-	-	-	-	GO:0005575//cellular_component;GO:0005622//intracellular;GO:0005623//cell;GO:0005737//cytoplasm;GO:0005783//endoplasmic reticulum;GO:0009318//exodeoxyribonuclease VII complex;GO:0012505//endomembrane system;GO:0016020//membrane;GO:0016021//integral component of membrane;GO:0019028//viral capsid;GO:0019031//viral envelope;GO:0031224//intrinsic component of membrane;GO:0043226//organelle;GO:0043227…	GO:0003700//transcription factor activity, sequence-specific DNA binding;GO:0005198//structural molecule activity;GO:0008855//exodeoxyribonuclease VII activity	GO:0006308//DNA catabolic process;GO:0006807//nitrogen compound metabolic process;GO:0006817//phosphate ion transport;GO:0008150//biological_process;GO:0008152//metabolic process;GO:0019538//protein metabolic process;GO:0042982//amyloid precursor protein metabolic process;GO:0043170//macromolecule metabolic process;GO:0044238//primary metabolic process;GO:0051049//regulation of transport;GO:00717…
142	ncbi_100627693	RAB7B	RAB7B, member RAS oncogene family, transcript variant X1	9:65758883-67750413	Human Diseases;Cellular Processes;Cellular Processes;Human Diseases;Cellular Processes	Infectious disease: bacterial;Transport and catabolism;Transport and catabolism;Infectious disease: parasitic;Transport and catabolism	ko05132//Salmonella infection;ko04145//Phagosome;ko04140//Autophagy - animal;ko05146//Amoebiasis;ko04137//Mitophagy - animal	K07898;K07898;K07898;K07898;K07898	GO:0000323//lytic vacuole;GO:0005575//cellular_component;GO:0005622//intracellular;GO:0005623//cell;GO:0005737//cytoplasm;GO:0005764//lysosome;GO:0005768//endosome;GO:0005770//late endosome;GO:0005773//vacuole;GO:0005794//Golgi apparatus;GO:0005802//trans-Golgi network;GO:0010008//endosome membrane;GO:0012505//endomembrane system;GO:0012506//vesicle membrane;GO:0016020//membrane;GO:0030139//endoc…	GO:0000166//nucleotide binding;GO:0001882//nucleoside binding;GO:0001883//purine nucleoside binding;GO:0003674//molecular_function;GO:0003824//catalytic activity;GO:0003924//GTPase activity;GO:0005488//binding;GO:0005524//ATP binding;GO:0005525//GTP binding;GO:0016462//pyrophosphatase activity;GO:0016787//hydrolase activity;GO:0016817//hydrolase activity, acting on acid anhydrides;GO:0016818//hyd…	GO:0001817//regulation of cytokine production;GO:0001819//positive regulation of cytokine production;GO:0002376//immune system process;GO:0002682//regulation of immune system process;GO:0002683//negative regulation of immune system process;GO:0002684//positive regulation of immune system process;GO:0006355//regulation of transcription, DNA-templated;GO:0006412//translation;GO:0006576//cellular bi…
143	ncbi_100625874	ARL6IP1	ADP ribosylation factor like GTPase 6 interacting protein 1	3:25751635-27287734	-	-	-	-	-	-	-
144	ncbi_100522069	Ccdc154	coiled-coil domain containing 154	3:39489416-40833984	-	-	-	-	-	-	-
145	ncbi_110256852	-	-	14:34741817-35147709	-	-	-	-	-	-	-
146	ncbi_474165	JPT2	Jupiter microtubule associated homolog 2	3:39489416-40833984	-	-	-	-	GO:0005575//cellular_component;GO:0005622//intracellular;GO:0005623//cell;GO:0005634//nucleus;GO:0005737//cytoplasm;GO:0005829//cytosol;GO:0005886//plasma membrane;GO:0016020//membrane;GO:0043226//organelle;GO:0043227//membrane-bounded organelle;GO:0043229//intracellular organelle;GO:0043231//intracellular membrane-bounded organelle;GO:0044424//intracellular part;GO:0044444//cytoplasmic part;GO:0…	-	-
147	ncbi_106507363	NDUFA2	NADH dehydrogenase [ubiquinone] 1 alpha subcomplex subunit 2-like	3:39489416-40833984	-	-	-	-	-	-	-
148	ncbi_100519508	IKBKE	inhibitor of nuclear factor kappa B kinase subunit epsilon, transcript variant X1	9:65758883-67750413	Human Diseases;Human Diseases;Human Diseases;Human Diseases;Human Diseases;Human Diseases;Organismal Systems;Human Diseases;Human Diseases;Organismal Systems;Organismal Systems;Organismal Systems;Organismal Systems;Organismal Systems	Infectious disease: viral;Infectious disease: viral;Infectious disease: viral;Infectious disease: viral;Infectious disease: viral;Infectious disease: viral;Immune system;Infectious disease: viral;Infectious disease: viral;Immune system;Immune system;Immune system;Immune system;Immune system	ko05168//Herpes simplex virus 1 infection;ko05165//Human papillomavirus infection;ko05169//Epstein-Barr virus infection;ko05167//Kaposi sarcoma-associated herpesvirus infection;ko05161//Hepatitis B;ko05164//Influenza A;ko04621//NOD-like receptor signaling pathway;ko05160//Hepatitis C;ko05162//Measles;ko04625//C-type lectin receptor signaling pathway;ko04620//Toll-like receptor signaling pathway;k…	K07211;K07211;K07211;K07211;K07211;K07211;K07211;K07211;K07211;K07211;K07211;K07211;K07211;K07211	GO:0005575//cellular_component;GO:0005622//intracellular;GO:0005623//cell;GO:0005634//nucleus;GO:0005654//nucleoplasm;GO:0005737//cytoplasm;GO:0005739//mitochondrion;GO:0005740//mitochondrial envelope;GO:0005768//endosome;GO:0005829//cytosol;GO:0010008//endosome membrane;GO:0012505//endomembrane system;GO:0016020//membrane;GO:0016021//integral component of membrane;GO:0016604//nuclear body;GO:001…	GO:0000166//nucleotide binding;GO:0003674//molecular_function;GO:0003824//catalytic activity;GO:0004672//protein kinase activity;GO:0004674//protein serine/threonine kinase activity;GO:0004704//NF-kappaB-inducing kinase activity;GO:0005488//binding;GO:0005515//protein binding;GO:0005524//ATP binding;GO:0008144//drug binding;GO:0008384//IkappaB kinase activity;GO:0016301//kinase activity;GO:001674…	GO:0001817//regulation of cytokine production;GO:0001818//negative regulation of cytokine production;GO:0002218//activation of innate immune response;GO:0002221//pattern recognition receptor signaling pathway;GO:0002224//toll-like receptor signaling pathway;GO:0002253//activation of immune response;GO:0002376//immune system process;GO:0002682//regulation of immune system process;GO:0002684//posit…
149	ncbi_100525616	AOX2	aldehyde oxidase 2	15:102152703-105003483	Metabolism;Environmental Information Processing;Metabolism;Metabolism;Metabolism;Metabolism;Metabolism;Metabolism;Metabolism	Global and overview maps;Signal transduction;Metabolism of cofactors and vitamins;Amino acid metabolism;Xenobiotics biodegradation and metabolism;Amino acid metabolism;Metabolism of cofactors and vitamins;Amino acid metabolism;Metabolism of cofactors and vitamins	ko01100//Metabolic pathways;ko04630//JAK-STAT signaling pathway;ko00830//Retinol metabolism;ko00280//Valine, leucine and isoleucine degradation;ko00982//Drug metabolism - cytochrome P450;ko00380//Tryptophan metabolism;ko00760//Nicotinate and nicotinamide metabolism;ko00350//Tyrosine metabolism;ko00750//Vitamin B6 metabolism	K00157;K00157;K00157;K00157;K00157;K00157;K00157;K00157;K00157	GO:0005575//cellular_component;GO:0005622//intracellular;GO:0005623//cell;GO:0005737//cytoplasm;GO:0005829//cytosol;GO:0044424//intracellular part;GO:0044444//cytoplasmic part;GO:0044464//cell part	GO:0000166//nucleotide binding;GO:0003674//molecular_function;GO:0003824//catalytic activity;GO:0004031//aldehyde oxidase activity;GO:0004854//xanthine dehydrogenase activity;GO:0005488//binding;GO:0005506//iron ion binding;GO:0005515//protein binding;GO:0009055//electron carrier activity;GO:0016491//oxidoreductase activity;GO:0016614//oxidoreductase activity, acting on CH-OH group of donors;GO:0…	GO:0006091//generation of precursor metabolites and energy;GO:0006139//nucleobase-containing compound metabolic process;GO:0006144//purine nucleobase metabolic process;GO:0006145//purine nucleobase catabolic process;GO:0006725//cellular aromatic compound metabolic process;GO:0006807//nitrogen compound metabolic process;GO:0008150//biological_process;GO:0008152//metabolic process;GO:0009056//catab…
150	ncbi_110259950	CACNA1H	calcium voltage-gated channel subunit alpha1 H, transcript variant X1	3:39489416-40833984	Environmental Information Processing;Environmental Information Processing;Human Diseases;Organismal Systems;Organismal Systems;Organismal Systems;Organismal Systems	Signal transduction;Signal transduction;Endocrine and metabolic disease;Environmental adaptation;Endocrine system;Endocrine system;Endocrine system	ko04010//MAPK signaling pathway;ko04020//Calcium signaling pathway;ko04934//Cushing syndrome;ko04713//Circadian entrainment;ko04925//Aldosterone synthesis and secretion;ko04929//GnRH secretion;ko04927//Cortisol synthesis and secretion	K04855;K04855;K04855;K04855;K04855;K04855;K04855	GO:0005575//cellular_component;GO:0005622//intracellular;GO:0005623//cell;GO:0005634//nucleus;GO:0005737//cytoplasm;GO:0005886//plasma membrane;GO:0005887//integral component of plasma membrane;GO:0005891//voltage-gated calcium channel complex;GO:0005901//caveola;GO:0016020//membrane;GO:0016021//integral component of membrane;GO:0030425//dendrite;GO:0031224//intrinsic component of membrane;GO:003…	GO:0003674//molecular_function;GO:0005215//transporter activity;GO:0005216//ion channel activity;GO:0005244//voltage-gated ion channel activity;GO:0005245//voltage-gated calcium channel activity;GO:0005248//voltage-gated sodium channel activity;GO:0005261//cation channel activity;GO:0005262//calcium channel activity;GO:0005272//sodium channel activity;GO:0005488//binding;GO:0005515//protein bindi…	GO:0000768//syncytium formation by plasma membrane fusion;GO:0001508//action potential;GO:0003008//system process;GO:0003012//muscle system process;GO:0006066//alcohol metabolic process;GO:0006081//cellular aldehyde metabolic process;GO:0006629//lipid metabolic process;GO:0006694//steroid biosynthetic process;GO:0006700//C21-steroid hormone biosynthetic process;GO:0006704//glucocorticoid biosynth…
151	ncbi_100144536	VAPB	VAMP associated protein B and C	17:56607154-58892664	Organismal Systems	Digestive system	ko04979//Cholesterol metabolism	K10707	GO:0005783//endoplasmic reticulum;GO:0005789//endoplasmic reticulum membrane;GO:0005794//Golgi apparatus;GO:0016021//integral component of membrane	GO:0019899//enzyme binding;GO:0042803//protein homodimerization activity;GO:0046982//protein heterodimerization activity;GO:0048487//beta-tubulin binding	GO:0006874//cellular calcium ion homeostasis;GO:0019048//modulation by virus of host morphology or physiology;GO:0030968//endoplasmic reticulum unfolded protein response;GO:0036498//IRE1-mediated unfolded protein response;GO:0045070//positive regulation of viral genome replication
152	ncbi_102164628	-	-	5:31826213-33342702	-	-	-	-	-	-	-
153	ncbi_102159151	-	-	14:96343795-97662299	-	-	-	-	-	-	-
154	ncbi_100626716	COL1A2	collagen type I alpha 2 chain	9:73235327-74239256	Environmental Information Processing;Human Diseases;Human Diseases;Cellular Processes;Organismal Systems;Organismal Systems;Human Diseases;Human Diseases;Organismal Systems;Environmental Information Processing	Signal transduction;Infectious disease: viral;Cancer: overview;Cellular community - eukaryotes;Endocrine system;Immune system;Endocrine and metabolic disease;Infectious disease: parasitic;Digestive system;Signaling molecules and interaction	ko04151//PI3K-Akt signaling pathway;ko05165//Human papillomavirus infection;ko05205//Proteoglycans in cancer;ko04510//Focal adhesion;ko04926//Relaxin signaling pathway;ko04611//Platelet activation;ko04933//AGE-RAGE signaling pathway in diabetic complications;ko05146//Amoebiasis;ko04974//Protein digestion and absorption;ko04512//ECM-receptor interaction	K06236;K06236;K06236;K06236;K06236;K06236;K06236;K06236;K06236;K06236	-	GO:0005201//extracellular matrix structural constituent	-
155	ncbi_100521548	EME2	essential meiotic structure-specific endonuclease subunit 2	3:39489416-40833984	Genetic Information Processing	Replication and repair	ko03460//Fanconi anemia pathway	K10883	GO:0000228//nuclear chromosome;GO:0000785//chromatin;GO:0000790//nuclear chromatin;GO:0005575//cellular_component;GO:0005622//intracellular;GO:0005623//cell;GO:0005634//nucleus;GO:0005694//chromosome;GO:0031974//membrane-enclosed lumen;GO:0031981//nuclear lumen;GO:0032991//macromolecular complex;GO:0043226//organelle;GO:0043227//membrane-bounded organelle;GO:0043228//non-membrane-bounded organell…	GO:0003674//molecular_function;GO:0003676//nucleic acid binding;GO:0003677//DNA binding;GO:0003824//catalytic activity;GO:0004518//nuclease activity;GO:0004519//endonuclease activity;GO:0005488//binding;GO:0016787//hydrolase activity;GO:0016788//hydrolase activity, acting on ester bonds;GO:0097159//organic cyclic compound binding;GO:1901363//heterocyclic compound binding	GO:0000003//reproduction;GO:0000075//cell cycle checkpoint;GO:0000077//DNA damage checkpoint;GO:0000278//mitotic cell cycle;GO:0000280//nuclear division;GO:0000712//resolution of meiotic recombination intermediates;GO:0006139//nucleobase-containing compound metabolic process;GO:0006259//DNA metabolic process;GO:0006260//DNA replication;GO:0006261//DNA-dependent DNA replication;GO:0006281//DNA rep…
156	ncbi_100625172	Flacc1	amyotrophic lateral sclerosis 2 chromosome region 12, transcript variant X2	15:102152703-105003483	-	-	-	-	-	-	-
157	ncbi_100518420	TEDC2	chromosome 3 C16orf59 homolog, transcript variant X3	3:39489416-40833984	-	-	-	-	-	-	-
158	ncbi_110257606	-	-	18:10865588-12798717	-	-	-	-	-	-	-
159	ncbi_100512622	GSAP	gamma-secretase activating protein	9:102328391-102953992	-	-	-	-	GO:0005575//cellular_component;GO:0005622//intracellular;GO:0005623//cell;GO:0005737//cytoplasm;GO:0005794//Golgi apparatus;GO:0005802//trans-Golgi network;GO:0012505//endomembrane system;GO:0031984//organelle subcompartment;GO:0043226//organelle;GO:0043227//membrane-bounded organelle;GO:0043229//intracellular organelle;GO:0043231//intracellular membrane-bounded organelle;GO:0044422//organelle pa…	GO:0001540//beta-amyloid binding;GO:0003674//molecular_function;GO:0005488//binding;GO:0033218//amide binding;GO:0042277//peptide binding	GO:0008150//biological_process;GO:0009893//positive regulation of metabolic process;GO:0010604//positive regulation of macromolecule metabolic process;GO:0019222//regulation of metabolic process;GO:0030162//regulation of proteolysis;GO:0031323//regulation of cellular metabolic process;GO:0031325//positive regulation of cellular metabolic process;GO:0034248//regulation of cellular amide metabolic …
160	ncbi_100623095	TEX47	testis expressed 47	9:68761501-70091957	-	-	-	-	-	GO:0009882//blue light photoreceptor activity;GO:0071949//FAD binding	-
161	ncbi_100037284	ITGB8	integrin subunit beta 8	9:85573015-90921825	Environmental Information Processing;Human Diseases;Cellular Processes;Cellular Processes;Environmental Information Processing;Human Diseases;Human Diseases;Environmental Information Processing;Human Diseases	Signal transduction;Infectious disease: viral;Cell motility;Cellular community - eukaryotes;Signaling molecules and interaction;Cardiovascular disease;Cardiovascular disease;Signaling molecules and interaction;Cardiovascular disease	ko04151//PI3K-Akt signaling pathway;ko05165//Human papillomavirus infection;ko04810//Regulation of actin cytoskeleton;ko04510//Focal adhesion;ko04514//Cell adhesion molecules;ko05414//Dilated cardiomyopathy;ko05410//Hypertrophic cardiomyopathy;ko04512//ECM-receptor interaction;ko05412//Arrhythmogenic right ventricular cardiomyopathy	K06591;K06591;K06591;K06591;K06591;K06591;K06591;K06591;K06591	GO:0005575//cellular_component;GO:0005623//cell;GO:0005886//plasma membrane;GO:0005887//integral component of plasma membrane;GO:0008305//integrin complex;GO:0009986//cell surface;GO:0016020//membrane;GO:0016021//integral component of membrane;GO:0031224//intrinsic component of membrane;GO:0031226//intrinsic component of plasma membrane;GO:0032991//macromolecular complex;GO:0034686//integrin alph…	GO:0003674//molecular_function;GO:0005102//receptor binding;GO:0005488//binding;GO:0005515//protein binding;GO:0038023//signaling receptor activity;GO:0060089//molecular transducer activity;GO:1990430//extracellular matrix protein binding	GO:0000003//reproduction;GO:0001501//skeletal system development;GO:0001568//blood vessel development;GO:0001573//ganglioside metabolic process;GO:0001890//placenta development;GO:0001944//vasculature development;GO:0003006//developmental process involved in reproduction;GO:0006629//lipid metabolic process;GO:0006643//membrane lipid metabolic process;GO:0006664//glycolipid metabolic process;GO:00…
162	ncbi_100516839	WNT2	Wnt family member 2	18:28880359-30166421	Human Diseases;Human Diseases;Human Diseases;Human Diseases;Human Diseases;Environmental Information Processing;Environmental Information Processing;Environmental Information Processing;Human Diseases;Human Diseases;Human Diseases;Cellular Processes;Organismal Systems;Human Diseases	Cancer: overview;Neurodegenerative disease;Infectious disease: viral;Cancer: overview;Cancer: specific types;Signal transduction;Signal transduction;Signal transduction;Endocrine and metabolic disease;Cancer: specific types;Cancer: specific types;Cellular community - eukaryotes;Endocrine system;Cancer: specific types	ko05200//Pathways in cancer;ko05010//Alzheimer disease;ko05165//Human papillomavirus infection;ko05205//Proteoglycans in cancer;ko05225//Hepatocellular carcinoma;ko04310//Wnt signaling pathway;ko04390//Hippo signaling pathway;ko04150//mTOR signaling pathway;ko04934//Cushing syndrome;ko05226//Gastric cancer;ko05224//Breast cancer;ko04550//Signaling pathways regulating pluripotency of stem cells;ko…	K00182;K00182;K00182;K00182;K00182;K00182;K00182;K00182;K00182;K00182;K00182;K00182;K00182;K00182	GO:0005575//cellular_component;GO:0005576//extracellular region;GO:0005615//extracellular space;GO:0005622//intracellular;GO:0005623//cell;GO:0005737//cytoplasm;GO:0005886//plasma membrane;GO:0016020//membrane;GO:0031012//extracellular matrix;GO:0032991//macromolecular complex;GO:0044421//extracellular region part;GO:0044424//intracellular part;GO:0044464//cell part;GO:0071944//cell periphery;GO:…	GO:0001664//G-protein coupled receptor binding;GO:0003674//molecular_function;GO:0005102//receptor binding;GO:0005109//frizzled binding;GO:0005125//cytokine activity;GO:0005488//binding;GO:0005515//protein binding;GO:0030545//receptor regulator activity;GO:0048018//receptor agonist activity;GO:0098772//molecular function regulator	GO:0000003//reproduction;GO:0001101//response to acid chemical;GO:0001568//blood vessel development;GO:0001654//eye development;GO:0001701//in utero embryonic development;GO:0001759//organ induction;GO:0001837//epithelial to mesenchymal transition;GO:0001889//liver development;GO:0001890//placenta development;GO:0001892//embryonic placenta development;GO:0001936//regulation of endothelial cell pr…
163	ncbi_110262229	--	pituitary tumor-transforming gene 1 protein-interacting protein, transcript variant X1	9:70612000-71745742	-	-	-	-	GO:0016021//integral component of membrane	-	GO:0009271//phage shock;GO:0016192//vesicle-mediated transport
164	ncbi_100134987	GCNT7	glucosaminyl (N-acetyl) transferase family member 7	17:56607154-58892664	-	-	-	-	GO:0000139//Golgi membrane;GO:0016021//integral component of membrane	GO:0008375//acetylglucosaminyltransferase activity	GO:0006486//protein glycosylation
165	ncbi_100513531	MRPS34	mitochondrial ribosomal protein S34	3:39489416-40833984	-	-	-	-	GO:0000313//organellar ribosome;GO:0000314//organellar small ribosomal subunit;GO:0005575//cellular_component;GO:0005622//intracellular;GO:0005623//cell;GO:0005737//cytoplasm;GO:0005739//mitochondrion;GO:0005740//mitochondrial envelope;GO:0005743//mitochondrial inner membrane;GO:0005759//mitochondrial matrix;GO:0005761//mitochondrial ribosome;GO:0005763//mitochondrial small ribosomal subunit;GO:0…	GO:0003674//molecular_function;GO:0003735//structural constituent of ribosome;GO:0003824//catalytic activity;GO:0005198//structural molecule activity;GO:0018822//nitrile hydratase activity;GO:0046914//transition metal ion binding	GO:0006412//translation;GO:0006414//translational elongation;GO:0006415//translational termination;GO:0006518//peptide metabolic process;GO:0006807//nitrogen compound metabolic process;GO:0008150//biological_process;GO:0008152//metabolic process;GO:0009058//biosynthetic process;GO:0009059//macromolecule biosynthetic process;GO:0009987//cellular process;GO:0010467//gene expression;GO:0016043//cell…
166	ncbi_100155744	Diablo	diablo IAP-binding mitochondrial protein	14:29757521-30965156	Cellular Processes;Cellular Processes	Cell growth and death;Cell growth and death	ko04210//Apoptosis;ko04215//Apoptosis - multiple species	K10522;K10522	GO:0005739//mitochondrion;GO:1990071//TRAPPII protein complex	-	GO:0006891//intra-Golgi vesicle-mediated transport;GO:0006915//apoptotic process;GO:0006919//activation of cysteine-type endopeptidase activity involved in apoptotic process
167	ncbi_106504942	FAM72A	family with sequence similarity 72 member A, transcript variant X1	9:65758883-67750413	-	-	-	-	GO:0005575//cellular_component;GO:0005622//intracellular;GO:0005623//cell;GO:0005737//cytoplasm;GO:0005739//mitochondrion;GO:0005829//cytosol;GO:0016020//membrane;GO:0043226//organelle;GO:0043227//membrane-bounded organelle;GO:0043229//intracellular organelle;GO:0043231//intracellular membrane-bounded organelle;GO:0044424//intracellular part;GO:0044444//cytoplasmic part;GO:0044464//cell part	-	GO:0001932//regulation of protein phosphorylation;GO:0001933//negative regulation of protein phosphorylation;GO:0006469//negative regulation of protein kinase activity;GO:0008150//biological_process;GO:0009892//negative regulation of metabolic process;GO:0009966//regulation of signal transduction;GO:0009968//negative regulation of signal transduction;GO:0010469//regulation of receptor activity;GO…
168	ncbi_100738142	DNASE1L2	deoxyribonuclease 1 like 2	3:39489416-40833984	-	-	-	-	GO:0005575//cellular_component;GO:0005576//extracellular region;GO:0005622//intracellular;GO:0005623//cell;GO:0005634//nucleus;GO:0005737//cytoplasm;GO:0043226//organelle;GO:0043227//membrane-bounded organelle;GO:0043229//intracellular organelle;GO:0043231//intracellular membrane-bounded organelle;GO:0044424//intracellular part;GO:0044464//cell part	GO:0003674//molecular_function;GO:0003676//nucleic acid binding;GO:0003677//DNA binding;GO:0003824//catalytic activity;GO:0004518//nuclease activity;GO:0004519//endonuclease activity;GO:0004536//deoxyribonuclease activity;GO:0005488//binding;GO:0005509//calcium ion binding;GO:0016787//hydrolase activity;GO:0016788//hydrolase activity, acting on ester bonds;GO:0043167//ion binding;GO:0043169//cati…	GO:0001942//hair follicle development;GO:0002064//epithelial cell development;GO:0003334//keratinocyte development;GO:0003335//corneocyte development;GO:0006139//nucleobase-containing compound metabolic process;GO:0006259//DNA metabolic process;GO:0006308//DNA catabolic process;GO:0006725//cellular aromatic compound metabolic process;GO:0006807//nitrogen compound metabolic process;GO:0007275//mul…
169	ncbi_396654	AHR	aryl hydrocarbon receptor	9:85573015-90921825	Human Diseases;Organismal Systems	Endocrine and metabolic disease;Immune system	ko04934//Cushing syndrome;ko04659//Th17 cell differentiation	K09093;K09093	-	GO:0004871//signal transducer activity;GO:0005515//protein binding;GO:0046983//protein dimerization activity	GO:0006355//regulation of transcription, DNA-templated;GO:0007165//signal transduction
170	ncbi_106505536	-	-	14:29757521-30965156	-	-	-	-	-	-	-
171	ncbi_396846	ZP2	zona pellucida glycoprotein 2	3:24210198-25413531	-	-	-	-	GO:0005771//multivesicular body;GO:0005783//endoplasmic reticulum;GO:0005886//plasma membrane;GO:0016021//integral component of membrane	-	GO:0007339//binding of sperm to zona pellucida;GO:0060468//prevention of polyspermy
172	ncbi_100515962	CDK14	cyclin dependent kinase 14, transcript variant X1	9:70612000-71745742	Human Diseases	Cancer: overview	ko05202//Transcriptional misregulation in cancer	K08821	GO:0000307//cyclin-dependent protein kinase holoenzyme complex;GO:0000308//cytoplasmic cyclin-dependent protein kinase holoenzyme complex;GO:0005575//cellular_component;GO:0005622//intracellular;GO:0005623//cell;GO:0005634//nucleus;GO:0005737//cytoplasm;GO:0005829//cytosol;GO:0005886//plasma membrane;GO:0016020//membrane;GO:0032991//macromolecular complex;GO:0043226//organelle;GO:0043227//membran…	GO:0000166//nucleotide binding;GO:0003674//molecular_function;GO:0003824//catalytic activity;GO:0004672//protein kinase activity;GO:0004674//protein serine/threonine kinase activity;GO:0004693//cyclin-dependent protein serine/threonine kinase activity;GO:0005488//binding;GO:0005515//protein binding;GO:0005524//ATP binding;GO:0008144//drug binding;GO:0016301//kinase activity;GO:0016740//transferas…	GO:0000086//G2/M transition of mitotic cell cycle;GO:0000278//mitotic cell cycle;GO:0006464//cellular protein modification process;GO:0006468//protein phosphorylation;GO:0006793//phosphorus metabolic process;GO:0006796//phosphate-containing compound metabolic process;GO:0006807//nitrogen compound metabolic process;GO:0007049//cell cycle;GO:0007154//cell communication;GO:0007165//signal transducti…
173	ncbi_110259952	Sox8	SRY-box 8	3:39489416-40833984	-	-	-	-	GO:0005575//cellular_component;GO:0005622//intracellular;GO:0005623//cell;GO:0005634//nucleus;GO:0005667//transcription factor complex;GO:0005737//cytoplasm;GO:0032991//macromolecular complex;GO:0043226//organelle;GO:0043227//membrane-bounded organelle;GO:0043229//intracellular organelle;GO:0043231//intracellular membrane-bounded organelle;GO:0044422//organelle part;GO:0044424//intracellular part…	GO:0000976//transcription regulatory region sequence-specific DNA binding;GO:0000977//RNA polymerase II regulatory region sequence-specific DNA binding;GO:0000979//RNA polymerase II core promoter sequence-specific DNA binding;GO:0000981//RNA polymerase II transcription factor activity, sequence-specific DNA binding;GO:0001012//RNA polymerase II regulatory region DNA binding;GO:0001046//core promo…	GO:0000003//reproduction;GO:0001503//ossification;GO:0001649//osteoblast differentiation;GO:0001654//eye development;GO:0001655//urogenital system development;GO:0001656//metanephros development;GO:0001667//ameboidal-type cell migration;GO:0001701//in utero embryonic development;GO:0001754//eye photoreceptor cell differentiation;GO:0001755//neural crest cell migration;GO:0001763//morphogenesis of…
174	ncbi_100514160	XYLT1	xylosyltransferase 1, transcript variant X1	3:25751635-27287734	Metabolism;Metabolism;Metabolism	Global and overview maps;Glycan biosynthesis and metabolism;Glycan biosynthesis and metabolism	ko01100//Metabolic pathways;ko00534//Glycosaminoglycan biosynthesis - heparan sulfate / heparin;ko00532//Glycosaminoglycan biosynthesis - chondroitin sulfate / dermatan sulfate	K00771;K00771;K00771	GO:0000139//Golgi membrane;GO:0005575//cellular_component;GO:0005576//extracellular region;GO:0005622//intracellular;GO:0005623//cell;GO:0005737//cytoplasm;GO:0005783//endoplasmic reticulum;GO:0005789//endoplasmic reticulum membrane;GO:0005794//Golgi apparatus;GO:0012505//endomembrane system;GO:0016020//membrane;GO:0016021//integral component of membrane;GO:0031090//organelle membrane;GO:0031224/…	GO:0003674//molecular_function;GO:0003824//catalytic activity;GO:0008194//UDP-glycosyltransferase activity;GO:0008375//acetylglucosaminyltransferase activity;GO:0016740//transferase activity;GO:0016757//transferase activity, transferring glycosyl groups;GO:0016758//transferase activity, transferring hexosyl groups;GO:0016763//transferase activity, transferring pentosyl groups;GO:0030158//protein …	GO:0006022//aminoglycan metabolic process;GO:0006023//aminoglycan biosynthetic process;GO:0006024//glycosaminoglycan biosynthetic process;GO:0006029//proteoglycan metabolic process;GO:0006082//organic acid metabolic process;GO:0006790//sulfur compound metabolic process;GO:0006807//nitrogen compound metabolic process;GO:0006950//response to stress;GO:0007275//multicellular organism development;GO:…
175	ncbi_100156137	Setd1b	SET domain containing 1B	14:29757521-30965156	Metabolism;Metabolism	Global and overview maps;Amino acid metabolism	ko01100//Metabolic pathways;ko00310//Lysine degradation	K11422;K11422	GO:0005575//cellular_component;GO:0005622//intracellular;GO:0005623//cell;GO:0005634//nucleus;GO:0005654//nucleoplasm;GO:0005694//chromosome;GO:0005737//cytoplasm;GO:0005829//cytosol;GO:0016604//nuclear body;GO:0016607//nuclear speck;GO:0031974//membrane-enclosed lumen;GO:0031981//nuclear lumen;GO:0032991//macromolecular complex;GO:0034708//methyltransferase complex;GO:0035097//histone methyltran…	GO:0003674//molecular_function;GO:0003676//nucleic acid binding;GO:0003723//RNA binding;GO:0003824//catalytic activity;GO:0005488//binding;GO:0005515//protein binding;GO:0008168//methyltransferase activity;GO:0008170//N-methyltransferase activity;GO:0008276//protein methyltransferase activity;GO:0008757//S-adenosylmethionine-dependent methyltransferase activity;GO:0016278//lysine N-methyltransfer…	GO:0002244//hematopoietic progenitor cell differentiation;GO:0002376//immune system process;GO:0002520//immune system development;GO:0006139//nucleobase-containing compound metabolic process;GO:0006325//chromatin organization;GO:0006351//transcription, DNA-templated;GO:0006355//regulation of transcription, DNA-templated;GO:0006464//cellular protein modification process;GO:0006479//protein methyla…
176	ncbi_100523701	AOX1	aldehyde oxidase 1	15:102152703-105003483	Metabolism;Environmental Information Processing;Metabolism;Metabolism;Metabolism;Metabolism;Metabolism;Metabolism;Metabolism	Global and overview maps;Signal transduction;Metabolism of cofactors and vitamins;Amino acid metabolism;Xenobiotics biodegradation and metabolism;Amino acid metabolism;Metabolism of cofactors and vitamins;Amino acid metabolism;Metabolism of cofactors and vitamins	ko01100//Metabolic pathways;ko04630//JAK-STAT signaling pathway;ko00830//Retinol metabolism;ko00280//Valine, leucine and isoleucine degradation;ko00982//Drug metabolism - cytochrome P450;ko00380//Tryptophan metabolism;ko00760//Nicotinate and nicotinamide metabolism;ko00350//Tyrosine metabolism;ko00750//Vitamin B6 metabolism	K00157;K00157;K00157;K00157;K00157;K00157;K00157;K00157;K00157	GO:0005575//cellular_component;GO:0005622//intracellular;GO:0005623//cell;GO:0005737//cytoplasm;GO:0005829//cytosol;GO:0044424//intracellular part;GO:0044444//cytoplasmic part;GO:0044464//cell part	GO:0000166//nucleotide binding;GO:0003674//molecular_function;GO:0003824//catalytic activity;GO:0004031//aldehyde oxidase activity;GO:0004854//xanthine dehydrogenase activity;GO:0005488//binding;GO:0005506//iron ion binding;GO:0005515//protein binding;GO:0009055//electron carrier activity;GO:0016491//oxidoreductase activity;GO:0016614//oxidoreductase activity, acting on CH-OH group of donors;GO:0…	GO:0006091//generation of precursor metabolites and energy;GO:0006139//nucleobase-containing compound metabolic process;GO:0006144//purine nucleobase metabolic process;GO:0006145//purine nucleobase catabolic process;GO:0006725//cellular aromatic compound metabolic process;GO:0006766//vitamin metabolic process;GO:0006767//water-soluble vitamin metabolic process;GO:0006805//xenobiotic metabolic pro…
177	ncbi_100525333	CRYM	crystallin mu, transcript variant X1	3:24210198-25413531	-	-	-	-	GO:0005575//cellular_component;GO:0005622//intracellular;GO:0005623//cell;GO:0005634//nucleus;GO:0005737//cytoplasm;GO:0005739//mitochondrion;GO:0005777//peroxisome;GO:0005782//peroxisomal matrix;GO:0005829//cytosol;GO:0031907//microbody lumen;GO:0031974//membrane-enclosed lumen;GO:0042579//microbody;GO:0043226//organelle;GO:0043227//membrane-bounded organelle;GO:0043229//intracellular organelle;…	GO:0000166//nucleotide binding;GO:0003674//molecular_function;GO:0003712//transcription cofactor activity;GO:0003714//transcription corepressor activity;GO:0003824//catalytic activity;GO:0004585//ornithine carbamoyltransferase activity;GO:0004764//shikimate 3-dehydrogenase (NADP+) activity;GO:0005488//binding;GO:0005515//protein binding;GO:0008883//glutamyl-tRNA reductase activity;GO:0016491//oxi…	GO:0000122//negative regulation of transcription from RNA polymerase II promoter;GO:0003008//system process;GO:0006082//organic acid metabolic process;GO:0006355//regulation of transcription, DNA-templated;GO:0006357//regulation of transcription from RNA polymerase II promoter;GO:0006520//cellular amino acid metabolic process;GO:0006553//lysine metabolic process;GO:0006554//lysine catabolic proce…
178	ncbi_100514864	BZW2	basic leucine zipper and W2 domains 2	9:85573015-90921825	-	-	-	-	GO:0005575//cellular_component;GO:0005622//intracellular;GO:0005623//cell;GO:0005737//cytoplasm;GO:0044424//intracellular part;GO:0044464//cell part	GO:0005515//protein binding	GO:0007275//multicellular organism development;GO:0007399//nervous system development;GO:0008150//biological_process;GO:0009987//cellular process;GO:0030154//cell differentiation;GO:0032501//multicellular organismal process;GO:0032502//developmental process;GO:0048731//system development;GO:0048856//anatomical structure development;GO:0048869//cellular developmental process
179	ncbi_100520813	AKR1D1	aldo-keto reductase family 1 member D1, transcript variant X1	18:10865588-12798717	Metabolism;Metabolism;Metabolism	Global and overview maps;Lipid metabolism;Lipid metabolism	ko01100//Metabolic pathways;ko00140//Steroid hormone biosynthesis;ko00120//Primary bile acid biosynthesis	K00251;K00251;K00251	GO:0005575//cellular_component;GO:0005622//intracellular;GO:0005623//cell;GO:0005737//cytoplasm;GO:0005829//cytosol;GO:0044424//intracellular part;GO:0044444//cytoplasmic part;GO:0044464//cell part	GO:0003674//molecular_function;GO:0003824//catalytic activity;GO:0004033//aldo-keto reductase (NADP) activity;GO:0005488//binding;GO:0005496//steroid binding;GO:0008289//lipid binding;GO:0016229//steroid dehydrogenase activity;GO:0016491//oxidoreductase activity;GO:0016614//oxidoreductase activity, acting on CH-OH group of donors;GO:0016616//oxidoreductase activity, acting on the CH-OH group of d…	GO:0006066//alcohol metabolic process;GO:0006082//organic acid metabolic process;GO:0006629//lipid metabolic process;GO:0006694//steroid biosynthetic process;GO:0006699//bile acid biosynthetic process;GO:0006706//steroid catabolic process;GO:0006707//cholesterol catabolic process;GO:0007586//digestion;GO:0008150//biological_process;GO:0008152//metabolic process;GO:0008202//steroid metabolic proce…
180	ncbi_100154116	Hip1r	huntingtin interacting protein 1 related, transcript variant X1	14:29757521-30965156	-	-	-	-	GO:0001726//ruffle;GO:0005575//cellular_component;GO:0005622//intracellular;GO:0005623//cell;GO:0005737//cytoplasm;GO:0005739//mitochondrion;GO:0005829//cytosol;GO:0005856//cytoskeleton;GO:0005886//plasma membrane;GO:0005905//coated pit;GO:0005938//cell cortex;GO:0012505//endomembrane system;GO:0012506//vesicle membrane;GO:0014069//postsynaptic density;GO:0016020//membrane;GO:0016324//apical plas…	GO:0003674//molecular_function;GO:0003779//actin binding;GO:0005488//binding;GO:0005515//protein binding;GO:0005524//ATP binding;GO:0005543//phospholipid binding;GO:0005546//phosphatidylinositol-4,5-bisphosphate binding;GO:0005547//phosphatidylinositol-3,4,5-trisphosphate binding;GO:0008092//cytoskeletal protein binding;GO:0008289//lipid binding;GO:0017124//SH3 domain binding;GO:0019904//protein …	GO:0006810//transport;GO:0006839//mitochondrial transport;GO:0006897//endocytosis;GO:0006898//receptor-mediated endocytosis;GO:0006915//apoptotic process;GO:0006919//activation of cysteine-type endopeptidase activity involved in apoptotic process;GO:0006996//organelle organization;GO:0007005//mitochondrion organization;GO:0007006//mitochondrial membrane organization;GO:0007059//chromosome segrega…
181	ncbi_102162074	-	-	3:39489416-40833984	-	-	-	-	-	-	-
182	ncbi_110260699	-	-	5:31826213-33342702	-	-	-	-	-	-	-
183	ncbi_100125375	CAV2	caveolin 2	18:28880359-30166421	Cellular Processes;Human Diseases;Cellular Processes;Human Diseases;Human Diseases	Transport and catabolism;Cancer: overview;Cellular community - eukaryotes;Cardiovascular disease;Infectious disease: bacterial	ko04144//Endocytosis;ko05205//Proteoglycans in cancer;ko04510//Focal adhesion;ko05418//Fluid shear stress and atherosclerosis;ko05100//Bacterial invasion of epithelial cells	K12958;K12958;K12958;K12958;K12958	GO:0000139//Golgi membrane;GO:0002080//acrosomal membrane;GO:0005634//nucleus;GO:0005901//caveola;GO:0030133//transport vesicle;GO:0031234//extrinsic component of cytoplasmic side of plasma membrane;GO:0048471//perinuclear region of cytoplasm	GO:0030674//protein binding, bridging;GO:0031748//D1 dopamine receptor binding;GO:0042803//protein homodimerization activity;GO:0046982//protein heterodimerization activity;GO:0097110//scaffold protein binding	GO:0001937//negative regulation of endothelial cell proliferation;GO:0001938//positive regulation of endothelial cell proliferation;GO:0006906//vesicle fusion;GO:0007005//mitochondrion organization;GO:0007029//endoplasmic reticulum organization;GO:0007088//regulation of mitotic nuclear division;GO:0019065//receptor-mediated endocytosis of virus by host cell;GO:0030512//negative regulation of tran…
184	ncbi_100521167	DGKI	diacylglycerol kinase iota, transcript variant X1	18:10865588-12798717	Metabolism;Environmental Information Processing;Metabolism;Environmental Information Processing;Human Diseases;Metabolism	Global and overview maps;Signal transduction;Lipid metabolism;Signal transduction;Cancer: overview;Lipid metabolism	ko01100//Metabolic pathways;ko04072//Phospholipase D signaling pathway;ko00564//Glycerophospholipid metabolism;ko04070//Phosphatidylinositol signaling system;ko05231//Choline metabolism in cancer;ko00561//Glycerolipid metabolism	K00901;K00901;K00901;K00901;K00901;K00901	GO:0005575//cellular_component;GO:0005622//intracellular;GO:0005623//cell;GO:0005634//nucleus;GO:0005654//nucleoplasm;GO:0005737//cytoplasm;GO:0005829//cytosol;GO:0005886//plasma membrane;GO:0008021//synaptic vesicle;GO:0012505//endomembrane system;GO:0014069//postsynaptic density;GO:0016020//membrane;GO:0030133//transport vesicle;GO:0030424//axon;GO:0030425//dendrite;GO:0031410//cytoplasmic vesi…	GO:0000166//nucleotide binding;GO:0001727//lipid kinase activity;GO:0003674//molecular_function;GO:0003824//catalytic activity;GO:0003951//NAD+ kinase activity;GO:0004143//diacylglycerol kinase activity;GO:0004857//enzyme inhibitor activity;GO:0005095//GTPase inhibitor activity;GO:0005488//binding;GO:0005515//protein binding;GO:0005524//ATP binding;GO:0008144//drug binding;GO:0016301//kinase acti…	GO:0001505//regulation of neurotransmitter levels;GO:0001775//cell activation;GO:0001894//tissue homeostasis;GO:0001895//retina homeostasis;GO:0003008//system process;GO:0006629//lipid metabolic process;GO:0006644//phospholipid metabolic process;GO:0006650//glycerophospholipid metabolic process;GO:0006654//phosphatidic acid biosynthetic process;GO:0006661//phosphatidylinositol biosynthetic proces…
185	ncbi_110255565	--	uncharacterized LOC110255565	9:102328391-102953992	-	-	-	-	-	-	-
186	ncbi_100739374	Il24	interleukin 24	9:65758883-67750413	Environmental Information Processing;Environmental Information Processing;Environmental Information Processing	Signaling molecules and interaction;Signal transduction;Signaling molecules and interaction	ko04060//Cytokine-cytokine receptor interaction;ko04630//JAK-STAT signaling pathway;ko04061//Viral protein interaction with cytokine and cytokine receptor	K22668;K22668;K22668	GO:0005576//extracellular region	GO:0016301//kinase activity	GO:0007165//signal transduction
187	ncbi_100522888	FCAMR	Fc fragment of IgA and IgM receptor	9:65758883-67750413	-	-	-	-	GO:0005575//cellular_component;GO:0005623//cell;GO:0005886//plasma membrane;GO:0016020//membrane;GO:0016021//integral component of membrane;GO:0031224//intrinsic component of membrane;GO:0044425//membrane part;GO:0044464//cell part;GO:0071944//cell periphery	GO:0001791//IgM binding;GO:0003674//molecular_function;GO:0004888//transmembrane signaling receptor activity;GO:0005488//binding;GO:0019862//IgA binding;GO:0019865//immunoglobulin binding;GO:0038023//signaling receptor activity;GO:0044877//macromolecular complex binding;GO:0060089//molecular transducer activity	GO:0002250//adaptive immune response;GO:0002376//immune system process;GO:0006928//movement of cell or subcellular component;GO:0006955//immune response;GO:0007154//cell communication;GO:0007165//signal transduction;GO:0008150//biological_process;GO:0009987//cellular process;GO:0016477//cell migration;GO:0023052//signaling;GO:0040011//locomotion;GO:0048870//cell motility;GO:0050789//regulation of…
188	ncbi_100125380	ST7	suppression of tumorigenicity 7	18:28880359-30166421	-	-	-	-	GO:0016021//integral component of membrane	-	-
189	ncbi_110260700	-	-	5:31826213-33342702	-	-	-	-	-	-	-
190	ncbi_733640	PRKG1	protein kinase, cGMP-dependent, type I	14:96343795-97662299	Organismal Systems;Organismal Systems;Environmental Information Processing;Organismal Systems;Organismal Systems;Organismal Systems;Cellular Processes;Organismal Systems;Organismal Systems;Organismal Systems	Sensory system;Environmental adaptation;Signal transduction;Circulatory system;Immune system;Environmental adaptation;Cellular community - eukaryotes;Digestive system;Nervous system;Endocrine system	ko04740//Olfactory transduction;ko04714//Thermogenesis;ko04022//cGMP-PKG signaling pathway;ko04270//Vascular smooth muscle contraction;ko04611//Platelet activation;ko04713//Circadian entrainment;ko04540//Gap junction;ko04970//Salivary secretion;ko04730//Long-term depression;ko04923//Regulation of lipolysis in adipocytes	K07376;K07376;K07376;K07376;K07376;K07376;K07376;K07376;K07376;K07376	GO:0001669//acrosomal vesicle;GO:0005575//cellular_component;GO:0005622//intracellular;GO:0005623//cell;GO:0005634//nucleus;GO:0005654//nucleoplasm;GO:0005737//cytoplasm;GO:0005794//Golgi apparatus;GO:0005829//cytosol;GO:0005886//plasma membrane;GO:0012505//endomembrane system;GO:0016020//membrane;GO:0016592//mediator complex;GO:0030141//secretory granule;GO:0031410//cytoplasmic vesicle;GO:003197…	GO:0000166//nucleotide binding;GO:0003674//molecular_function;GO:0003712//transcription cofactor activity;GO:0003824//catalytic activity;GO:0004672//protein kinase activity;GO:0004674//protein serine/threonine kinase activity;GO:0004690//cyclic nucleotide-dependent protein kinase activity;GO:0004692//cGMP-dependent protein kinase activity;GO:0005246//calcium channel regulator activity;GO:0005488/…	GO:0001764//neuron migration;GO:0003008//system process;GO:0003012//muscle system process;GO:0003013//circulatory system process;GO:0003018//vascular process in circulatory system;GO:0003298//physiological muscle hypertrophy;GO:0003300//cardiac muscle hypertrophy;GO:0003301//physiological cardiac muscle hypertrophy;GO:0006109//regulation of carbohydrate metabolic process;GO:0006357//regulation of…
191	ncbi_100739717	THSD7A	thrombospondin type 1 domain containing 7A, transcript variant X2	9:81065694-82202063	-	-	-	-	GO:0005575//cellular_component;GO:0005576//extracellular region;GO:0005623//cell;GO:0005886//plasma membrane;GO:0016020//membrane;GO:0016021//integral component of membrane;GO:0031224//intrinsic component of membrane;GO:0042995//cell projection;GO:0044425//membrane part;GO:0044464//cell part;GO:0071944//cell periphery;GO:0098846//podocyte foot	-	GO:0001525//angiogenesis;GO:0001568//blood vessel development;GO:0001944//vasculature development;GO:0006996//organelle organization;GO:0007010//cytoskeleton organization;GO:0007165//signal transduction;GO:0007275//multicellular organism development;GO:0008150//biological_process;GO:0009653//anatomical structure morphogenesis;GO:0009987//cellular process;GO:0016043//cellular component organizatio…
192	ncbi_100125973	RBM38	RNA binding motif protein 38	17:56607154-58892664	-	-	-	-	GO:0005575//cellular_component;GO:0005622//intracellular;GO:0005623//cell;GO:0005634//nucleus;GO:0005737//cytoplasm;GO:0005829//cytosol;GO:0043226//organelle;GO:0043227//membrane-bounded organelle;GO:0043229//intracellular organelle;GO:0043231//intracellular membrane-bounded organelle;GO:0044424//intracellular part;GO:0044444//cytoplasmic part;GO:0044464//cell part	GO:0003674//molecular_function;GO:0003676//nucleic acid binding;GO:0003723//RNA binding;GO:0003729//mRNA binding;GO:0003730//mRNA 3'-UTR binding;GO:0005488//binding;GO:0097159//organic cyclic compound binding;GO:1901363//heterocyclic compound binding	GO:0000075//cell cycle checkpoint;GO:0000077//DNA damage checkpoint;GO:0000278//mitotic cell cycle;GO:0006139//nucleobase-containing compound metabolic process;GO:0006396//RNA processing;GO:0006397//mRNA processing;GO:0006725//cellular aromatic compound metabolic process;GO:0006807//nitrogen compound metabolic process;GO:0006950//response to stress;GO:0006974//cellular response to DNA damage stim…
193	ncbi_100518240	Tssk6	testis specific serine kinase 6	2:58150677-58985730	-	-	-	-	GO:0005575//cellular_component;GO:0005622//intracellular;GO:0005623//cell;GO:0005634//nucleus;GO:0005737//cytoplasm;GO:0043226//organelle;GO:0043227//membrane-bounded organelle;GO:0043229//intracellular organelle;GO:0043231//intracellular membrane-bounded organelle;GO:0044424//intracellular part;GO:0044464//cell part	GO:0000166//nucleotide binding;GO:0000287//magnesium ion binding;GO:0003674//molecular_function;GO:0003824//catalytic activity;GO:0004672//protein kinase activity;GO:0004674//protein serine/threonine kinase activity;GO:0005488//binding;GO:0005524//ATP binding;GO:0008144//drug binding;GO:0016301//kinase activity;GO:0016740//transferase activity;GO:0016772//transferase activity, transferring phosph…	GO:0000003//reproduction;GO:0003006//developmental process involved in reproduction;GO:0006323//DNA packaging;GO:0006325//chromatin organization;GO:0006464//cellular protein modification process;GO:0006468//protein phosphorylation;GO:0006793//phosphorus metabolic process;GO:0006796//phosphate-containing compound metabolic process;GO:0006807//nitrogen compound metabolic process;GO:0006996//organel…
194	ncbi_100525181	ANKFN1	ankyrin repeat and fibronectin type III domain containing 1, transcript variant X1	12:32165128-32912441	-	-	-	-	GO:0005575//cellular_component;GO:0005622//intracellular;GO:0005623//cell;GO:0005813//centrosome;GO:0005815//microtubule organizing center;GO:0005819//spindle;GO:0005856//cytoskeleton;GO:0015630//microtubule cytoskeleton;GO:0043226//organelle;GO:0043228//non-membrane-bounded organelle;GO:0043229//intracellular organelle;GO:0043232//intracellular non-membrane-bounded organelle;GO:0044422//organell…	GO:0003674//molecular_function;GO:0003993//acid phosphatase activity;GO:0005102//receptor binding;GO:0005488//binding;GO:0005515//protein binding;GO:0046872//metal ion binding;GO:0050811//GABA receptor binding	GO:0000132//establishment of mitotic spindle orientation;GO:0000226//microtubule cytoskeleton organization;GO:0000278//mitotic cell cycle;GO:0006996//organelle organization;GO:0007010//cytoskeleton organization;GO:0007017//microtubule-based process;GO:0007049//cell cycle;GO:0007154//cell communication;GO:0007163//establishment or maintenance of cell polarity;GO:0007165//signal transduction;GO:000…
195	ncbi_100513727	IFT140	intraflagellar transport 140, transcript variant X1	3:39489416-40833984	-	-	-	-	GO:0001750//photoreceptor outer segment;GO:0005575//cellular_component;GO:0005622//intracellular;GO:0005623//cell;GO:0005737//cytoplasm;GO:0005813//centrosome;GO:0005815//microtubule organizing center;GO:0005856//cytoskeleton;GO:0005929//cilium;GO:0005930//axoneme;GO:0015630//microtubule cytoskeleton;GO:0030117//membrane coat;GO:0030990//intraciliary transport particle;GO:0030991//intraciliary tr…	GO:0003674//molecular_function;GO:0005198//structural molecule activity;GO:0005515//protein binding	GO:0001501//skeletal system development;GO:0001654//eye development;GO:0001655//urogenital system development;GO:0002119//nematode larval development;GO:0002164//larval development;GO:0003002//regionalization;GO:0003008//system process;GO:0006810//transport;GO:0006886//intracellular protein transport;GO:0006928//movement of cell or subcellular component;GO:0006950//response to stress;GO:0006970//…
196	ncbi_102159032	-	-	14:96343795-97662299	-	-	-	-	-	-	-
197	ncbi_100736999	SOSTDC1	sclerostin domain containing 1	9:85573015-90921825	-	-	-	-	GO:0005615//extracellular space	-	-
198	ncbi_100522604	GNPTG	N-acetylglucosamine-1-phosphate transferase gamma subunit, transcript variant X3	3:39489416-40833984	Cellular Processes	Transport and catabolism	ko04142//Lysosome	K10087	GO:0000139//Golgi membrane;GO:0005575//cellular_component;GO:0005576//extracellular region;GO:0005622//intracellular;GO:0005623//cell;GO:0005737//cytoplasm;GO:0005783//endoplasmic reticulum;GO:0005788//endoplasmic reticulum lumen;GO:0005794//Golgi apparatus;GO:0012505//endomembrane system;GO:0016020//membrane;GO:0017177//glucosidase II complex;GO:0031090//organelle membrane;GO:0031974//membrane-e…	GO:0003674//molecular_function;GO:0003824//catalytic activity;GO:0003976//UDP-N-acetylglucosamine-lysosomal-enzyme N-acetylglucosaminephosphotransferase activity;GO:0005488//binding;GO:0005515//protein binding;GO:0016740//transferase activity;GO:0016772//transferase activity, transferring phosphorus-containing groups;GO:0016780//phosphotransferase activity, for other substituted phosphate groups;…	GO:0000271//polysaccharide biosynthetic process;GO:0005975//carbohydrate metabolic process;GO:0005976//polysaccharide metabolic process;GO:0006464//cellular protein modification process;GO:0006486//protein glycosylation;GO:0006487//protein N-linked glycosylation;GO:0006491//N-glycan processing;GO:0006605//protein targeting;GO:0006622//protein targeting to lysosome;GO:0006623//protein targeting to…
199	ncbi_100514276	YJEFN3	YjeF N-terminal domain containing 3	2:58150677-58985730	-	-	-	-	GO:0005575//cellular_component;GO:0005622//intracellular;GO:0005623//cell;GO:0005737//cytoplasm;GO:0005739//mitochondrion;GO:0043226//organelle;GO:0043227//membrane-bounded organelle;GO:0043229//intracellular organelle;GO:0043231//intracellular membrane-bounded organelle;GO:0044424//intracellular part;GO:0044444//cytoplasmic part;GO:0044464//cell part	GO:0000166//nucleotide binding;GO:0003674//molecular_function;GO:0003824//catalytic activity;GO:0005488//binding;GO:0016853//isomerase activity;GO:0016854//racemase and epimerase activity;GO:0036094//small molecule binding;GO:0043167//ion binding;GO:0043169//cation binding;GO:0046872//metal ion binding;GO:0052856//NADHX epimerase activity;GO:0052857//NADPHX epimerase activity;GO:0097159//organic …	GO:0006139//nucleobase-containing compound metabolic process;GO:0006725//cellular aromatic compound metabolic process;GO:0006732//coenzyme metabolic process;GO:0006733//oxidoreduction coenzyme metabolic process;GO:0006734//NADH metabolic process;GO:0006739//NADP metabolic process;GO:0006753//nucleoside phosphate metabolic process;GO:0006793//phosphorus metabolic process;GO:0006796//phosphate-cont…
200	ncbi_100624923	SNX13	sorting nexin 13, transcript variant X2	9:85573015-90921825	-	-	-	-	GO:0005575//cellular_component;GO:0005622//intracellular;GO:0005623//cell;GO:0005634//nucleus;GO:0005737//cytoplasm;GO:0005768//endosome;GO:0005769//early endosome;GO:0010008//endosome membrane;GO:0012505//endomembrane system;GO:0016020//membrane;GO:0016021//integral component of membrane;GO:0031090//organelle membrane;GO:0031224//intrinsic component of membrane;GO:0031410//cytoplasmic vesicle;GO…	GO:0003674//molecular_function;GO:0003887//DNA-directed DNA polymerase activity;GO:0005488//binding;GO:0005543//phospholipid binding;GO:0008289//lipid binding;GO:0032266//phosphatidylinositol-3-phosphate binding;GO:0035091//phosphatidylinositol binding;GO:0043167//ion binding;GO:0043168//anion binding;GO:1901981//phosphatidylinositol phosphate binding	GO:0006270//DNA replication initiation;GO:0006810//transport;GO:0006886//intracellular protein transport;GO:0006974//cellular response to DNA damage stimulus;GO:0008104//protein localization;GO:0008150//biological_process;GO:0009966//regulation of signal transduction;GO:0009968//negative regulation of signal transduction;GO:0010646//regulation of cell communication;GO:0010648//negative regulation…
201	ncbi_100737559	RNPS1	RNA binding protein with serine rich domain 1, transcript variant X1	3:39489416-40833984	Genetic Information Processing;Genetic Information Processing	Translation;Translation	ko03013//Nucleocytoplasmic transport;ko03015//mRNA surveillance pathway	K14325;K14325	GO:0005575//cellular_component;GO:0005622//intracellular;GO:0005623//cell;GO:0005634//nucleus;GO:0005654//nucleoplasm;GO:0005737//cytoplasm;GO:0005829//cytosol;GO:0016604//nuclear body;GO:0016607//nuclear speck;GO:0030867//rough endoplasmic reticulum membrane;GO:0031974//membrane-enclosed lumen;GO:0031981//nuclear lumen;GO:0032991//macromolecular complex;GO:0043226//organelle;GO:0043227//membrane…	GO:0003674//molecular_function;GO:0003676//nucleic acid binding;GO:0003723//RNA binding;GO:0003729//mRNA binding;GO:0003730//mRNA 3'-UTR binding;GO:0005488//binding;GO:0097159//organic cyclic compound binding;GO:1901363//heterocyclic compound binding	GO:0000018//regulation of DNA recombination;GO:0000184//nuclear-transcribed mRNA catabolic process, nonsense-mediated decay;GO:0000335//negative regulation of transposition, DNA-mediated;GO:0000337//regulation of transposition, DNA-mediated;GO:0000375//RNA splicing, via transesterification reactions;GO:0000377//RNA splicing, via transesterification reactions with bulged adenosine as nucleophile;G…
202	ncbi_574073	Nog	noggin	12:32165128-32912441	Environmental Information Processing	Signal transduction	ko04350//TGF-beta signaling pathway	K04658	GO:0005575//cellular_component;GO:0005576//extracellular region;GO:0005615//extracellular space;GO:0005622//intracellular;GO:0005623//cell;GO:0005737//cytoplasm;GO:0005794//Golgi apparatus;GO:0012505//endomembrane system;GO:0030424//axon;GO:0032991//macromolecular complex;GO:0042995//cell projection;GO:0043005//neuron projection;GO:0043226//organelle;GO:0043227//membrane-bounded organelle;GO:0043…	GO:0003674//molecular_function;GO:0005488//binding;GO:0005515//protein binding;GO:0019955//cytokine binding;GO:0042802//identical protein binding;GO:0042803//protein homodimerization activity;GO:0044877//macromolecular complex binding;GO:0046983//protein dimerization activity	GO:0000003//reproduction;GO:0000122//negative regulation of transcription from RNA polymerase II promoter;GO:0000902//cell morphogenesis;GO:0000904//cell morphogenesis involved in differentiation;GO:0001501//skeletal system development;GO:0001503//ossification;GO:0001568//blood vessel development;GO:0001649//osteoblast differentiation;GO:0001655//urogenital system development;GO:0001657//ureteric…
203	ncbi_100626890	TMEM196	transmembrane protein 196, transcript variant X1	9:85573015-90921825	-	-	-	-	GO:0016021//integral component of membrane	-	-
204	ncbi_106508298	-	-	9:85573015-90921825	-	-	-	-	-	-	-
205	ncbi_100511500	GPR139	G protein-coupled receptor 139	3:25751635-27287734	-	-	-	-	GO:0005575//cellular_component;GO:0005623//cell;GO:0005886//plasma membrane;GO:0005887//integral component of plasma membrane;GO:0016020//membrane;GO:0016021//integral component of membrane;GO:0031224//intrinsic component of membrane;GO:0031226//intrinsic component of plasma membrane;GO:0044425//membrane part;GO:0044459//plasma membrane part;GO:0044464//cell part;GO:0071944//cell periphery	GO:0001653//peptide receptor activity;GO:0003674//molecular_function;GO:0004888//transmembrane signaling receptor activity;GO:0004930//G-protein coupled receptor activity;GO:0005488//binding;GO:0005515//protein binding;GO:0008188//neuropeptide receptor activity;GO:0008528//G-protein coupled peptide receptor activity;GO:0038023//signaling receptor activity;GO:0046983//protein dimerization activity…	GO:0007154//cell communication;GO:0007165//signal transduction;GO:0007186//G-protein coupled receptor signaling pathway;GO:0007200//phospholipase C-activating G-protein coupled receptor signaling pathway;GO:0007218//neuropeptide signaling pathway;GO:0008150//biological_process;GO:0009987//cellular process;GO:0023052//signaling;GO:0050789//regulation of biological process;GO:0050794//regulation of…
206	ncbi_100737978	IKZF2	IKAROS family zinc finger 2, transcript variant X41	15:114129442-115566306	-	-	-	-	GO:0005575//cellular_component;GO:0005622//intracellular;GO:0005623//cell;GO:0005634//nucleus;GO:0043226//organelle;GO:0043227//membrane-bounded organelle;GO:0043229//intracellular organelle;GO:0043231//intracellular membrane-bounded organelle;GO:0044424//intracellular part;GO:0044464//cell part	GO:0000981//RNA polymerase II transcription factor activity, sequence-specific DNA binding;GO:0001067//regulatory region nucleic acid binding;GO:0003674//molecular_function;GO:0003676//nucleic acid binding;GO:0003677//DNA binding;GO:0003700//transcription factor activity, sequence-specific DNA binding;GO:0005488//binding;GO:0005515//protein binding;GO:0042802//identical protein binding;GO:0042803…	GO:0000122//negative regulation of transcription from RNA polymerase II promoter;GO:0006139//nucleobase-containing compound metabolic process;GO:0006351//transcription, DNA-templated;GO:0006355//regulation of transcription, DNA-templated;GO:0006357//regulation of transcription from RNA polymerase II promoter;GO:0006725//cellular aromatic compound metabolic process;GO:0006807//nitrogen compound me…
207	ncbi_100620543	DNAH11	dynein axonemal heavy chain 11, transcript variant X1	9:85573015-90921825	Human Diseases	Neurodegenerative disease	ko05016//Huntington disease	K10408	GO:0005575//cellular_component;GO:0005622//intracellular;GO:0005623//cell;GO:0005737//cytoplasm;GO:0005856//cytoskeleton;GO:0005874//microtubule;GO:0005875//microtubule associated complex;GO:0005887//integral component of plasma membrane;GO:0005929//cilium;GO:0005930//axoneme;GO:0009368//endopeptidase Clp complex;GO:0009898//cytoplasmic side of plasma membrane;GO:0015630//microtubule cytoskeleton…	GO:0000166//nucleotide binding;GO:0003674//molecular_function;GO:0003774//motor activity;GO:0003777//microtubule motor activity;GO:0003824//catalytic activity;GO:0004176//ATP-dependent peptidase activity;GO:0005198//structural molecule activity;GO:0005488//binding;GO:0005515//protein binding;GO:0005524//ATP binding;GO:0008144//drug binding;GO:0008569//ATP-dependent microtubule motor activity, min…	GO:0001539//cilium or flagellum-dependent cell motility;GO:0002949//tRNA threonylcarbamoyladenosine modification;GO:0003007//heart morphogenesis;GO:0003008//system process;GO:0003205//cardiac chamber development;GO:0003206//cardiac chamber morphogenesis;GO:0003279//cardiac septum development;GO:0003341//cilium movement;GO:0003351//epithelial cilium movement;GO:0003352//regulation of cilium moveme…
208	ncbi_100512621	TMEM106B	transmembrane protein 106B, transcript variant X1	9:81065694-82202063	-	-	-	-	GO:0000323//lytic vacuole;GO:0005575//cellular_component;GO:0005622//intracellular;GO:0005623//cell;GO:0005737//cytoplasm;GO:0005764//lysosome;GO:0005765//lysosomal membrane;GO:0005768//endosome;GO:0005770//late endosome;GO:0005773//vacuole;GO:0005774//vacuolar membrane;GO:0010008//endosome membrane;GO:0012505//endomembrane system;GO:0016020//membrane;GO:0016021//integral component of membrane;GO…	GO:0042289//MHC class II protein binding	GO:0000902//cell morphogenesis;GO:0000904//cell morphogenesis involved in differentiation;GO:0006810//transport;GO:0006886//intracellular protein transport;GO:0006955//immune response;GO:0006996//organelle organization;GO:0007033//vacuole organization;GO:0007034//vacuolar transport;GO:0007040//lysosome organization;GO:0007041//lysosomal transport;GO:0007275//multicellular organism development;GO:…
209	ncbi_100151808	APCDD1L	APC down-regulated 1 like	17:56607154-58892664	-	-	-	-	GO:0005575//cellular_component;GO:0016020//membrane;GO:0016021//integral component of membrane;GO:0031224//intrinsic component of membrane;GO:0044425//membrane part	-	-
210	ncbi_110262245	RSBN1L	round spermatid basic protein 1 like	9:102328391-102953992	-	-	-	-	-	GO:0004197//cysteine-type endopeptidase activity	GO:0006508//proteolysis
211	ncbi_102160045	-	-	15:102152703-105003483	-	-	-	-	-	-	-
212	ncbi_100524247	Caskin1	CASK interacting protein 1, transcript variant X1	3:39489416-40833984	-	-	-	-	-	GO:0005515//protein binding	-
213	ncbi_110259949	-	-	3:39489416-40833984	-	-	-	-	-	-	-
214	ncbi_100518270	RHEX	chromosome 9 C1orf186 homolog, transcript variant X1	9:65758883-67750413	-	-	-	-	GO:0005575//cellular_component;GO:0005623//cell;GO:0005634//nucleus;GO:0005886//plasma membrane;GO:0009522//photosystem I;GO:0016020//membrane;GO:0016021//integral component of membrane;GO:0031224//intrinsic component of membrane;GO:0044425//membrane part;GO:0044464//cell part;GO:0071944//cell periphery	GO:0003674//molecular_function;GO:0005102//receptor binding;GO:0005126//cytokine receptor binding;GO:0005128//erythropoietin receptor binding;GO:0005488//binding;GO:0005515//protein binding	GO:0002262//myeloid cell homeostasis;GO:0002376//immune system process;GO:0002520//immune system development;GO:0002682//regulation of immune system process;GO:0002684//positive regulation of immune system process;GO:0007154//cell communication;GO:0007165//signal transduction;GO:0007166//cell surface receptor signaling pathway;GO:0007275//multicellular organism development;GO:0008150//biological_…
215	ncbi_100525632	COPE	coatomer protein complex subunit epsilon	2:58150677-58985730	-	-	-	-	-	GO:0005515//protein binding;GO:0042802//identical protein binding	GO:0006779//porphyrin-containing compound biosynthetic process;GO:0055114//oxidation-reduction process
216	ncbi_100157640	DKK1	dickkopf WNT signaling pathway inhibitor 1	14:96343795-97662299	Human Diseases;Environmental Information Processing	Neurodegenerative disease;Signal transduction	ko05010//Alzheimer disease;ko04310//Wnt signaling pathway	K02165;K02165	GO:0005575//cellular_component;GO:0005576//extracellular region;GO:0005615//extracellular space;GO:0005622//intracellular;GO:0005623//cell;GO:0005737//cytoplasm;GO:0005768//endosome;GO:0005769//early endosome;GO:0005886//plasma membrane;GO:0010008//endosome membrane;GO:0012505//endomembrane system;GO:0016020//membrane;GO:0031090//organelle membrane;GO:0031410//cytoplasmic vesicle;GO:0031901//earl…	GO:0003674//molecular_function;GO:0005102//receptor binding;GO:0005488//binding;GO:0005515//protein binding;GO:0008083//growth factor activity;GO:0030545//receptor regulator activity;GO:0030547//receptor inhibitor activity;GO:0039706//co-receptor binding;GO:0048018//receptor agonist activity;GO:0048019//receptor antagonist activity;GO:0050750//low-density lipoprotein particle receptor binding;GO:…	GO:0000122//negative regulation of transcription from RNA polymerase II promoter;GO:0000902//cell morphogenesis;GO:0000904//cell morphogenesis involved in differentiation;GO:0001101//response to acid chemical;GO:0001704//formation of primary germ layer;GO:0001706//endoderm formation;GO:0001707//mesoderm formation;GO:0001756//somitogenesis;GO:0001932//regulation of protein phosphorylation;GO:00019…
217	ncbi_102166415	-	-	17:56607154-58892664	-	-	-	-	-	-	-
218	ncbi_100516964	TRAF7	TNF receptor associated factor 7, transcript variant X1	3:39489416-40833984	-	-	-	-	GO:0000109//nucleotide-excision repair complex;GO:0005737//cytoplasm;GO:0016020//membrane	GO:0004842//ubiquitin-protein transferase activity;GO:0005515//protein binding;GO:0005524//ATP binding;GO:0008270//zinc ion binding;GO:0016866//intramolecular transferase activity;GO:0046872//metal ion binding	GO:0000023//maltose metabolic process;GO:0005991//trehalose metabolic process;GO:0006289//nucleotide-excision repair;GO:0006511//ubiquitin-dependent protein catabolic process;GO:0007059//chromosome segregation;GO:0007275//multicellular organism development;GO:0009405//pathogenesis;GO:0016567//protein ubiquitination;GO:0030261//chromosome condensation
219	ncbi_102157904	-	-	10:65872233-66682345	-	-	-	-	-	-	-
220	ncbi_100157314	ZCCHC8	zinc finger CCHC-type containing 8	14:29757521-30965156	-	-	-	-	-	GO:0003676//nucleic acid binding;GO:0008270//zinc ion binding	-
221	ncbi_110257136	-	-	15:114129442-115566306	-	-	-	-	-	-	-
222	ncbi_110259434	-	-	2:110856088-111999120	-	-	-	-	-	-	-
223	ncbi_100144523	PMEPA1	prostate transmembrane protein, androgen induced 1	17:56607154-58892664	-	-	-	-	-	-	-
224	ncbi_100624064	RNF151	ring finger protein 151	3:39489416-40833984	-	-	-	-	GO:0000109//nucleotide-excision repair complex;GO:0005575//cellular_component;GO:0005622//intracellular;GO:0005623//cell;GO:0005634//nucleus;GO:0005680//anaphase-promoting complex;GO:0005737//cytoplasm;GO:0043226//organelle;GO:0043227//membrane-bounded organelle;GO:0043229//intracellular organelle;GO:0043231//intracellular membrane-bounded organelle;GO:0044424//intracellular part;GO:0044464//cell…	GO:0003674//molecular_function;GO:0003824//catalytic activity;GO:0004842//ubiquitin-protein transferase activity;GO:0005488//binding;GO:0008270//zinc ion binding;GO:0016740//transferase activity;GO:0019787//ubiquitin-like protein transferase activity;GO:0043167//ion binding;GO:0043169//cation binding;GO:0046872//metal ion binding;GO:0046914//transition metal ion binding;GO:0061630//ubiquitin prot…	GO:0000003//reproduction;GO:0006289//nucleotide-excision repair;GO:0006464//cellular protein modification process;GO:0006511//ubiquitin-dependent protein catabolic process;GO:0006807//nitrogen compound metabolic process;GO:0007275//multicellular organism development;GO:0007276//gamete generation;GO:0007283//spermatogenesis;GO:0008150//biological_process;GO:0008152//metabolic process;GO:0009987//c…
225	ncbi_397106	IL10	interleukin 10	9:65758883-67750413	Environmental Information Processing;Human Diseases;Environmental Information Processing;Environmental Information Processing;Human Diseases;Human Diseases;Organismal Systems;Organismal Systems;Human Diseases;Human Diseases;Human Diseases;Environmental Information Processing;Human Diseases;Human Diseases;Human Diseases;Human Diseases;Human Diseases;Human Diseases;Organismal Systems;Human Diseases…	Signaling molecules and interaction;Infectious disease: bacterial;Signal transduction;Signal transduction;Infectious disease: bacterial;Infectious disease: parasitic;Immune system;Immune system;Infectious disease: parasitic;Immune disease;Infectious disease: parasitic;Signaling molecules and interaction;Infectious disease: bacterial;Infectious disease: bacterial;Infectious disease: parasitic;Immu…	ko04060//Cytokine-cytokine receptor interaction;ko05152//Tuberculosis;ko04630//JAK-STAT signaling pathway;ko04068//FoxO signaling pathway;ko05135//Yersinia infection;ko05142//Chagas disease;ko04660//T cell receptor signaling pathway;ko04625//C-type lectin receptor signaling pathway;ko05145//Toxoplasmosis;ko05322//Systemic lupus erythematosus;ko05146//Amoebiasis;ko04061//Viral protein interaction …	K05443;K05443;K05443;K05443;K05443;K05443;K05443;K05443;K05443;K05443;K05443;K05443;K05443;K05443;K05443;K05443;K05443;K05443;K05443;K05443;K05443;K05443	GO:0005615//extracellular space	GO:0005125//cytokine activity;GO:0046983//protein dimerization activity	GO:0001938//positive regulation of endothelial cell proliferation;GO:0002740//negative regulation of cytokine secretion involved in immune response;GO:0002875//negative regulation of chronic inflammatory response to antigenic stimulus;GO:0002904//positive regulation of B cell apoptotic process;GO:0006954//inflammatory response;GO:0006955//immune response;GO:0007165//signal transduction;GO:0010507…
226	ncbi_110262011	-	-	8:57807688-58831012	-	-	-	-	-	-	-
227	ncbi_102161282	-	-	9:77801366-79936598	-	-	-	-	-	-	-
228	ncbi_102157770	ADRM1	proteasomal ubiquitin receptor ADRM1	14:96343795-97662299	Human Diseases;Genetic Information Processing	Infectious disease: viral;Folding, sorting and degradation	ko05169//Epstein-Barr virus infection;ko03050//Proteasome	K06691;K06691	GO:0000502//proteasome complex;GO:0005575//cellular_component;GO:0005622//intracellular;GO:0005623//cell;GO:0005634//nucleus;GO:0005654//nucleoplasm;GO:0005737//cytoplasm;GO:0005829//cytosol;GO:0005838//proteasome regulatory particle;GO:0005886//plasma membrane;GO:0008541//proteasome regulatory particle, lid subcomplex;GO:0016020//membrane;GO:0022624//proteasome accessory complex;GO:0031974//memb…	GO:0002020//protease binding;GO:0003674//molecular_function;GO:0005488//binding;GO:0005515//protein binding;GO:0008047//enzyme activator activity;GO:0016504//peptidase activator activity;GO:0019899//enzyme binding;GO:0030234//enzyme regulator activity;GO:0032182//ubiquitin-like protein binding;GO:0043130//ubiquitin binding;GO:0044877//macromolecular complex binding;GO:0061133//endopeptidase activ…	GO:0006139//nucleobase-containing compound metabolic process;GO:0006351//transcription, DNA-templated;GO:0006354//DNA-templated transcription, elongation;GO:0006366//transcription from RNA polymerase II promoter;GO:0006368//transcription elongation from RNA polymerase II promoter;GO:0006464//cellular protein modification process;GO:0006508//proteolysis;GO:0006511//ubiquitin-dependent protein cata…
229	ncbi_106508326	SLC25A42	solute carrier family 25 member 42, transcript variant X1	2:58150677-58985730	-	-	-	-	GO:0005575//cellular_component;GO:0005622//intracellular;GO:0005623//cell;GO:0005737//cytoplasm;GO:0005739//mitochondrion;GO:0005740//mitochondrial envelope;GO:0005743//mitochondrial inner membrane;GO:0016020//membrane;GO:0016021//integral component of membrane;GO:0019866//organelle inner membrane;GO:0031090//organelle membrane;GO:0031224//intrinsic component of membrane;GO:0031300//intrinsic com…	GO:0000295//adenine nucleotide transmembrane transporter activity;GO:0003674//molecular_function;GO:0003824//catalytic activity;GO:0005215//transporter activity;GO:0005346//purine ribonucleotide transmembrane transporter activity;GO:0005347//ATP transmembrane transporter activity;GO:0008324//cation transmembrane transporter activity;GO:0008509//anion transmembrane transporter activity;GO:0008514/…	GO:0006810//transport;GO:0006811//ion transport;GO:0006812//cation transport;GO:0006820//anion transport;GO:0006839//mitochondrial transport;GO:0006855//drug transmembrane transport;GO:0006862//nucleotide transport;GO:0006996//organelle organization;GO:0007005//mitochondrion organization;GO:0007006//mitochondrial membrane organization;GO:0008150//biological_process;GO:0009987//cellular process;GO…
230	ncbi_100627896	ANKMY2	ankyrin repeat and MYND domain containing 2	9:85573015-90921825	-	-	-	-	-	GO:0005515//protein binding	-
231	ncbi_100516791	RAB26	RAB26, member RAS oncogene family	3:39489416-40833984	-	-	-	-	GO:0005737//cytoplasm	GO:0003924//GTPase activity;GO:0005524//ATP binding;GO:0005525//GTP binding;GO:0015639//ferrous iron uptake transmembrane transporter activity;GO:0016887//ATPase activity;GO:0043022//ribosome binding	GO:0006576//cellular biogenic amine metabolic process;GO:0008150//biological_process;GO:0015684//ferrous iron transport;GO:0042254//ribosome biogenesis;GO:0046336//ethanolamine catabolic process
232	ncbi_110257417	-	-	17:56607154-58892664	-	-	-	-	-	-	-
233	ncbi_100156971	DENR	density regulated re-initiation and release factor	14:29757521-30965156	-	-	-	-	GO:0005575//cellular_component;GO:0005622//intracellular;GO:0005623//cell;GO:0005737//cytoplasm;GO:0005829//cytosol;GO:0005840//ribosome;GO:0022626//cytosolic ribosome;GO:0032991//macromolecular complex;GO:0043226//organelle;GO:0043228//non-membrane-bounded organelle;GO:0043229//intracellular organelle;GO:0043232//intracellular non-membrane-bounded organelle;GO:0044424//intracellular part;GO:0044…	GO:0003674//molecular_function;GO:0003676//nucleic acid binding;GO:0003723//RNA binding;GO:0003729//mRNA binding;GO:0003743//translation initiation factor activity;GO:0005488//binding;GO:0008135//translation factor activity, RNA binding;GO:0043021//ribonucleoprotein complex binding;GO:0043022//ribosome binding;GO:0044877//macromolecular complex binding;GO:0097159//organic cyclic compound binding;…	GO:0001731//formation of translation preinitiation complex;GO:0002181//cytoplasmic translation;GO:0002183//cytoplasmic translational initiation;GO:0002188//translation reinitiation;GO:0002190//cap-independent translational initiation;GO:0002192//IRES-dependent translational initiation;GO:0006412//translation;GO:0006413//translational initiation;GO:0006417//regulation of translation;GO:0006446//re…
234	ncbi_110257496	-	-	17:56607154-58892664	-	-	-	-	-	-	-
235	ncbi_106507637	-	-	6:122797671-124759101	-	-	-	-	-	-	-
236	ncbi_110256792	PCDH15	protocadherin-15-like	14:96343795-97662299	-	-	-	-	GO:0001750//photoreceptor outer segment;GO:0005575//cellular_component;GO:0005576//extracellular region;GO:0005615//extracellular space;GO:0005622//intracellular;GO:0005623//cell;GO:0005737//cytoplasm;GO:0005886//plasma membrane;GO:0005887//integral component of plasma membrane;GO:0005929//cilium;GO:0016020//membrane;GO:0016021//integral component of membrane;GO:0031224//intrinsic component of me…	GO:0003674//molecular_function;GO:0005488//binding;GO:0005509//calcium ion binding;GO:0005515//protein binding;GO:0043167//ion binding;GO:0043169//cation binding;GO:0044877//macromolecular complex binding;GO:0046872//metal ion binding;GO:0047485//protein N-terminus binding	GO:0000902//cell morphogenesis;GO:0000904//cell morphogenesis involved in differentiation;GO:0001894//tissue homeostasis;GO:0001895//retina homeostasis;GO:0001964//startle response;GO:0002009//morphogenesis of an epithelium;GO:0002064//epithelial cell development;GO:0002065//columnar/cuboidal epithelial cell differentiation;GO:0002066//columnar/cuboidal epithelial cell development;GO:0002093//aud…
237	ncbi_100524640	PCLO	piccolo presynaptic cytomatrix protein	9:96913780-99781465	Organismal Systems	Endocrine system	ko04911//Insulin secretion	K16882	GO:0005575//cellular_component;GO:0005622//intracellular;GO:0005623//cell;GO:0005737//cytoplasm;GO:0005794//Golgi apparatus;GO:0005802//trans-Golgi network;GO:0005856//cytoskeleton;GO:0005938//cell cortex;GO:0012505//endomembrane system;GO:0014069//postsynaptic density;GO:0030054//cell junction;GO:0030133//transport vesicle;GO:0030424//axon;GO:0030425//dendrite;GO:0030426//growth cone;GO:0030427/…	GO:0001221//transcription cofactor binding;GO:0001222//transcription corepressor binding;GO:0003674//molecular_function;GO:0005198//structural molecule activity;GO:0005488//binding;GO:0005509//calcium ion binding;GO:0005515//protein binding;GO:0005522//profilin binding;GO:0005543//phospholipid binding;GO:0005544//calcium-dependent phospholipid binding;GO:0008134//transcription factor binding;GO:0…	GO:0001505//regulation of neurotransmitter levels;GO:0002790//peptide secretion;GO:0006810//transport;GO:0006836//neurotransmitter transport;GO:0006887//exocytosis;GO:0006903//vesicle targeting;GO:0006996//organelle organization;GO:0007010//cytoskeleton organization;GO:0007154//cell communication;GO:0007165//signal transduction;GO:0007267//cell-cell signaling;GO:0007268//synaptic transmission;GO:…
238	ncbi_110255469	SLC26A9	solute carrier family 26 member 9	9:65758883-67750413	Organismal Systems	Digestive system	ko04978//Mineral absorption	K14706	GO:0005575//cellular_component;GO:0005623//cell;GO:0005886//plasma membrane;GO:0005887//integral component of plasma membrane;GO:0009986//cell surface;GO:0016020//membrane;GO:0016021//integral component of membrane;GO:0016324//apical plasma membrane;GO:0031224//intrinsic component of membrane;GO:0031226//intrinsic component of plasma membrane;GO:0044425//membrane part;GO:0044459//plasma membrane …	GO:0003674//molecular_function;GO:0005215//transporter activity;GO:0005216//ion channel activity;GO:0005253//anion channel activity;GO:0005254//chloride channel activity;GO:0005310//dicarboxylic acid transmembrane transporter activity;GO:0005342//organic acid transmembrane transporter activity;GO:0005488//binding;GO:0005515//protein binding;GO:0008271//secondary active sulfate transmembrane trans…	GO:0006355//regulation of transcription, DNA-templated;GO:0006810//transport;GO:0006811//ion transport;GO:0006820//anion transport;GO:0006821//chloride transport;GO:0006835//dicarboxylic acid transport;GO:0006873//cellular ion homeostasis;GO:0006885//regulation of pH;GO:0008150//biological_process;GO:0008272//sulfate transport;GO:0009893//positive regulation of metabolic process;GO:0009987//cellu…
239	ncbi_102160784	SATB2	SATB homeobox 2, transcript variant X1	15:102152703-105003483	-	-	-	-	GO:0000118//histone deacetylase complex;GO:0000228//nuclear chromosome;GO:0000785//chromatin;GO:0000790//nuclear chromatin;GO:0005575//cellular_component;GO:0005622//intracellular;GO:0005623//cell;GO:0005634//nucleus;GO:0005654//nucleoplasm;GO:0005667//transcription factor complex;GO:0005694//chromosome;GO:0016363//nuclear matrix;GO:0031974//membrane-enclosed lumen;GO:0031981//nuclear lumen;GO:00…	GO:0000976//transcription regulatory region sequence-specific DNA binding;GO:0000977//RNA polymerase II regulatory region sequence-specific DNA binding;GO:0000978//RNA polymerase II core promoter proximal region sequence-specific DNA binding;GO:0000981//RNA polymerase II transcription factor activity, sequence-specific DNA binding;GO:0000982//transcription factor activity, RNA polymerase II core …	GO:0000122//negative regulation of transcription from RNA polymerase II promoter;GO:0001501//skeletal system development;GO:0001503//ossification;GO:0001649//osteoblast differentiation;GO:0001764//neuron migration;GO:0002076//osteoblast development;GO:0006139//nucleobase-containing compound metabolic process;GO:0006325//chromatin organization;GO:0006338//chromatin remodeling;GO:0006351//transcrip…
240	ncbi_100516477	ASZ1	ankyrin repeat, SAM and basic leucine zipper domain containing 1	18:28880359-30166421	-	-	-	-	GO:0005575//cellular_component;GO:0005622//intracellular;GO:0005623//cell;GO:0005737//cytoplasm;GO:0005739//mitochondrion;GO:0005829//cytosol;GO:0032991//macromolecular complex;GO:0035770//ribonucleoprotein granule;GO:0036464//cytoplasmic ribonucleoprotein granule;GO:0043186//P granule;GO:0043226//organelle;GO:0043227//membrane-bounded organelle;GO:0043228//non-membrane-bounded organelle;GO:00432…	GO:0005515//protein binding	GO:0000003//reproduction;GO:0000280//nuclear division;GO:0003006//developmental process involved in reproduction;GO:0006139//nucleobase-containing compound metabolic process;GO:0006259//DNA metabolic process;GO:0006304//DNA modification;GO:0006305//DNA alkylation;GO:0006306//DNA methylation;GO:0006725//cellular aromatic compound metabolic process;GO:0006807//nitrogen compound metabolic process;GO…
241	ncbi_102158750	-	-	14:96343795-97662299	-	-	-	-	-	-	-
242	ncbi_100510957	ACSM2B	acyl-CoA synthetase medium-chain family member 2B, transcript variant X2	3:24210198-25413531	Metabolism;Metabolism	Global and overview maps;Carbohydrate metabolism	ko01100//Metabolic pathways;ko00650//Butanoate metabolism	K01896;K01896	GO:0005575//cellular_component;GO:0005622//intracellular;GO:0005623//cell;GO:0005737//cytoplasm;GO:0005739//mitochondrion;GO:0005759//mitochondrial matrix;GO:0031974//membrane-enclosed lumen;GO:0043226//organelle;GO:0043227//membrane-bounded organelle;GO:0043229//intracellular organelle;GO:0043231//intracellular membrane-bounded organelle;GO:0043233//organelle lumen;GO:0044422//organelle part;GO:…	GO:0000166//nucleotide binding;GO:0003674//molecular_function;GO:0003824//catalytic activity;GO:0003987//acetate-CoA ligase activity;GO:0003996//acyl-CoA ligase activity;GO:0004043//L-aminoadipate-semialdehyde dehydrogenase activity;GO:0004321//fatty-acyl-CoA synthase activity;GO:0005488//binding;GO:0005515//protein binding;GO:0005524//ATP binding;GO:0008144//drug binding;GO:0008668//(2,3-dihydro…	GO:0006082//organic acid metabolic process;GO:0006139//nucleobase-containing compound metabolic process;GO:0006163//purine nucleotide metabolic process;GO:0006629//lipid metabolic process;GO:0006631//fatty acid metabolic process;GO:0006633//fatty acid biosynthetic process;GO:0006637//acyl-CoA metabolic process;GO:0006725//cellular aromatic compound metabolic process;GO:0006732//coenzyme metabolic…
243	ncbi_106507647	-	-	6:141225261-141781183	-	-	-	-	-	-	-
244	ncbi_100523163	HDAC9	histone deacetylase 9, transcript variant X1	9:85573015-90921825	Human Diseases;Human Diseases	Cancer: overview;Substance dependence	ko05203//Viral carcinogenesis;ko05034//Alcoholism	K11409;K11409	GO:0000118//histone deacetylase complex;GO:0005575//cellular_component;GO:0005622//intracellular;GO:0005623//cell;GO:0005634//nucleus;GO:0005654//nucleoplasm;GO:0005667//transcription factor complex;GO:0005737//cytoplasm;GO:0031974//membrane-enclosed lumen;GO:0031981//nuclear lumen;GO:0032991//macromolecular complex;GO:0034708//methyltransferase complex;GO:0035097//histone methyltransferase compl…	GO:0003674//molecular_function;GO:0003712//transcription cofactor activity;GO:0003714//transcription corepressor activity;GO:0003824//catalytic activity;GO:0004407//histone deacetylase activity;GO:0005080//protein kinase C binding;GO:0005488//binding;GO:0005515//protein binding;GO:0008134//transcription factor binding;GO:0016787//hydrolase activity;GO:0016810//hydrolase activity, acting on carbon…	GO:0000122//negative regulation of transcription from RNA polymerase II promoter;GO:0001525//angiogenesis;GO:0001568//blood vessel development;GO:0001775//cell activation;GO:0001944//vasculature development;GO:0001945//lymph vessel development;GO:0001975//response to amphetamine;GO:0002262//myeloid cell homeostasis;GO:0002376//immune system process;GO:0002520//immune system development;GO:0002521…
245	ncbi_397638	CALCR	calcitonin receptor	9:73235327-74239256	Environmental Information Processing;Organismal Systems	Signaling molecules and interaction;Development and regeneration	ko04080//Neuroactive ligand-receptor interaction;ko04380//Osteoclast differentiation	K04576;K04576	GO:0001669//acrosomal vesicle;GO:0005887//integral component of plasma membrane;GO:0005929//cilium	GO:0004948//calcitonin receptor activity;GO:0032841//calcitonin binding	GO:0007166//cell surface receptor signaling pathway;GO:0007189//adenylate cyclase-activating G-protein coupled receptor signaling pathway;GO:0007202//activation of phospholipase C activity;GO:0030279//negative regulation of ossification;GO:0030316//osteoclast differentiation;GO:0043488//regulation of mRNA stability
246	ncbi_100739692	LRRC43	leucine rich repeat containing 43, transcript variant X1	14:29757521-30965156	-	-	-	-	-	GO:0005515//protein binding	-
247	ncbi_110255497	CD36	platelet glycoprotein 4-like, transcript variant X1	9:96913780-99781465	-	-	-	-	GO:0005575//cellular_component;GO:0005622//intracellular;GO:0005623//cell;GO:0005737//cytoplasm;GO:0005794//Golgi apparatus;GO:0005886//plasma membrane;GO:0005903//brush border;GO:0012505//endomembrane system;GO:0016020//membrane;GO:0016021//integral component of membrane;GO:0016324//apical plasma membrane;GO:0031224//intrinsic component of membrane;GO:0031253//cell projection membrane;GO:0031526…	-	GO:0001101//response to acid chemical;GO:0001816//cytokine production;GO:0001932//regulation of protein phosphorylation;GO:0001934//positive regulation of protein phosphorylation;GO:0002237//response to molecule of bacterial origin;GO:0002376//immune system process;GO:0002790//peptide secretion;GO:0003008//system process;GO:0006807//nitrogen compound metabolic process;GO:0006810//transport;GO:000…
248	ncbi_100505408	Tsc2	tuberous sclerosis 2, transcript variant X2	3:39489416-40833984	Environmental Information Processing;Human Diseases;Human Diseases;Organismal Systems;Human Diseases;Cellular Processes;Environmental Information Processing;Environmental Information Processing;Organismal Systems;Cellular Processes;Environmental Information Processing;Organismal Systems;Human Diseases;Organismal Systems;Cellular Processes	Signal transduction;Infectious disease: viral;Infectious disease: viral;Environmental adaptation;Infectious disease: viral;Cell growth and death;Signal transduction;Signal transduction;Endocrine system;Transport and catabolism;Signal transduction;Endocrine system;Cancer: overview;Aging;Cell growth and death	ko04151//PI3K-Akt signaling pathway;ko05168//Herpes simplex virus 1 infection;ko05165//Human papillomavirus infection;ko04714//Thermogenesis;ko05163//Human cytomegalovirus infection;ko04218//Cellular senescence;ko04150//mTOR signaling pathway;ko04072//Phospholipase D signaling pathway;ko04910//Insulin signaling pathway;ko04140//Autophagy - animal;ko04152//AMPK signaling pathway;ko04919//Thyroid h…	K07207;K07207;K07207;K07207;K07207;K07207;K07207;K07207;K07207;K07207;K07207;K07207;K07207;K07207;K07207	GO:0000323//lytic vacuole;GO:0005575//cellular_component;GO:0005622//intracellular;GO:0005623//cell;GO:0005634//nucleus;GO:0005737//cytoplasm;GO:0005764//lysosome;GO:0005773//vacuole;GO:0005794//Golgi apparatus;GO:0005829//cytosol;GO:0005856//cytoskeleton;GO:0005886//plasma membrane;GO:0005901//caveola;GO:0012505//endomembrane system;GO:0016020//membrane;GO:0030424//axon;GO:0030425//dendrite;GO:0…	GO:0003674//molecular_function;GO:0004003//ATP-dependent DNA helicase activity;GO:0005096//GTPase activator activity;GO:0005488//binding;GO:0005515//protein binding;GO:0008047//enzyme activator activity;GO:0016818//hydrolase activity, acting on acid anhydrides, in phosphorus-containing anhydrides;GO:0019899//enzyme binding;GO:0019900//kinase binding;GO:0019901//protein kinase binding;GO:0019902//…	GO:0000003//reproduction;GO:0000724//double-strand break repair via homologous recombination;GO:0001558//regulation of cell growth;GO:0001666//response to hypoxia;GO:0001838//embryonic epithelial tube formation;GO:0001841//neural tube formation;GO:0001843//neural tube closure;GO:0001932//regulation of protein phosphorylation;GO:0001933//negative regulation of protein phosphorylation;GO:0001934//p…
249	ncbi_100623969	TBL3	transducin beta like 3, transcript variant X1	3:39489416-40833984	Genetic Information Processing	Translation	ko03008//Ribosome biogenesis in eukaryotes	K14555	GO:0005575//cellular_component;GO:0005622//intracellular;GO:0005623//cell;GO:0005634//nucleus;GO:0005654//nucleoplasm;GO:0005730//nucleolus;GO:0030684//preribosome;GO:0030686//90S preribosome;GO:0031974//membrane-enclosed lumen;GO:0031981//nuclear lumen;GO:0032040//small-subunit processome;GO:0032991//macromolecular complex;GO:0034388//Pwp2p-containing subcomplex of 90S preribosome;GO:0043226//or…	GO:0003674//molecular_function;GO:0003676//nucleic acid binding;GO:0003723//RNA binding;GO:0005488//binding;GO:0005515//protein binding;GO:0030515//snoRNA binding;GO:0097159//organic cyclic compound binding;GO:1901363//heterocyclic compound binding	GO:0000447//endonucleolytic cleavage in ITS1 to separate SSU-rRNA from 5.8S rRNA and LSU-rRNA from tricistronic rRNA transcript (SSU-rRNA, 5.8S rRNA, LSU-rRNA);GO:0000460//maturation of 5.8S rRNA;GO:0000462//maturation of SSU-rRNA from tricistronic rRNA transcript (SSU-rRNA, 5.8S rRNA, LSU-rRNA);GO:0000466//maturation of 5.8S rRNA from tricistronic rRNA transcript (SSU-rRNA, 5.8S rRNA, LSU-rRNA);…
250	ncbi_100524794	ABCA3	ATP-binding cassette sub-family A member 3-like, transcript variant X1	3:24210198-25413531	-	-	-	-	GO:0005575//cellular_component;GO:0005887//integral component of plasma membrane;GO:0009380//excinuclease repair complex;GO:0009898//cytoplasmic side of plasma membrane;GO:0016021//integral component of membrane;GO:0043190//ATP-binding cassette (ABC) transporter complex;GO:0055051//ATP-binding cassette (ABC) transporter complex, integrated substrate binding;GO:0055052//ATP-binding cassette (ABC) …	GO:0003924//GTPase activity;GO:0005047//signal recognition particle binding;GO:0005319//lipid transporter activity;GO:0005524//ATP binding;GO:0005525//GTP binding;GO:0008565//protein transporter activity;GO:0009381//excinuclease ABC activity;GO:0015220//choline transmembrane transporter activity;GO:0015221//lipopolysaccharide transmembrane transporter activity;GO:0015412//molybdate transmembrane-…	GO:0000910//cytokinesis;GO:0006289//nucleotide-excision repair;GO:0006614//SRP-dependent cotranslational protein targeting to membrane;GO:0006810//transport;GO:0006817//phosphate ion transport;GO:0006824//cobalt ion transport;GO:0006869//lipid transport;GO:0007601//visual perception;GO:0008150//biological_process;GO:0008272//sulfate transport;GO:0009306//protein secretion;GO:0015675//nickel catio…
251	ncbi_397447	ROCK1	Rho associated coiled-coil containing protein kinase 1	6:105748073-106822150	Human Diseases;Human Diseases;Environmental Information Processing;Cellular Processes;Human Diseases;Cellular Processes;Organismal Systems;Organismal Systems;Environmental Information Processing;Cellular Processes;Human Diseases;Organismal Systems;Organismal Systems;Human Diseases;Organismal Systems;Environmental Information Processing;Organismal Systems;Environmental Information Processing	Cancer: overview;Infectious disease: viral;Signal transduction;Cell motility;Cancer: overview;Cellular community - eukaryotes;Development and regeneration;Immune system;Signal transduction;Cellular community - eukaryotes;Cancer: overview;Endocrine system;Circulatory system;Infectious disease: bacterial;Immune system;Signal transduction;Immune system;Signal transduction	ko05200//Pathways in cancer;ko05163//Human cytomegalovirus infection;ko04024//cAMP signaling pathway;ko04810//Regulation of actin cytoskeleton;ko05205//Proteoglycans in cancer;ko04510//Focal adhesion;ko04360//Axon guidance;ko04062//Chemokine signaling pathway;ko04022//cGMP-PKG signaling pathway;ko04530//Tight junction;ko05206//MicroRNAs in cancer;ko04921//Oxytocin signaling pathway;ko04270//Vascu…	K04514;K04514;K04514;K04514;K04514;K04514;K04514;K04514;K04514;K04514;K04514;K04514;K04514;K04514;K04514;K04514;K04514;K04514	GO:0000139//Golgi membrane;GO:0001726//ruffle;GO:0005575//cellular_component;GO:0005576//extracellular region;GO:0005622//intracellular;GO:0005623//cell;GO:0005737//cytoplasm;GO:0005794//Golgi apparatus;GO:0005814//centriole;GO:0005815//microtubule organizing center;GO:0005829//cytosol;GO:0005856//cytoskeleton;GO:0005886//plasma membrane;GO:0010494//cytoplasmic stress granule;GO:0012505//endomemb…	GO:0000166//nucleotide binding;GO:0003674//molecular_function;GO:0003824//catalytic activity;GO:0004672//protein kinase activity;GO:0004674//protein serine/threonine kinase activity;GO:0005488//binding;GO:0005515//protein binding;GO:0005524//ATP binding;GO:0008144//drug binding;GO:0016301//kinase activity;GO:0016740//transferase activity;GO:0016772//transferase activity, transferring phosphorus-c…	GO:0000003//reproduction;GO:0000280//nuclear division;GO:0000902//cell morphogenesis;GO:0000904//cell morphogenesis involved in differentiation;GO:0000910//cytokinesis;GO:0001775//cell activation;GO:0001932//regulation of protein phosphorylation;GO:0001934//positive regulation of protein phosphorylation;GO:0001952//regulation of cell-matrix adhesion;GO:0001954//positive regulation of cell-matrix …
252	ncbi_100515431	TSR3	TSR3, acp transferase ribosome maturation factor, transcript variant X1	3:39489416-40833984	-	-	-	-	GO:0005575//cellular_component;GO:0005622//intracellular;GO:0005623//cell;GO:0005634//nucleus;GO:0005737//cytoplasm;GO:0005829//cytosol;GO:0043226//organelle;GO:0043227//membrane-bounded organelle;GO:0043229//intracellular organelle;GO:0043231//intracellular membrane-bounded organelle;GO:0044424//intracellular part;GO:0044444//cytoplasmic part;GO:0044464//cell part	GO:0003674//molecular_function;GO:0003824//catalytic activity;GO:0005488//binding;GO:0016740//transferase activity;GO:0043167//ion binding;GO:0043169//cation binding;GO:0046872//metal ion binding	GO:0000154//rRNA modification;GO:0006139//nucleobase-containing compound metabolic process;GO:0006364//rRNA processing;GO:0006396//RNA processing;GO:0006725//cellular aromatic compound metabolic process;GO:0006807//nitrogen compound metabolic process;GO:0008150//biological_process;GO:0008152//metabolic process;GO:0009451//RNA modification;GO:0009987//cellular process;GO:0010467//gene expression;G…
253	ncbi_100738908	MLST8	MTOR associated protein, LST8 homolog, transcript variant X2	3:39489416-40833984	Environmental Information Processing;Organismal Systems;Environmental Information Processing;Cellular Processes;Cellular Processes	Signal transduction;Environmental adaptation;Signal transduction;Transport and catabolism;Transport and catabolism	ko04151//PI3K-Akt signaling pathway;ko04714//Thermogenesis;ko04150//mTOR signaling pathway;ko04140//Autophagy - animal;ko04136//Autophagy - other	K08266;K08266;K08266;K08266;K08266	GO:0000139//Golgi membrane;GO:0005575//cellular_component;GO:0005622//intracellular;GO:0005623//cell;GO:0005634//nucleus;GO:0005654//nucleoplasm;GO:0005737//cytoplasm;GO:0005768//endosome;GO:0005773//vacuole;GO:0005774//vacuolar membrane;GO:0005776//autophagosome;GO:0005794//Golgi apparatus;GO:0005829//cytosol;GO:0005886//plasma membrane;GO:0009898//cytoplasmic side of plasma membrane;GO:0010008/…	GO:0003674//molecular_function;GO:0005488//binding;GO:0005515//protein binding;GO:0008047//enzyme activator activity;GO:0019207//kinase regulator activity;GO:0019209//kinase activator activity;GO:0019887//protein kinase regulator activity;GO:0030234//enzyme regulator activity;GO:0030295//protein kinase activator activity;GO:0043539//protein serine/threonine kinase activator activity;GO:0098772//m…	GO:0000003//reproduction;GO:0001558//regulation of cell growth;GO:0001932//regulation of protein phosphorylation;GO:0001934//positive regulation of protein phosphorylation;GO:0006355//regulation of transcription, DNA-templated;GO:0006935//chemotaxis;GO:0006950//response to stress;GO:0006996//organelle organization;GO:0007010//cytoskeleton organization;GO:0007049//cell cycle;GO:0007050//cell cycle…
254	ncbi_100511343	CD36	platelet glycoprotein 4-like, transcript variant X1	9:96913780-99781465	-	-	-	-	GO:0016020//membrane	-	-
255	ncbi_100512402	THUMPD1	THUMP domain containing 1	3:24210198-25413531	-	-	-	-	GO:0005575//cellular_component;GO:0005622//intracellular;GO:0005623//cell;GO:0005634//nucleus;GO:0005654//nucleoplasm;GO:0005737//cytoplasm;GO:0031974//membrane-enclosed lumen;GO:0031981//nuclear lumen;GO:0043226//organelle;GO:0043227//membrane-bounded organelle;GO:0043229//intracellular organelle;GO:0043231//intracellular membrane-bounded organelle;GO:0043233//organelle lumen;GO:0044422//organel…	GO:0003674//molecular_function;GO:0003676//nucleic acid binding;GO:0003723//RNA binding;GO:0003824//catalytic activity;GO:0005488//binding;GO:0016740//transferase activity;GO:0016746//transferase activity, transferring acyl groups;GO:0097159//organic cyclic compound binding;GO:1901363//heterocyclic compound binding	GO:0000154//rRNA modification;GO:0006139//nucleobase-containing compound metabolic process;GO:0006364//rRNA processing;GO:0006396//RNA processing;GO:0006399//tRNA metabolic process;GO:0006400//tRNA modification;GO:0006725//cellular aromatic compound metabolic process;GO:0006807//nitrogen compound metabolic process;GO:0008033//tRNA processing;GO:0008150//biological_process;GO:0008152//metabolic pr…
256	ncbi_100525788	NIF3L1	NGG1 interacting factor 3 like 1, transcript variant X7	15:102152703-105003483	-	-	-	-	GO:0005575//cellular_component;GO:0005622//intracellular;GO:0005623//cell;GO:0005634//nucleus;GO:0005737//cytoplasm;GO:0005739//mitochondrion;GO:0043226//organelle;GO:0043227//membrane-bounded organelle;GO:0043229//intracellular organelle;GO:0043231//intracellular membrane-bounded organelle;GO:0044424//intracellular part;GO:0044444//cytoplasmic part;GO:0044464//cell part	GO:0003674//molecular_function;GO:0003824//catalytic activity;GO:0003933//GTP cyclohydrolase activity;GO:0005488//binding;GO:0005515//protein binding;GO:0008134//transcription factor binding;GO:0008276//protein methyltransferase activity;GO:0008757//S-adenosylmethionine-dependent methyltransferase activity;GO:0016787//hydrolase activity;GO:0016810//hydrolase activity, acting on carbon-nitrogen (b…	GO:0006355//regulation of transcription, DNA-templated;GO:0007275//multicellular organism development;GO:0007399//nervous system development;GO:0008150//biological_process;GO:0009889//regulation of biosynthetic process;GO:0009890//negative regulation of biosynthetic process;GO:0009891//positive regulation of biosynthetic process;GO:0009892//negative regulation of metabolic process;GO:0009893//pos…
257	ncbi_110262234	-	-	9:81065694-82202063	-	-	-	-	-	-	-
258	ncbi_100626041	RPS15A	ribosomal protein S15a, transcript variant X1	3:25751635-27287734	Genetic Information Processing	Translation	ko03010//Ribosome	K02957	GO:0005840//ribosome	GO:0003735//structural constituent of ribosome	GO:0006412//translation
259	ncbi_102163402	-	-	9:73235327-74239256	-	-	-	-	-	-	-
260	ncbi_100512595	ACSM4	acyl-CoA synthetase medium-chain family member 4	3:24210198-25413531	Metabolism;Metabolism	Global and overview maps;Carbohydrate metabolism	ko01100//Metabolic pathways;ko00650//Butanoate metabolism	K01896;K01896	GO:0005575//cellular_component;GO:0005622//intracellular;GO:0005623//cell;GO:0005737//cytoplasm;GO:0005739//mitochondrion;GO:0005759//mitochondrial matrix;GO:0031974//membrane-enclosed lumen;GO:0043226//organelle;GO:0043227//membrane-bounded organelle;GO:0043229//intracellular organelle;GO:0043231//intracellular membrane-bounded organelle;GO:0043233//organelle lumen;GO:0044422//organelle part;GO:…	GO:0000166//nucleotide binding;GO:0003674//molecular_function;GO:0003824//catalytic activity;GO:0003987//acetate-CoA ligase activity;GO:0003996//acyl-CoA ligase activity;GO:0004043//L-aminoadipate-semialdehyde dehydrogenase activity;GO:0004321//fatty-acyl-CoA synthase activity;GO:0005488//binding;GO:0005524//ATP binding;GO:0005549//odorant binding;GO:0008144//drug binding;GO:0008668//(2,3-dihydro…	GO:0003008//system process;GO:0006082//organic acid metabolic process;GO:0006139//nucleobase-containing compound metabolic process;GO:0006163//purine nucleotide metabolic process;GO:0006629//lipid metabolic process;GO:0006631//fatty acid metabolic process;GO:0006633//fatty acid biosynthetic process;GO:0006637//acyl-CoA metabolic process;GO:0006725//cellular aromatic compound metabolic process;GO:…
261	ncbi_100622679	RPL3L	ribosomal protein L3 like, transcript variant X1	3:39489416-40833984	Genetic Information Processing	Translation	ko03010//Ribosome	K02925	GO:0005575//cellular_component;GO:0005622//intracellular;GO:0005623//cell;GO:0005737//cytoplasm;GO:0005829//cytosol;GO:0005840//ribosome;GO:0015934//large ribosomal subunit;GO:0022625//cytosolic large ribosomal subunit;GO:0022626//cytosolic ribosome;GO:0032991//macromolecular complex;GO:0043226//organelle;GO:0043228//non-membrane-bounded organelle;GO:0043229//intracellular organelle;GO:0043232//i…	GO:0003674//molecular_function;GO:0003676//nucleic acid binding;GO:0003723//RNA binding;GO:0003735//structural constituent of ribosome;GO:0005198//structural molecule activity;GO:0005488//binding;GO:0097159//organic cyclic compound binding;GO:1901363//heterocyclic compound binding	GO:0000027//ribosomal large subunit assembly;GO:0006412//translation;GO:0006518//peptide metabolic process;GO:0006807//nitrogen compound metabolic process;GO:0006996//organelle organization;GO:0008150//biological_process;GO:0008152//metabolic process;GO:0009058//biosynthetic process;GO:0009059//macromolecule biosynthetic process;GO:0009987//cellular process;GO:0010467//gene expression;GO:0016043/…
262	ncbi_100156543	OGFOD2	2-oxoglutarate and iron dependent oxygenase domain containing 2, transcript variant X1	14:29757521-30965156	-	-	-	-	-	-	-
263	ncbi_102165808	-	-	17:56607154-58892664	-	-	-	-	-	-	-
264	ncbi_100515947	SYNGR3	synaptogyrin 3, transcript variant X3	3:39489416-40833984	-	-	-	-	GO:0005575//cellular_component;GO:0005622//intracellular;GO:0005623//cell;GO:0005737//cytoplasm;GO:0008021//synaptic vesicle;GO:0012505//endomembrane system;GO:0012506//vesicle membrane;GO:0016020//membrane;GO:0016021//integral component of membrane;GO:0030054//cell junction;GO:0030133//transport vesicle;GO:0030658//transport vesicle membrane;GO:0030659//cytoplasmic vesicle membrane;GO:0030672//s…	GO:0003674//molecular_function;GO:0005488//binding;GO:0005515//protein binding;GO:0019904//protein domain specific binding;GO:0042169//SH2 domain binding;GO:0047485//protein N-terminus binding	GO:0006810//transport;GO:0006887//exocytosis;GO:0008150//biological_process;GO:0009987//cellular process;GO:0016192//vesicle-mediated transport;GO:0032409//regulation of transporter activity;GO:0032411//positive regulation of transporter activity;GO:0032879//regulation of localization;GO:0032940//secretion by cell;GO:0044093//positive regulation of molecular function;GO:0045055//regulated exocyto…
265	ncbi_100038024	IL19	interleukin 19	9:65758883-67750413	Environmental Information Processing;Environmental Information Processing;Environmental Information Processing	Signaling molecules and interaction;Signal transduction;Signaling molecules and interaction	ko04060//Cytokine-cytokine receptor interaction;ko04630//JAK-STAT signaling pathway;ko04061//Viral protein interaction with cytokine and cytokine receptor	K05444;K05444;K05444	GO:0005575//cellular_component;GO:0005576//extracellular region;GO:0005615//extracellular space;GO:0044421//extracellular region part	GO:0003674//molecular_function;GO:0005102//receptor binding;GO:0005125//cytokine activity;GO:0005488//binding;GO:0005515//protein binding;GO:0030545//receptor regulator activity;GO:0048018//receptor agonist activity;GO:0098772//molecular function regulator	GO:0001816//cytokine production;GO:0002376//immune system process;GO:0006807//nitrogen compound metabolic process;GO:0006915//apoptotic process;GO:0006955//immune response;GO:0007154//cell communication;GO:0007165//signal transduction;GO:0007166//cell surface receptor signaling pathway;GO:0008150//biological_process;GO:0008152//metabolic process;GO:0008219//cell death;GO:0009058//biosynthetic pro…
266	ncbi_100513301	RBBP5	RB binding protein 5, histone lysine methyltransferase complex subunit, transcript variant X1	9:65758883-67750413	Human Diseases	Endocrine and metabolic disease	ko04934//Cushing syndrome	K14961	GO:0000228//nuclear chromosome;GO:0000781//chromosome, telomeric region;GO:0000785//chromatin;GO:0000790//nuclear chromatin;GO:0000922//spindle pole;GO:0005575//cellular_component;GO:0005622//intracellular;GO:0005623//cell;GO:0005634//nucleus;GO:0005654//nucleoplasm;GO:0005694//chromosome;GO:0005730//nucleolus;GO:0005819//spindle;GO:0005856//cytoskeleton;GO:0015630//microtubule cytoskeleton;GO:00…	GO:0001067//regulatory region nucleic acid binding;GO:0003674//molecular_function;GO:0003676//nucleic acid binding;GO:0003677//DNA binding;GO:0003824//catalytic activity;GO:0005488//binding;GO:0005515//protein binding;GO:0008168//methyltransferase activity;GO:0008170//N-methyltransferase activity;GO:0008276//protein methyltransferase activity;GO:0008757//S-adenosylmethionine-dependent methyltrans…	GO:0000003//reproduction;GO:0000723//telomere maintenance;GO:0002682//regulation of immune system process;GO:0003006//developmental process involved in reproduction;GO:0006139//nucleobase-containing compound metabolic process;GO:0006259//DNA metabolic process;GO:0006323//DNA packaging;GO:0006325//chromatin organization;GO:0006333//chromatin assembly or disassembly;GO:0006338//chromatin remodeling…
267	ncbi_110255729	-	-	10:65872233-66682345	-	-	-	-	-	-	-
268	ncbi_102160245	-	-	9:85573015-90921825	-	-	-	-	-	-	-
269	ncbi_100518775	AMDHD2	amidohydrolase domain containing 2, transcript variant X1	3:39489416-40833984	Metabolism;Metabolism	Global and overview maps;Carbohydrate metabolism	ko01100//Metabolic pathways;ko00520//Amino sugar and nucleotide sugar metabolism	K01443;K01443	GO:0005575//cellular_component;GO:0005622//intracellular;GO:0005623//cell;GO:0005634//nucleus;GO:0043226//organelle;GO:0043227//membrane-bounded organelle;GO:0043229//intracellular organelle;GO:0043231//intracellular membrane-bounded organelle;GO:0044424//intracellular part;GO:0044464//cell part	GO:0003674//molecular_function;GO:0003824//catalytic activity;GO:0005488//binding;GO:0008448//N-acetylglucosamine-6-phosphate deacetylase activity;GO:0016787//hydrolase activity;GO:0016810//hydrolase activity, acting on carbon-nitrogen (but not peptide) bonds;GO:0016811//hydrolase activity, acting on carbon-nitrogen (but not peptide) bonds, in linear amides;GO:0018835//carbon phosphorus lyase act…	GO:0005975//carbohydrate metabolic process;GO:0006040//amino sugar metabolic process;GO:0006044//N-acetylglucosamine metabolic process;GO:0006046//N-acetylglucosamine catabolic process;GO:0006054//N-acetylneuraminate metabolic process;GO:0006082//organic acid metabolic process;GO:0006548//histidine catabolic process;GO:0008150//biological_process;GO:0008152//metabolic process;GO:0009056//cataboli…
270	ncbi_100738340	ATP13A1	ATPase 13A1	2:58150677-58985730	-	-	-	-	GO:0005575//cellular_component;GO:0005622//intracellular;GO:0005623//cell;GO:0005737//cytoplasm;GO:0005739//mitochondrion;GO:0005783//endoplasmic reticulum;GO:0005789//endoplasmic reticulum membrane;GO:0005794//Golgi apparatus;GO:0005801//cis-Golgi network;GO:0005886//plasma membrane;GO:0005887//integral component of plasma membrane;GO:0012505//endomembrane system;GO:0016020//membrane;GO:0016021/…	GO:0000166//nucleotide binding;GO:0003674//molecular_function;GO:0003824//catalytic activity;GO:0004008//copper-exporting ATPase activity;GO:0004647//phosphoserine phosphatase activity;GO:0005215//transporter activity;GO:0005375//copper ion transmembrane transporter activity;GO:0005384//manganese ion transmembrane transporter activity;GO:0005388//calcium-transporting ATPase activity;GO:0005488//b…	GO:0000003//reproduction;GO:0000041//transition metal ion transport;GO:0001709//cell fate determination;GO:0006545//glycine biosynthetic process;GO:0006564//L-serine biosynthetic process;GO:0006810//transport;GO:0006811//ion transport;GO:0006812//cation transport;GO:0006813//potassium ion transport;GO:0006816//calcium ion transport;GO:0006825//copper ion transport;GO:0006828//manganese ion transp…
271	ncbi_100738953	BRICD5	BRICHOS domain containing 5, transcript variant X3	3:39489416-40833984	-	-	-	-	GO:0005575//cellular_component;GO:0005576//extracellular region;GO:0005615//extracellular space;GO:0016020//membrane;GO:0016021//integral component of membrane;GO:0031224//intrinsic component of membrane;GO:0044421//extracellular region part;GO:0044425//membrane part	-	GO:0008150//biological_process;GO:0042127//regulation of cell proliferation;GO:0050789//regulation of biological process;GO:0050794//regulation of cellular process;GO:0065007//biological regulation
272	ncbi_100520934	NOS1	nitric oxide synthase 1, transcript variant X1	14:34741817-35147709	Metabolism;Human Diseases;Environmental Information Processing;Cellular Processes;Environmental Information Processing;Organismal Systems;Organismal Systems;Organismal Systems;Organismal Systems;Human Diseases;Metabolism;Metabolism	Global and overview maps;Neurodegenerative disease;Signal transduction;Transport and catabolism;Signal transduction;Endocrine system;Environmental adaptation;Digestive system;Nervous system;Neurodegenerative disease;Amino acid metabolism;Amino acid metabolism	ko01100//Metabolic pathways;ko05010//Alzheimer disease;ko04020//Calcium signaling pathway;ko04145//Phagosome;ko04371//Apelin signaling pathway;ko04926//Relaxin signaling pathway;ko04713//Circadian entrainment;ko04970//Salivary secretion;ko04730//Long-term depression;ko05014//Amyotrophic lateral sclerosis;ko00330//Arginine and proline metabolism;ko00220//Arginine biosynthesis	K13240;K13240;K13240;K13240;K13240;K13240;K13240;K13240;K13240;K13240;K13240;K13240	GO:0000323//lytic vacuole;GO:0001917//photoreceptor inner segment;GO:0005575//cellular_component;GO:0005622//intracellular;GO:0005623//cell;GO:0005634//nucleus;GO:0005635//nuclear envelope;GO:0005654//nucleoplasm;GO:0005737//cytoplasm;GO:0005739//mitochondrion;GO:0005740//mitochondrial envelope;GO:0005741//mitochondrial outer membrane;GO:0005764//lysosome;GO:0005766//primary lysosome;GO:0005773//…	GO:0000166//nucleotide binding;GO:0003674//molecular_function;GO:0003824//catalytic activity;GO:0003958//NADPH-hemoprotein reductase activity;GO:0004252//serine-type endopeptidase activity;GO:0004497//monooxygenase activity;GO:0004517//nitric-oxide synthase activity;GO:0004783//sulfite reductase (NADPH) activity;GO:0005488//binding;GO:0005515//protein binding;GO:0005516//calmodulin binding;GO:000…	GO:0000003//reproduction;GO:0000302//response to reactive oxygen species;GO:0000768//syncytium formation by plasma membrane fusion;GO:0001505//regulation of neurotransmitter levels;GO:0001666//response to hypoxia;GO:0001932//regulation of protein phosphorylation;GO:0001933//negative regulation of protein phosphorylation;GO:0002026//regulation of the force of heart contraction;GO:0002028//regulati…
273	ncbi_100337662	MIOS	meiosis regulator for oocyte development	9:77801366-79936598	Environmental Information Processing	Signal transduction	ko04150//mTOR signaling pathway	K20407	GO:0000306//extrinsic component of vacuolar membrane;GO:0000322//storage vacuole;GO:0000323//lytic vacuole;GO:0000324//fungal-type vacuole;GO:0000329//fungal-type vacuole membrane;GO:0001674//female germ cell nucleus;GO:0005575//cellular_component;GO:0005622//intracellular;GO:0005623//cell;GO:0005634//nucleus;GO:0005654//nucleoplasm;GO:0005737//cytoplasm;GO:0005764//lysosome;GO:0005765//lysosomal…	GO:0003674//molecular_function;GO:0003824//catalytic activity;GO:0004842//ubiquitin-protein transferase activity;GO:0005488//binding;GO:0008270//zinc ion binding;GO:0016740//transferase activity;GO:0019787//ubiquitin-like protein transferase activity;GO:0043167//ion binding;GO:0043169//cation binding;GO:0046872//metal ion binding;GO:0046914//transition metal ion binding;GO:0061630//ubiquitin prot…	GO:0000003//reproduction;GO:0001709//cell fate determination;GO:0003006//developmental process involved in reproduction;GO:0006139//nucleobase-containing compound metabolic process;GO:0006259//DNA metabolic process;GO:0006281//DNA repair;GO:0006302//double-strand break repair;GO:0006464//cellular protein modification process;GO:0006725//cellular aromatic compound metabolic process;GO:0006807//nit…
274	ncbi_100622606	Abca3	ATP-binding cassette sub-family A member 3-like	3:24210198-25413531	Environmental Information Processing	Membrane transport	ko02010//ABC transporters	K05643	GO:0005575//cellular_component;GO:0005887//integral component of plasma membrane;GO:0009380//excinuclease repair complex;GO:0009898//cytoplasmic side of plasma membrane;GO:0016021//integral component of membrane;GO:0043190//ATP-binding cassette (ABC) transporter complex;GO:0048501//signal recognition particle, plasma membrane targeting;GO:0055051//ATP-binding cassette (ABC) transporter complex, i…	GO:0003924//GTPase activity;GO:0004798//thymidylate kinase activity;GO:0005047//signal recognition particle binding;GO:0005048//signal sequence binding;GO:0005260//channel-conductance-controlling ATPase activity;GO:0005319//lipid transporter activity;GO:0005524//ATP binding;GO:0005525//GTP binding;GO:0008565//protein transporter activity;GO:0009381//excinuclease ABC activity;GO:0015220//choline t…	GO:0000910//cytokinesis;GO:0006289//nucleotide-excision repair;GO:0006614//SRP-dependent cotranslational protein targeting to membrane;GO:0006810//transport;GO:0006817//phosphate ion transport;GO:0006824//cobalt ion transport;GO:0006869//lipid transport;GO:0007601//visual perception;GO:0008150//biological_process;GO:0008272//sulfate transport;GO:0009306//protein secretion;GO:0015675//nickel catio…
275	ncbi_102164386	HCAR2	hydroxycarboxylic acid receptor 2	14:29757521-30965156	Environmental Information Processing	Signal transduction	ko04024//cAMP signaling pathway	K08402	GO:0005575//cellular_component;GO:0005623//cell;GO:0005886//plasma membrane;GO:0016020//membrane;GO:0016021//integral component of membrane;GO:0030054//cell junction;GO:0031224//intrinsic component of membrane;GO:0044425//membrane part;GO:0044464//cell part;GO:0071944//cell periphery	GO:0000166//nucleotide binding;GO:0001614//purinergic nucleotide receptor activity;GO:0001882//nucleoside binding;GO:0001883//purine nucleoside binding;GO:0003674//molecular_function;GO:0004888//transmembrane signaling receptor activity;GO:0004930//G-protein coupled receptor activity;GO:0005488//binding;GO:0005525//GTP binding;GO:0016502//nucleotide receptor activity;GO:0017076//purine nucleotide…	GO:0001776//leukocyte homeostasis;GO:0001780//neutrophil homeostasis;GO:0001781//neutrophil apoptotic process;GO:0002262//myeloid cell homeostasis;GO:0002376//immune system process;GO:0002682//regulation of immune system process;GO:0002684//positive regulation of immune system process;GO:0002791//regulation of peptide secretion;GO:0002793//positive regulation of peptide secretion;GO:0006915//apop…
276	ncbi_110259433	-	-	2:110856088-111999120	-	-	-	-	-	-	-
277	ncbi_102164901	-	-	9:81065694-82202063	-	-	-	-	-	-	-
278	ncbi_100519751	SVOPL	SVOP like, transcript variant X1	18:10865588-12798717	-	-	-	-	GO:0005575//cellular_component;GO:0005887//integral component of plasma membrane;GO:0016020//membrane;GO:0016021//integral component of membrane;GO:0031224//intrinsic component of membrane;GO:0044425//membrane part	GO:0003674//molecular_function;GO:0005215//transporter activity;GO:0008028//monocarboxylic acid transmembrane transporter activity;GO:0015114//phosphate ion transmembrane transporter activity;GO:0015238//drug transmembrane transporter activity;GO:0015295//solute:proton symporter activity;GO:0015514//nitrite efflux transmembrane transporter activity;GO:0022857//transmembrane transporter activity;G…	GO:0006810//transport;GO:0006817//phosphate ion transport;GO:0008150//biological_process;GO:0008643//carbohydrate transport;GO:0015707//nitrite transport;GO:0015718//monocarboxylic acid transport;GO:0015893//drug transport;GO:0042908//xenobiotic transport;GO:0051179//localization;GO:0051234//establishment of localization;GO:0055085//transmembrane transport
279	ncbi_110257602	-	-	18:53197275-54755492	-	-	-	-	-	-	-
280	ncbi_110259435	-	-	2:110856088-111999120	-	-	-	-	-	-	-
281	ncbi_106504673	-	-	8:57807688-58831012	-	-	-	-	-	-	-
282	ncbi_100516909	NUP107	nucleoporin 107, transcript variant X1	5:31826213-33342702	Genetic Information Processing	Translation	ko03013//Nucleocytoplasmic transport	K14301	GO:0000775//chromosome, centromeric region;GO:0000776//kinetochore;GO:0000777//condensed chromosome kinetochore;GO:0000779//condensed chromosome, centromeric region;GO:0000781//chromosome, telomeric region;GO:0000793//condensed chromosome;GO:0005575//cellular_component;GO:0005622//intracellular;GO:0005623//cell;GO:0005634//nucleus;GO:0005635//nuclear envelope;GO:0005643//nuclear pore;GO:0005694//…	GO:0003674//molecular_function;GO:0005198//structural molecule activity;GO:0005488//binding;GO:0005515//protein binding;GO:0017056//structural constituent of nuclear pore	GO:0000003//reproduction;GO:0000280//nuclear division;GO:0000724//double-strand break repair via homologous recombination;GO:0000725//recombinational repair;GO:0000910//cytokinesis;GO:0000972//transcription-dependent tethering of RNA polymerase II gene DNA at nuclear periphery;GO:0000973//posttranscriptional tethering of RNA polymerase II gene DNA at nuclear periphery;GO:0002119//nematode larval …
283	ncbi_100626534	CLCN7	chloride voltage-gated channel 7, transcript variant X1	3:39489416-40833984	-	-	-	-	GO:0009898//cytoplasmic side of plasma membrane;GO:0016020//membrane;GO:0043190//ATP-binding cassette (ABC) transporter complex	GO:0003938//IMP dehydrogenase activity;GO:0005247//voltage-gated chloride channel activity;GO:0005524//ATP binding;GO:0031263//amine-transporting ATPase activity	GO:0006821//chloride transport;GO:0009152//purine ribonucleotide biosynthetic process;GO:0015837//amine transport;GO:0055085//transmembrane transport
284	ncbi_100515832	SLC35E3	solute carrier family 35 member E3	5:31826213-33342702	-	-	-	-	GO:0005575//cellular_component;GO:0016020//membrane;GO:0016021//integral component of membrane;GO:0031224//intrinsic component of membrane;GO:0044425//membrane part	-	-
285	ncbi_100524979	ABCA3	ATP-binding cassette sub-family A member 3-like	3:24210198-25413531	Environmental Information Processing	Membrane transport	ko02010//ABC transporters	K05643	GO:0005575//cellular_component;GO:0005887//integral component of plasma membrane;GO:0009380//excinuclease repair complex;GO:0009898//cytoplasmic side of plasma membrane;GO:0016021//integral component of membrane;GO:0043190//ATP-binding cassette (ABC) transporter complex;GO:0055051//ATP-binding cassette (ABC) transporter complex, integrated substrate binding;GO:0055052//ATP-binding cassette (ABC) …	GO:0003924//GTPase activity;GO:0005047//signal recognition particle binding;GO:0005260//channel-conductance-controlling ATPase activity;GO:0005319//lipid transporter activity;GO:0005524//ATP binding;GO:0005525//GTP binding;GO:0008565//protein transporter activity;GO:0009381//excinuclease ABC activity;GO:0015220//choline transmembrane transporter activity;GO:0015221//lipopolysaccharide transmembra…	GO:0000910//cytokinesis;GO:0006289//nucleotide-excision repair;GO:0006810//transport;GO:0006817//phosphate ion transport;GO:0006824//cobalt ion transport;GO:0006869//lipid transport;GO:0007601//visual perception;GO:0008150//biological_process;GO:0008272//sulfate transport;GO:0009306//protein secretion;GO:0015675//nickel cation transport;GO:0015689//molybdate ion transport;GO:0015706//nitrate tran…
286	ncbi_106510112	ORC2	origin recognition complex subunit 2, transcript variant X1	15:102152703-105003483	Cellular Processes	Cell growth and death	ko04110//Cell cycle	K02604	GO:0000228//nuclear chromosome;GO:0000775//chromosome, centromeric region;GO:0000776//kinetochore;GO:0000777//condensed chromosome kinetochore;GO:0000779//condensed chromosome, centromeric region;GO:0000781//chromosome, telomeric region;GO:0000784//nuclear chromosome, telomeric region;GO:0000785//chromatin;GO:0000790//nuclear chromatin;GO:0000792//heterochromatin;GO:0000793//condensed chromosome;…	GO:0003674//molecular_function;GO:0003676//nucleic acid binding;GO:0003677//DNA binding;GO:0003682//chromatin binding;GO:0003688//DNA replication origin binding;GO:0003690//double-stranded DNA binding;GO:0005488//binding;GO:0043565//sequence-specific DNA binding;GO:0097159//organic cyclic compound binding;GO:1901363//heterocyclic compound binding;GO:1990837//sequence-specific double-stranded DNA …	GO:0000003//reproduction;GO:0000070//mitotic sister chromatid segregation;GO:0000082//G1/S transition of mitotic cell cycle;GO:0000122//negative regulation of transcription from RNA polymerase II promoter;GO:0000226//microtubule cytoskeleton organization;GO:0000278//mitotic cell cycle;GO:0000280//nuclear division;GO:0000819//sister chromatid segregation;GO:0002064//epithelial cell development;GO:…
287	ncbi_100627196	Sp8	Sp8 transcription factor	9:85573015-90921825	-	-	-	-	GO:0005575//cellular_component;GO:0005622//intracellular;GO:0005623//cell;GO:0005634//nucleus;GO:0043226//organelle;GO:0043227//membrane-bounded organelle;GO:0043229//intracellular organelle;GO:0043231//intracellular membrane-bounded organelle;GO:0044424//intracellular part;GO:0044464//cell part	GO:0000981//RNA polymerase II transcription factor activity, sequence-specific DNA binding;GO:0003674//molecular_function;GO:0003676//nucleic acid binding;GO:0003677//DNA binding;GO:0003700//transcription factor activity, sequence-specific DNA binding;GO:0005488//binding;GO:0043167//ion binding;GO:0043169//cation binding;GO:0046872//metal ion binding;GO:0097159//organic cyclic compound binding;GO…	GO:0003002//regionalization;GO:0006139//nucleobase-containing compound metabolic process;GO:0006351//transcription, DNA-templated;GO:0006355//regulation of transcription, DNA-templated;GO:0006357//regulation of transcription from RNA polymerase II promoter;GO:0006725//cellular aromatic compound metabolic process;GO:0006807//nitrogen compound metabolic process;GO:0007275//multicellular organism de…
288	ncbi_100622841	IQCK	IQ motif containing K, transcript variant X1	3:25751635-27287734	-	-	-	-	-	GO:0005515//protein binding	-
289	ncbi_110255484	-	-	9:85573015-90921825	-	-	-	-	-	-	-
290	ncbi_106509230	-	-	5:46819866-48033074	-	-	-	-	-	-	-
291	ncbi_100520045	FCMR	Fc fragment of IgM receptor	9:65758883-67750413	-	-	-	-	GO:0005575//cellular_component;GO:0005576//extracellular region;GO:0005623//cell;GO:0005886//plasma membrane;GO:0009897//external side of plasma membrane;GO:0009986//cell surface;GO:0016020//membrane;GO:0016021//integral component of membrane;GO:0031224//intrinsic component of membrane;GO:0044425//membrane part;GO:0044459//plasma membrane part;GO:0044464//cell part;GO:0071944//cell periphery;GO:0…	GO:0003700//transcription factor activity, sequence-specific DNA binding	GO:0002376//immune system process;GO:0006355//regulation of transcription, DNA-templated;GO:0006950//response to stress;GO:0006952//defense response;GO:0006968//cellular defense response;GO:0008150//biological_process;GO:0009892//negative regulation of metabolic process;GO:0009966//regulation of signal transduction;GO:0009968//negative regulation of signal transduction;GO:0010466//negative regula…
292	ncbi_100625317	USP14	ubiquitin specific peptidase 14, transcript variant X1	6:105748073-106822150	-	-	-	-	GO:0000502//proteasome complex;GO:0005575//cellular_component;GO:0005622//intracellular;GO:0005623//cell;GO:0005634//nucleus;GO:0005737//cytoplasm;GO:0005829//cytosol;GO:0005838//proteasome regulatory particle;GO:0005886//plasma membrane;GO:0009986//cell surface;GO:0016020//membrane;GO:0022624//proteasome accessory complex;GO:0031410//cytoplasmic vesicle;GO:0031982//vesicle;GO:0032991//macromolec…	GO:0003674//molecular_function;GO:0003824//catalytic activity;GO:0004175//endopeptidase activity;GO:0004197//cysteine-type endopeptidase activity;GO:0004843//thiol-dependent ubiquitin-specific protease activity;GO:0004857//enzyme inhibitor activity;GO:0004866//endopeptidase inhibitor activity;GO:0005488//binding;GO:0005515//protein binding;GO:0008192//RNA guanylyltransferase activity;GO:0008193//…	GO:0000966//RNA 5'-end processing;GO:0002376//immune system process;GO:0006139//nucleobase-containing compound metabolic process;GO:0006396//RNA processing;GO:0006399//tRNA metabolic process;GO:0006464//cellular protein modification process;GO:0006508//proteolysis;GO:0006511//ubiquitin-dependent protein catabolic process;GO:0006725//cellular aromatic compound metabolic process;GO:0006807//nitroge…
293	ncbi_100622573	POU6F2	POU class 6 homeobox 2, transcript variant X1	18:53197275-54755492	-	-	-	-	GO:0005575//cellular_component;GO:0005622//intracellular;GO:0005623//cell;GO:0005634//nucleus;GO:0043226//organelle;GO:0043227//membrane-bounded organelle;GO:0043229//intracellular organelle;GO:0043231//intracellular membrane-bounded organelle;GO:0044424//intracellular part;GO:0044464//cell part	GO:0000981//RNA polymerase II transcription factor activity, sequence-specific DNA binding;GO:0003674//molecular_function;GO:0003676//nucleic acid binding;GO:0003677//DNA binding;GO:0003700//transcription factor activity, sequence-specific DNA binding;GO:0005488//binding;GO:0097159//organic cyclic compound binding;GO:1901363//heterocyclic compound binding	GO:0000902//cell morphogenesis;GO:0000904//cell morphogenesis involved in differentiation;GO:0001709//cell fate determination;GO:0003008//system process;GO:0006139//nucleobase-containing compound metabolic process;GO:0006351//transcription, DNA-templated;GO:0006355//regulation of transcription, DNA-templated;GO:0006357//regulation of transcription from RNA polymerase II promoter;GO:0006366//trans…
294	ncbi_102160562	TBC1D24	TBC1 domain family member 24, transcript variant X1	3:39489416-40833984	-	-	-	-	GO:0005575//cellular_component;GO:0005622//intracellular;GO:0005623//cell;GO:0005737//cytoplasm;GO:0005886//plasma membrane;GO:0016020//membrane;GO:0030054//cell junction;GO:0030424//axon;GO:0031594//neuromuscular junction;GO:0033267//axon part;GO:0042995//cell projection;GO:0043005//neuron projection;GO:0043195//terminal bouton;GO:0043679//axon terminus;GO:0044306//neuron projection terminus;GO:…	GO:0003674//molecular_function;GO:0003676//nucleic acid binding;GO:0005096//GTPase activator activity;GO:0008047//enzyme activator activity;GO:0030234//enzyme regulator activity;GO:0030695//GTPase regulator activity;GO:0060589//nucleoside-triphosphatase regulator activity;GO:0098772//molecular function regulator	GO:0007154//cell communication;GO:0007267//cell-cell signaling;GO:0007268//synaptic transmission;GO:0007274//neuromuscular synaptic transmission;GO:0007275//multicellular organism development;GO:0007399//nervous system development;GO:0008150//biological_process;GO:0009892//negative regulation of metabolic process;GO:0009966//regulation of signal transduction;GO:0009967//positive regulation of sig…
295	ncbi_110261180	-	-	6:105748073-106822150	-	-	-	-	-	-	-
296	ncbi_100522040	FTCDNL1	formiminotransferase N-terminal subdomain-containing protein-like, transcript variant X1	15:102152703-105003483	-	-	-	-	-	GO:0005542//folic acid binding;GO:0016740//transferase activity;GO:0030409//glutamate formimidoyltransferase activity;GO:0030412//formimidoyltetrahydrofolate cyclodeaminase activity	GO:0019556//histidine catabolic process to glutamate and formamide
297	ncbi_100522368	EXOC6B	exocyst complex component 6B	3:69934975-71184859	-	-	-	-	GO:0000145//exocyst;GO:0005575//cellular_component;GO:0005622//intracellular;GO:0005623//cell;GO:0005737//cytoplasm;GO:0005938//cell cortex;GO:0017119//Golgi transport complex;GO:0032991//macromolecular complex;GO:0044424//intracellular part;GO:0044444//cytoplasmic part;GO:0044448//cell cortex part;GO:0044464//cell part;GO:0071944//cell periphery;GO:0099568//cytoplasmic region	-	GO:0006810//transport;GO:0006887//exocytosis;GO:0006891//intra-Golgi vesicle-mediated transport;GO:0006904//vesicle docking involved in exocytosis;GO:0008104//protein localization;GO:0008150//biological_process;GO:0009987//cellular process;GO:0015031//protein transport;GO:0015833//peptide transport;GO:0016192//vesicle-mediated transport;GO:0022406//membrane docking;GO:0032940//secretion by cell;G…
298	ncbi_110257449	-	-	17:56607154-58892664	-	-	-	-	-	-	-
299	ncbi_110259917	COQ7	coenzyme Q7, hydroxylase, transcript variant X1	3:25751635-27287734	Metabolism;Metabolism	Global and overview maps;Metabolism of cofactors and vitamins	ko01100//Metabolic pathways;ko00130//Ubiquinone and other terpenoid-quinone biosynthesis	K06134;K06134	GO:0005575//cellular_component;GO:0005622//intracellular;GO:0005623//cell;GO:0005634//nucleus;GO:0005737//cytoplasm;GO:0005739//mitochondrion;GO:0005740//mitochondrial envelope;GO:0005743//mitochondrial inner membrane;GO:0016020//membrane;GO:0019866//organelle inner membrane;GO:0031090//organelle membrane;GO:0031966//mitochondrial membrane;GO:0031967//organelle envelope;GO:0031975//envelope;GO:00…	GO:0001067//regulatory region nucleic acid binding;GO:0003674//molecular_function;GO:0003676//nucleic acid binding;GO:0003677//DNA binding;GO:0003682//chromatin binding;GO:0003824//catalytic activity;GO:0004497//monooxygenase activity;GO:0005488//binding;GO:0008682//2-octoprenyl-3-methyl-6-methoxy-1,4-benzoquinone hydroxylase activity;GO:0016491//oxidoreductase activity;GO:0043167//ion binding;GO…	GO:0000003//reproduction;GO:0000122//negative regulation of transcription from RNA polymerase II promoter;GO:0001306//age-dependent response to oxidative stress;GO:0001701//in utero embryonic development;GO:0001838//embryonic epithelial tube formation;GO:0001841//neural tube formation;GO:0001932//regulation of protein phosphorylation;GO:0001933//negative regulation of protein phosphorylation;GO:0…
300	ncbi_102166619	-	-	5:31826213-33342702	-	-	-	-	-	-	-
301	ncbi_492315	BMP7	bone morphogenetic protein 7	17:56607154-58892664	Environmental Information Processing;Organismal Systems;Environmental Information Processing;Environmental Information Processing	Signaling molecules and interaction;Development and regeneration;Signal transduction;Signal transduction	ko04060//Cytokine-cytokine receptor interaction;ko04360//Axon guidance;ko04390//Hippo signaling pathway;ko04350//TGF-beta signaling pathway	K16621;K16621;K16621;K16621	GO:0005575//cellular_component;GO:0005576//extracellular region;GO:0005615//extracellular space;GO:0031012//extracellular matrix;GO:0031982//vesicle;GO:0043226//organelle;GO:0043227//membrane-bounded organelle;GO:0044421//extracellular region part	GO:0003674//molecular_function;GO:0005102//receptor binding;GO:0005125//cytokine activity;GO:0005126//cytokine receptor binding;GO:0005160//transforming growth factor beta receptor binding;GO:0005488//binding;GO:0005515//protein binding;GO:0005539//glycosaminoglycan binding;GO:0008083//growth factor activity;GO:0008201//heparin binding;GO:0030545//receptor regulator activity;GO:0033612//receptor …	GO:0000003//reproduction;GO:0000902//cell morphogenesis;GO:0000904//cell morphogenesis involved in differentiation;GO:0001501//skeletal system development;GO:0001503//ossification;GO:0001654//eye development;GO:0001655//urogenital system development;GO:0001656//metanephros development;GO:0001657//ureteric bud development;GO:0001666//response to hypoxia;GO:0001701//in utero embryonic development;G…
302	ncbi_100521161	PLCL1	phospholipase C like 1, transcript variant X1	15:102152703-105003483	Organismal Systems	Nervous system	ko04727//GABAergic synapse	K15375	GO:0005575//cellular_component;GO:0005622//intracellular;GO:0005623//cell;GO:0005737//cytoplasm;GO:0005886//plasma membrane;GO:0016020//membrane;GO:0044424//intracellular part;GO:0044464//cell part;GO:0071944//cell periphery	GO:0003674//molecular_function;GO:0003824//catalytic activity;GO:0004435//phosphatidylinositol phospholipase C activity;GO:0004620//phospholipase activity;GO:0004629//phospholipase C activity;GO:0005102//receptor binding;GO:0005488//binding;GO:0005509//calcium ion binding;GO:0005515//protein binding;GO:0008081//phosphoric diester hydrolase activity;GO:0016298//lipase activity;GO:0016787//hydrolas…	GO:0001932//regulation of protein phosphorylation;GO:0006629//lipid metabolic process;GO:0007154//cell communication;GO:0007165//signal transduction;GO:0007186//G-protein coupled receptor signaling pathway;GO:0007214//gamma-aminobutyric acid signaling pathway;GO:0008150//biological_process;GO:0008152//metabolic process;GO:0009987//cellular process;GO:0010646//regulation of cell communication;GO:0…
303	ncbi_100522985	Unkl	unkempt family like zinc finger, transcript variant X5	3:39489416-40833984	-	-	-	-	GO:0005575//cellular_component;GO:0005622//intracellular;GO:0005623//cell;GO:0005634//nucleus;GO:0005737//cytoplasm;GO:0005829//cytosol;GO:0031514//motile cilium;GO:0043226//organelle;GO:0043227//membrane-bounded organelle;GO:0043229//intracellular organelle;GO:0043231//intracellular membrane-bounded organelle;GO:0044424//intracellular part;GO:0044444//cytoplasmic part;GO:0044464//cell part	GO:0000981//RNA polymerase II transcription factor activity, sequence-specific DNA binding;GO:0003674//molecular_function;GO:0003700//transcription factor activity, sequence-specific DNA binding;GO:0003824//catalytic activity;GO:0004842//ubiquitin-protein transferase activity;GO:0005488//binding;GO:0005524//ATP binding;GO:0016740//transferase activity;GO:0019787//ubiquitin-like protein transferas…	GO:0000209//protein polyubiquitination;GO:0006355//regulation of transcription, DNA-templated;GO:0006357//regulation of transcription from RNA polymerase II promoter;GO:0006464//cellular protein modification process;GO:0006807//nitrogen compound metabolic process;GO:0007030//Golgi organization;GO:0007059//chromosome segregation;GO:0008150//biological_process;GO:0008152//metabolic process;GO:00098…
304	ncbi_100511863	SUGP2	SURP and G-patch domain containing 2, transcript variant X5	2:58150677-58985730	-	-	-	-	GO:0005575//cellular_component;GO:0005622//intracellular;GO:0005623//cell;GO:0005634//nucleus;GO:0005654//nucleoplasm;GO:0016604//nuclear body;GO:0031974//membrane-enclosed lumen;GO:0031981//nuclear lumen;GO:0043226//organelle;GO:0043227//membrane-bounded organelle;GO:0043229//intracellular organelle;GO:0043231//intracellular membrane-bounded organelle;GO:0043233//organelle lumen;GO:0044422//orga…	GO:0003674//molecular_function;GO:0003676//nucleic acid binding;GO:0003723//RNA binding;GO:0005488//binding;GO:0097159//organic cyclic compound binding;GO:1901363//heterocyclic compound binding	GO:0006139//nucleobase-containing compound metabolic process;GO:0006396//RNA processing;GO:0006397//mRNA processing;GO:0006725//cellular aromatic compound metabolic process;GO:0006807//nitrogen compound metabolic process;GO:0008150//biological_process;GO:0008152//metabolic process;GO:0008380//RNA splicing;GO:0009987//cellular process;GO:0010467//gene expression;GO:0016070//RNA metabolic process;G…
305	ncbi_100152555	RAP1B	RAP1B, member of RAS oncogene family, transcript variant X1	5:31826213-33342702	Environmental Information Processing;Environmental Information Processing;Environmental Information Processing;Environmental Information Processing;Cellular Processes;Organismal Systems;Human Diseases;Organismal Systems;Organismal Systems;Organismal Systems;Organismal Systems;Human Diseases;Organismal Systems	Signal transduction;Signal transduction;Signal transduction;Signal transduction;Cellular community - eukaryotes;Immune system;Endocrine and metabolic disease;Immune system;Nervous system;Immune system;Digestive system;Cancer: specific types;Nervous system	ko04010//MAPK signaling pathway;ko04014//Ras signaling pathway;ko04024//cAMP signaling pathway;ko04015//Rap1 signaling pathway;ko04510//Focal adhesion;ko04062//Chemokine signaling pathway;ko04934//Cushing syndrome;ko04611//Platelet activation;ko04722//Neurotrophin signaling pathway;ko04670//Leukocyte transendothelial migration;ko04972//Pancreatic secretion;ko05211//Renal cell carcinoma;ko04720//L…	K07836;K07836;K07836;K07836;K07836;K07836;K07836;K07836;K07836;K07836;K07836;K07836;K07836	GO:0000323//lytic vacuole;GO:0005575//cellular_component;GO:0005622//intracellular;GO:0005623//cell;GO:0005737//cytoplasm;GO:0005764//lysosome;GO:0005765//lysosomal membrane;GO:0005766//primary lysosome;GO:0005773//vacuole;GO:0005774//vacuolar membrane;GO:0005811//lipid particle;GO:0005829//cytosol;GO:0005886//plasma membrane;GO:0005911//cell-cell junction;GO:0012505//endomembrane system;GO:00125…	GO:0000166//nucleotide binding;GO:0001882//nucleoside binding;GO:0001883//purine nucleoside binding;GO:0003674//molecular_function;GO:0003743//translation initiation factor activity;GO:0003824//catalytic activity;GO:0003924//GTPase activity;GO:0004672//protein kinase activity;GO:0004708//MAP kinase kinase activity;GO:0004712//protein serine/threonine/tyrosine kinase activity;GO:0005488//binding;G…	GO:0000165//MAPK cascade;GO:0000187//activation of MAPK activity;GO:0000578//embryonic axis specification;GO:0001501//skeletal system development;GO:0001505//regulation of neurotransmitter levels;GO:0001756//somitogenesis;GO:0001775//cell activation;GO:0001885//endothelial cell development;GO:0001932//regulation of protein phosphorylation;GO:0001934//positive regulation of protein phosphorylation…
306	ncbi_100524330	-	-	9:76323525-77330321	-	-	-	-	-	-	-
307	ncbi_100514093	PBX4	PBX homeobox 4, transcript variant X1	2:58150677-58985730	-	-	-	-	GO:0000145//exocyst;GO:0000803//sex chromosome;GO:0001741//XY body;GO:0005575//cellular_component;GO:0005622//intracellular;GO:0005623//cell;GO:0005634//nucleus;GO:0005694//chromosome;GO:0005773//vacuole;GO:0043226//organelle;GO:0043227//membrane-bounded organelle;GO:0043228//non-membrane-bounded organelle;GO:0043229//intracellular organelle;GO:0043231//intracellular membrane-bounded organelle;GO…	GO:0000981//RNA polymerase II transcription factor activity, sequence-specific DNA binding;GO:0003674//molecular_function;GO:0003676//nucleic acid binding;GO:0003677//DNA binding;GO:0003700//transcription factor activity, sequence-specific DNA binding;GO:0004185//serine-type carboxypeptidase activity;GO:0005488//binding;GO:0043565//sequence-specific DNA binding;GO:0097159//organic cyclic compound…	GO:0006139//nucleobase-containing compound metabolic process;GO:0006351//transcription, DNA-templated;GO:0006355//regulation of transcription, DNA-templated;GO:0006357//regulation of transcription from RNA polymerase II promoter;GO:0006366//transcription from RNA polymerase II promoter;GO:0006725//cellular aromatic compound metabolic process;GO:0006807//nitrogen compound metabolic process;GO:0006…
308	ncbi_102166764	COLEC12	collectin subfamily member 12, transcript variant X1	6:105748073-106822150	Cellular Processes	Transport and catabolism	ko04145//Phagosome	K10062	GO:0005575//cellular_component;GO:0005581//collagen trimer;GO:0005622//intracellular;GO:0005623//cell;GO:0005737//cytoplasm;GO:0005783//endoplasmic reticulum;GO:0005886//plasma membrane;GO:0012506//vesicle membrane;GO:0016020//membrane;GO:0016021//integral component of membrane;GO:0030139//endocytic vesicle;GO:0030659//cytoplasmic vesicle membrane;GO:0030666//endocytic vesicle membrane;GO:0031090…	GO:0003674//molecular_function;GO:0005044//scavenger receptor activity;GO:0005488//binding;GO:0005524//ATP binding;GO:0005534//galactose binding;GO:0008201//heparin binding;GO:0008329//signaling pattern recognition receptor activity;GO:0030169//low-density lipoprotein particle binding;GO:0030246//carbohydrate binding;GO:0036094//small molecule binding;GO:0038023//signaling receptor activity;GO:00…	GO:0001568//blood vessel development;GO:0001570//vasculogenesis;GO:0001944//vasculature development;GO:0002218//activation of innate immune response;GO:0002221//pattern recognition receptor signaling pathway;GO:0002224//toll-like receptor signaling pathway;GO:0002253//activation of immune response;GO:0002376//immune system process;GO:0002682//regulation of immune system process;GO:0002684//positi…
309	ncbi_100738171	ABCB5	ATP binding cassette subfamily B member 5, transcript variant X1	9:85573015-90921825	Environmental Information Processing	Membrane transport	ko02010//ABC transporters	K05660	GO:0005575//cellular_component;GO:0005623//cell;GO:0005737//cytoplasm;GO:0005886//plasma membrane;GO:0005887//integral component of plasma membrane;GO:0009380//excinuclease repair complex;GO:0009898//cytoplasmic side of plasma membrane;GO:0016020//membrane;GO:0016021//integral component of membrane;GO:0031224//intrinsic component of membrane;GO:0031226//intrinsic component of plasma membrane;GO:0…	GO:0000166//nucleotide binding;GO:0003674//molecular_function;GO:0003676//nucleic acid binding;GO:0003723//RNA binding;GO:0003724//RNA helicase activity;GO:0003824//catalytic activity;GO:0003924//GTPase activity;GO:0004020//adenylylsulfate kinase activity;GO:0004140//dephospho-CoA kinase activity;GO:0005215//transporter activity;GO:0005260//channel-conductance-controlling ATPase activity;GO:00053…	GO:0000910//cytokinesis;GO:0001654//eye development;GO:0002949//tRNA threonylcarbamoyladenosine modification;GO:0006289//nucleotide-excision repair;GO:0006790//sulfur compound metabolic process;GO:0006810//transport;GO:0006817//phosphate ion transport;GO:0006824//cobalt ion transport;GO:0006855//drug transmembrane transport;GO:0006869//lipid transport;GO:0007059//chromosome segregation;GO:0007186…
310	ncbi_100520468	CREB3L2	cAMP responsive element binding protein 3 like 2	18:10865588-12798717	Environmental Information Processing;Human Diseases;Human Diseases;Human Diseases;Organismal Systems;Human Diseases;Environmental Information Processing;Human Diseases;Environmental Information Processing;Human Diseases;Human Diseases;Human Diseases;Organismal Systems;Organismal Systems;Organismal Systems;Organismal Systems;Environmental Information Processing;Organismal Systems;Organismal System…	Signal transduction;Infectious disease: viral;Neurodegenerative disease;Infectious disease: viral;Environmental adaptation;Infectious disease: viral;Signal transduction;Cancer: overview;Signal transduction;Infectious disease: viral;Substance dependence;Endocrine and metabolic disease;Circulatory system;Endocrine system;Nervous system;Endocrine system;Signal transduction;Endocrine system;Nervous s…	ko04151//PI3K-Akt signaling pathway;ko05165//Human papillomavirus infection;ko05016//Huntington disease;ko05166//Human T-cell leukemia virus 1 infection;ko04714//Thermogenesis;ko05163//Human cytomegalovirus infection;ko04024//cAMP signaling pathway;ko05203//Viral carcinogenesis;ko04022//cGMP-PKG signaling pathway;ko05161//Hepatitis B;ko05034//Alcoholism;ko04934//Cushing syndrome;ko04261//Adrenerg…	K09048;K09048;K09048;K09048;K09048;K09048;K09048;K09048;K09048;K09048;K09048;K09048;K09048;K09048;K09048;K09048;K09048;K09048;K09048;K09048;K09048;K09048;K09048;K09048;K09048;K09048;K09048;K09048;K09048;K09048;K09048;K09048;K09048	GO:0000139//Golgi membrane;GO:0000785//chromatin;GO:0005575//cellular_component;GO:0005622//intracellular;GO:0005623//cell;GO:0005634//nucleus;GO:0005654//nucleoplasm;GO:0005694//chromosome;GO:0005700//polytene chromosome;GO:0005737//cytoplasm;GO:0005783//endoplasmic reticulum;GO:0005789//endoplasmic reticulum membrane;GO:0005794//Golgi apparatus;GO:0005829//cytosol;GO:0012505//endomembrane syste…	GO:0000976//transcription regulatory region sequence-specific DNA binding;GO:0000977//RNA polymerase II regulatory region sequence-specific DNA binding;GO:0000978//RNA polymerase II core promoter proximal region sequence-specific DNA binding;GO:0000981//RNA polymerase II transcription factor activity, sequence-specific DNA binding;GO:0000982//transcription factor activity, RNA polymerase II core …	GO:0001501//skeletal system development;GO:0002062//chondrocyte differentiation;GO:0002164//larval development;GO:0002165//instar larval or pupal development;GO:0002168//instar larval development;GO:0003002//regionalization;GO:0003330//regulation of extracellular matrix constituent secretion;GO:0006139//nucleobase-containing compound metabolic process;GO:0006351//transcription, DNA-templated;GO:0…
311	ncbi_100519862	EIF2D	eukaryotic translation initiation factor 2D	9:65758883-67750413	-	-	-	-	GO:0005575//cellular_component;GO:0005622//intracellular;GO:0005623//cell;GO:0005634//nucleus;GO:0005654//nucleoplasm;GO:0005737//cytoplasm;GO:0005829//cytosol;GO:0005840//ribosome;GO:0015935//small ribosomal subunit;GO:0016604//nuclear body;GO:0022626//cytosolic ribosome;GO:0022627//cytosolic small ribosomal subunit;GO:0031974//membrane-enclosed lumen;GO:0031981//nuclear lumen;GO:0032991//macrom…	GO:0003674//molecular_function;GO:0003676//nucleic acid binding;GO:0003723//RNA binding;GO:0003743//translation initiation factor activity;GO:0005488//binding;GO:0005515//protein binding;GO:0008135//translation factor activity, RNA binding;GO:0038023//signaling receptor activity;GO:0060089//molecular transducer activity;GO:0097159//organic cyclic compound binding;GO:1901363//heterocyclic compound…	GO:0001731//formation of translation preinitiation complex;GO:0002181//cytoplasmic translation;GO:0002183//cytoplasmic translational initiation;GO:0002190//cap-independent translational initiation;GO:0002192//IRES-dependent translational initiation;GO:0006139//nucleobase-containing compound metabolic process;GO:0006364//rRNA processing;GO:0006396//RNA processing;GO:0006412//translation;GO:0006413…
312	ncbi_100144514	ANKRD60	ankyrin repeat domain 60	17:56607154-58892664	-	-	-	-	-	GO:0005515//protein binding	-
313	ncbi_100512981	SCIN	scinderin	9:81065694-82202063	Cellular Processes;Human Diseases;Organismal Systems	Cell motility;Cancer: overview;Immune system	ko04810//Regulation of actin cytoskeleton;ko05203//Viral carcinogenesis;ko04666//Fc gamma R-mediated phagocytosis	K05768;K05768;K05768	GO:0002102//podosome;GO:0005737//cytoplasm;GO:0030054//cell junction;GO:0042995//cell projection	GO:0005509//calcium ion binding;GO:0051015//actin filament binding	GO:0032330//regulation of chondrocyte differentiation;GO:0051014//actin filament severing;GO:0051693//actin filament capping
314	ncbi_100739107	DYRK3	dual specificity tyrosine phosphorylation regulated kinase 3	9:65758883-67750413	-	-	-	-	GO:0005575//cellular_component;GO:0005622//intracellular;GO:0005623//cell;GO:0005634//nucleus;GO:0005654//nucleoplasm;GO:0005737//cytoplasm;GO:0005829//cytosol;GO:0010494//cytoplasmic stress granule;GO:0031974//membrane-enclosed lumen;GO:0031981//nuclear lumen;GO:0032991//macromolecular complex;GO:0035770//ribonucleoprotein granule;GO:0036464//cytoplasmic ribonucleoprotein granule;GO:0043226//org…	GO:0000166//nucleotide binding;GO:0000287//magnesium ion binding;GO:0003674//molecular_function;GO:0003824//catalytic activity;GO:0004672//protein kinase activity;GO:0004674//protein serine/threonine kinase activity;GO:0004712//protein serine/threonine/tyrosine kinase activity;GO:0004713//protein tyrosine kinase activity;GO:0005488//binding;GO:0005524//ATP binding;GO:0008144//drug binding;GO:0016…	GO:0002262//myeloid cell homeostasis;GO:0002376//immune system process;GO:0002520//immune system development;GO:0006464//cellular protein modification process;GO:0006468//protein phosphorylation;GO:0006793//phosphorus metabolic process;GO:0006796//phosphate-containing compound metabolic process;GO:0006807//nitrogen compound metabolic process;GO:0006996//organelle organization;GO:0007275//multicel…
315	ncbi_100533196	UBE2I	ubiquitin conjugating enzyme E2 I	3:39489416-40833984	Human Diseases;Genetic Information Processing;Genetic Information Processing;Environmental Information Processing	Cancer: overview;Translation;Folding, sorting and degradation;Signal transduction	ko05206//MicroRNAs in cancer;ko03013//Nucleocytoplasmic transport;ko04120//Ubiquitin mediated proteolysis;ko04064//NF-kappa B signaling pathway	K10577;K10577;K10577;K10577	GO:0000228//nuclear chromosome;GO:0000775//chromosome, centromeric region;GO:0000776//kinetochore;GO:0000777//condensed chromosome kinetochore;GO:0000779//condensed chromosome, centromeric region;GO:0000780//condensed nuclear chromosome, centromeric region;GO:0000793//condensed chromosome;GO:0000794//condensed nuclear chromosome;GO:0000795//synaptonemal complex;GO:0000940//condensed chromosome ou…	GO:0000166//nucleotide binding;GO:0001085//RNA polymerase II transcription factor binding;GO:0003674//molecular_function;GO:0003824//catalytic activity;GO:0004842//ubiquitin-protein transferase activity;GO:0005488//binding;GO:0005515//protein binding;GO:0005524//ATP binding;GO:0008022//protein C-terminus binding;GO:0008134//transcription factor binding;GO:0008144//drug binding;GO:0016740//transfe…	GO:0000003//reproduction;GO:0000122//negative regulation of transcription from RNA polymerase II promoter;GO:0000280//nuclear division;GO:0000578//embryonic axis specification;GO:0001700//embryonic development via the syncytial blastoderm;GO:0002009//morphogenesis of an epithelium;GO:0002119//nematode larval development;GO:0002164//larval development;GO:0002376//immune system process;GO:0002682//…
316	ncbi_100522763	SGO2	shugoshin 2, transcript variant X1	15:102152703-105003483	-	-	-	-	GO:0000775//chromosome, centromeric region;GO:0000776//kinetochore;GO:0000777//condensed chromosome kinetochore;GO:0000779//condensed chromosome, centromeric region;GO:0000793//condensed chromosome;GO:0005575//cellular_component;GO:0005622//intracellular;GO:0005623//cell;GO:0005634//nucleus;GO:0005654//nucleoplasm;GO:0005694//chromosome;GO:0005737//cytoplasm;GO:0005829//cytosol;GO:0008278//cohesi…	-	GO:0000003//reproduction;GO:0000280//nuclear division;GO:0000819//sister chromatid segregation;GO:0006996//organelle organization;GO:0007049//cell cycle;GO:0007059//chromosome segregation;GO:0007062//sister chromatid cohesion;GO:0007135//meiosis II;GO:0008150//biological_process;GO:0009987//cellular process;GO:0016043//cellular component organization;GO:0022402//cell cycle process;GO:0022414//rep…
317	ncbi_110262111	-	-	8:61213261-62783640	-	-	-	-	-	-	-
318	ncbi_100626414	Rab29	RAB29, member RAS oncogene family, transcript variant X1	9:65758883-67750413	-	-	-	-	GO:0005575//cellular_component;GO:0005576//extracellular region;GO:0005622//intracellular;GO:0005623//cell;GO:0005737//cytoplasm;GO:0005739//mitochondrion;GO:0005768//endosome;GO:0005769//early endosome;GO:0005773//vacuole;GO:0005794//Golgi apparatus;GO:0005801//cis-Golgi network;GO:0005802//trans-Golgi network;GO:0005829//cytosol;GO:0005856//cytoskeleton;GO:0005886//plasma membrane;GO:0012505//e…	GO:0000166//nucleotide binding;GO:0001882//nucleoside binding;GO:0001883//purine nucleoside binding;GO:0003674//molecular_function;GO:0003824//catalytic activity;GO:0003924//GTPase activity;GO:0005488//binding;GO:0005515//protein binding;GO:0005524//ATP binding;GO:0005525//GTP binding;GO:0008092//cytoskeletal protein binding;GO:0016462//pyrophosphatase activity;GO:0016787//hydrolase activity;GO:0…	GO:0001775//cell activation;GO:0001919//regulation of receptor recycling;GO:0001921//positive regulation of receptor recycling;GO:0002376//immune system process;GO:0002682//regulation of immune system process;GO:0002684//positive regulation of immune system process;GO:0006400//tRNA modification;GO:0006576//cellular biogenic amine metabolic process;GO:0006810//transport;GO:0006996//organelle organ…
319	ncbi_100516255	NTHL1	nth like DNA glycosylase 1, transcript variant X7	3:39489416-40833984	Genetic Information Processing	Replication and repair	ko03410//Base excision repair	K10773	GO:0005575//cellular_component;GO:0005622//intracellular;GO:0005623//cell;GO:0005634//nucleus;GO:0005654//nucleoplasm;GO:0005737//cytoplasm;GO:0005739//mitochondrion;GO:0005759//mitochondrial matrix;GO:0031974//membrane-enclosed lumen;GO:0031981//nuclear lumen;GO:0043226//organelle;GO:0043227//membrane-bounded organelle;GO:0043229//intracellular organelle;GO:0043231//intracellular membrane-bounde…	GO:0000702//oxidized base lesion DNA N-glycosylase activity;GO:0000703//oxidized pyrimidine nucleobase lesion DNA N-glycosylase activity;GO:0003674//molecular_function;GO:0003676//nucleic acid binding;GO:0003677//DNA binding;GO:0003690//double-stranded DNA binding;GO:0003824//catalytic activity;GO:0003906//DNA-(apurinic or apyrimidinic site) lyase activity;GO:0004518//nuclease activity;GO:0004519…	GO:0000302//response to reactive oxygen species;GO:0006139//nucleobase-containing compound metabolic process;GO:0006220//pyrimidine nucleotide metabolic process;GO:0006244//pyrimidine nucleotide catabolic process;GO:0006259//DNA metabolic process;GO:0006260//DNA replication;GO:0006281//DNA repair;GO:0006284//base-excision repair;GO:0006285//base-excision repair, AP site formation;GO:0006289//nucl…
320	ncbi_110255470	SARG	chromosome 9 C1orf116 homolog	9:65758883-67750413	-	-	-	-	GO:0005575//cellular_component;GO:0005622//intracellular;GO:0005623//cell;GO:0005737//cytoplasm;GO:0005829//cytosol;GO:0005886//plasma membrane;GO:0016020//membrane;GO:0044424//intracellular part;GO:0044444//cytoplasmic part;GO:0044464//cell part;GO:0071944//cell periphery	-	-
321	ncbi_110255475	-	-	9:76323525-77330321	-	-	-	-	-	-	-
322	ncbi_100154896	CASP10	caspase 10	15:102152703-105003483	Human Diseases;Human Diseases;Cellular Processes;Environmental Information Processing;Organismal Systems	Infectious disease: bacterial;Infectious disease: viral;Cell growth and death;Signal transduction;Immune system	ko05152//Tuberculosis;ko05161//Hepatitis B;ko04210//Apoptosis;ko04668//TNF signaling pathway;ko04622//RIG-I-like receptor signaling pathway	K04400;K04400;K04400;K04400;K04400	GO:0005575//cellular_component;GO:0005622//intracellular;GO:0005623//cell;GO:0005737//cytoplasm;GO:0005829//cytosol;GO:0005886//plasma membrane;GO:0016020//membrane;GO:0031264//death-inducing signaling complex;GO:0031265//CD95 death-inducing signaling complex;GO:0032991//macromolecular complex;GO:0044424//intracellular part;GO:0044425//membrane part;GO:0044444//cytoplasmic part;GO:0044445//cytoso…	GO:0003674//molecular_function;GO:0003824//catalytic activity;GO:0004175//endopeptidase activity;GO:0004197//cysteine-type endopeptidase activity;GO:0005488//binding;GO:0005515//protein binding;GO:0008135//translation factor activity, RNA binding;GO:0008233//peptidase activity;GO:0008234//cysteine-type peptidase activity;GO:0016787//hydrolase activity;GO:0019899//enzyme binding;GO:0019904//protei…	GO:0006412//translation;GO:0006508//proteolysis;GO:0006807//nitrogen compound metabolic process;GO:0006915//apoptotic process;GO:0007154//cell communication;GO:0007165//signal transduction;GO:0007166//cell surface receptor signaling pathway;GO:0008150//biological_process;GO:0008152//metabolic process;GO:0008219//cell death;GO:0009966//regulation of signal transduction;GO:0009967//positive regulat…
323	ncbi_100144525	TFAP2C	transcription factor AP-2 gamma	17:56607154-58892664	-	-	-	-	GO:0005575//cellular_component;GO:0005622//intracellular;GO:0005623//cell;GO:0005634//nucleus;GO:0005654//nucleoplasm;GO:0005737//cytoplasm;GO:0005739//mitochondrion;GO:0005829//cytosol;GO:0031974//membrane-enclosed lumen;GO:0031981//nuclear lumen;GO:0043226//organelle;GO:0043227//membrane-bounded organelle;GO:0043229//intracellular organelle;GO:0043231//intracellular membrane-bounded organelle;G…	GO:0000976//transcription regulatory region sequence-specific DNA binding;GO:0000977//RNA polymerase II regulatory region sequence-specific DNA binding;GO:0000978//RNA polymerase II core promoter proximal region sequence-specific DNA binding;GO:0000980//RNA polymerase II distal enhancer sequence-specific DNA binding;GO:0000981//RNA polymerase II transcription factor activity, sequence-specific DN…	GO:0000003//reproduction;GO:0000122//negative regulation of transcription from RNA polymerase II promoter;GO:0001701//in utero embryonic development;GO:0001763//morphogenesis of a branching structure;GO:0001824//blastocyst development;GO:0001825//blastocyst formation;GO:0001829//trophectodermal cell differentiation;GO:0001942//hair follicle development;GO:0002009//morphogenesis of an epithelium;G…
324	ncbi_100621475	-	-	18:10865588-12798717	-	-	-	-	-	-	-
325	ncbi_110262241	-	-	9:85573015-90921825	-	-	-	-	-	-	-
326	ncbi_100620309	NR2C2AP	nuclear receptor 2C2 associated protein	2:58150677-58985730	-	-	-	-	GO:0005575//cellular_component;GO:0005622//intracellular;GO:0005623//cell;GO:0005634//nucleus;GO:0005654//nucleoplasm;GO:0031974//membrane-enclosed lumen;GO:0031981//nuclear lumen;GO:0043226//organelle;GO:0043227//membrane-bounded organelle;GO:0043229//intracellular organelle;GO:0043231//intracellular membrane-bounded organelle;GO:0043233//organelle lumen;GO:0044422//organelle part;GO:0044424//in…	GO:0003674//molecular_function	GO:0006139//nucleobase-containing compound metabolic process;GO:0006351//transcription, DNA-templated;GO:0006352//DNA-templated transcription, initiation;GO:0006366//transcription from RNA polymerase II promoter;GO:0006367//transcription initiation from RNA polymerase II promoter;GO:0006725//cellular aromatic compound metabolic process;GO:0006807//nitrogen compound metabolic process;GO:0008150//b…
327	ncbi_110262233	-	-	9:77801366-79936598	-	-	-	-	-	-	-
328	ncbi_106504955	-	-	9:73235327-74239256	-	-	-	-	-	-	-
329	ncbi_100125959	MDM2	MDM2 proto-oncogene	5:31826213-33342702	Human Diseases;Environmental Information Processing;Human Diseases;Cellular Processes;Human Diseases;Human Diseases;Human Diseases;Human Diseases;Human Diseases;Human Diseases;Cellular Processes;Genetic Information Processing;Environmental Information Processing;Cellular Processes;Organismal Systems;Organismal Systems;Human Diseases;Human Diseases;Human Diseases;Human Diseases;Human Diseases;Cell…	Cancer: overview;Signal transduction;Infectious disease: viral;Transport and catabolism;Infectious disease: viral;Cancer: overview;Infectious disease: viral;Cancer: overview;Cancer: overview;Cancer: overview;Cell growth and death;Folding, sorting and degradation;Signal transduction;Cell growth and death;Endocrine system;Immune system;Cancer: specific types;Drug resistance: antineoplastic;Cancer: …	ko05200//Pathways in cancer;ko04151//PI3K-Akt signaling pathway;ko05165//Human papillomavirus infection;ko04144//Endocytosis;ko05163//Human cytomegalovirus infection;ko05205//Proteoglycans in cancer;ko05169//Epstein-Barr virus infection;ko05203//Viral carcinogenesis;ko05202//Transcriptional misregulation in cancer;ko05206//MicroRNAs in cancer;ko04218//Cellular senescence;ko04120//Ubiquitin mediat…	K06643;K06643;K06643;K06643;K06643;K06643;K06643;K06643;K06643;K06643;K06643;K06643;K06643;K06643;K06643;K06643;K06643;K06643;K06643;K06643;K06643;K06643;K06643;K06643	GO:0005575//cellular_component;GO:0005622//intracellular;GO:0005623//cell;GO:0005634//nucleus;GO:0005654//nucleoplasm;GO:0005730//nucleolus;GO:0005737//cytoplasm;GO:0005829//cytosol;GO:0005886//plasma membrane;GO:0012506//vesicle membrane;GO:0016020//membrane;GO:0016604//nuclear body;GO:0030139//endocytic vesicle;GO:0030659//cytoplasmic vesicle membrane;GO:0030666//endocytic vesicle membrane;GO:0…	GO:0002039//p53 binding;GO:0003674//molecular_function;GO:0003676//nucleic acid binding;GO:0003723//RNA binding;GO:0003824//catalytic activity;GO:0004842//ubiquitin-protein transferase activity;GO:0005102//receptor binding;GO:0005488//binding;GO:0005515//protein binding;GO:0008097//5S rRNA binding;GO:0008270//zinc ion binding;GO:0016740//transferase activity;GO:0016874//ligase activity;GO:0019787…	GO:0000075//cell cycle checkpoint;GO:0000077//DNA damage checkpoint;GO:0000122//negative regulation of transcription from RNA polymerase II promoter;GO:0000278//mitotic cell cycle;GO:0000302//response to reactive oxygen species;GO:0001568//blood vessel development;GO:0001655//urogenital system development;GO:0001666//response to hypoxia;GO:0001822//kidney development;GO:0001944//vasculature devel…
330	ncbi_100525810	LYRM1	LYR motif containing 1, transcript variant X1	3:24210198-25413531	-	-	-	-	GO:0005575//cellular_component;GO:0005622//intracellular;GO:0005623//cell;GO:0005634//nucleus;GO:0005654//nucleoplasm;GO:0005737//cytoplasm;GO:0005739//mitochondrion;GO:0030496//midbody;GO:0031974//membrane-enclosed lumen;GO:0031981//nuclear lumen;GO:0043226//organelle;GO:0043227//membrane-bounded organelle;GO:0043229//intracellular organelle;GO:0043231//intracellular membrane-bounded organelle;G…	-	-
331	ncbi_733702	CD36	CD36 molecule	9:96913780-99781465	Cellular Processes;Environmental Information Processing;Human Diseases;Organismal Systems;Environmental Information Processing;Organismal Systems;Organismal Systems;Human Diseases;Organismal Systems;Organismal Systems	Transport and catabolism;Signal transduction;Endocrine and metabolic disease;Immune system;Signaling molecules and interaction;Endocrine system;Endocrine system;Infectious disease: parasitic;Digestive system;Digestive system	ko04145//Phagosome;ko04152//AMPK signaling pathway;ko04931//Insulin resistance;ko04640//Hematopoietic cell lineage;ko04512//ECM-receptor interaction;ko03320//PPAR signaling pathway;ko04920//Adipocytokine signaling pathway;ko05144//Malaria;ko04979//Cholesterol metabolism;ko04975//Fat digestion and absorption	K06259;K06259;K06259;K06259;K06259;K06259;K06259;K06259;K06259;K06259	GO:0005575//cellular_component;GO:0005622//intracellular;GO:0005623//cell;GO:0005737//cytoplasm;GO:0005794//Golgi apparatus;GO:0005886//plasma membrane;GO:0005903//brush border;GO:0012505//endomembrane system;GO:0016020//membrane;GO:0016021//integral component of membrane;GO:0016324//apical plasma membrane;GO:0031224//intrinsic component of membrane;GO:0031253//cell projection membrane;GO:0031526…	-	GO:0001101//response to acid chemical;GO:0001816//cytokine production;GO:0001932//regulation of protein phosphorylation;GO:0001934//positive regulation of protein phosphorylation;GO:0002237//response to molecule of bacterial origin;GO:0002376//immune system process;GO:0002790//peptide secretion;GO:0003008//system process;GO:0006807//nitrogen compound metabolic process;GO:0006810//transport;GO:000…
332	ncbi_102157766	-	-	10:65872233-66682345	-	-	-	-	-	-	-
333	ncbi_100510974	COL28A1	collagen type XXVIII alpha 1 chain, transcript variant X1	9:77801366-79936598	Organismal Systems	Digestive system	ko04974//Protein digestion and absorption	K23619	GO:0005575//cellular_component;GO:0005576//extracellular region;GO:0005581//collagen trimer;GO:0005604//basement membrane;GO:0005622//intracellular;GO:0005623//cell;GO:0005737//cytoplasm;GO:0005783//endoplasmic reticulum;GO:0005788//endoplasmic reticulum lumen;GO:0012505//endomembrane system;GO:0031012//extracellular matrix;GO:0031974//membrane-enclosed lumen;GO:0032991//macromolecular complex;GO…	GO:0003674//molecular_function;GO:0004857//enzyme inhibitor activity;GO:0004866//endopeptidase inhibitor activity;GO:0004867//serine-type endopeptidase inhibitor activity;GO:0030234//enzyme regulator activity;GO:0030414//peptidase inhibitor activity;GO:0061134//peptidase regulator activity;GO:0061135//endopeptidase regulator activity;GO:0098772//molecular function regulator	GO:0007155//cell adhesion;GO:0008150//biological_process;GO:0009892//negative regulation of metabolic process;GO:0010466//negative regulation of peptidase activity;GO:0010605//negative regulation of macromolecule metabolic process;GO:0010951//negative regulation of endopeptidase activity;GO:0019222//regulation of metabolic process;GO:0022610//biological adhesion;GO:0030162//regulation of proteoly…
334	ncbi_100520072	HS3ST4	heparan sulfate-glucosamine 3-sulfotransferase 4	3:20558161-21080158	-	-	-	-	GO:0000139//Golgi membrane;GO:0005575//cellular_component;GO:0005622//intracellular;GO:0005623//cell;GO:0005737//cytoplasm;GO:0005794//Golgi apparatus;GO:0012505//endomembrane system;GO:0016020//membrane;GO:0016021//integral component of membrane;GO:0031090//organelle membrane;GO:0031224//intrinsic component of membrane;GO:0031984//organelle subcompartment;GO:0043226//organelle;GO:0043227//membra…	GO:0003674//molecular_function;GO:0003824//catalytic activity;GO:0008146//sulfotransferase activity;GO:0008467//[heparan sulfate]-glucosamine 3-sulfotransferase 1 activity;GO:0016740//transferase activity;GO:0016782//transferase activity, transferring sulfur-containing groups;GO:0034483//heparan sulfate sulfotransferase activity	GO:0006029//proteoglycan metabolic process;GO:0006807//nitrogen compound metabolic process;GO:0008150//biological_process;GO:0008152//metabolic process;GO:0009100//glycoprotein metabolic process;GO:0009987//cellular process;GO:0019538//protein metabolic process;GO:0030201//heparan sulfate proteoglycan metabolic process;GO:0043170//macromolecule metabolic process;GO:0044237//cellular metabolic pro…
335	ncbi_100526210	HOMER3	homer scaffolding protein 3, transcript variant X3	2:58150677-58985730	Environmental Information Processing;Organismal Systems	Signal transduction;Nervous system	ko04068//FoxO signaling pathway;ko04724//Glutamatergic synapse	K15010;K15010	GO:0005575//cellular_component;GO:0005622//intracellular;GO:0005623//cell;GO:0005737//cytoplasm;GO:0005829//cytosol;GO:0005886//plasma membrane;GO:0014069//postsynaptic density;GO:0016020//membrane;GO:0030054//cell junction;GO:0031207//Sec62/Sec63 complex;GO:0032279//asymmetric synapse;GO:0043226//organelle;GO:0044424//intracellular part;GO:0044425//membrane part;GO:0044444//cytoplasmic part;GO:0…	GO:0001664//G-protein coupled receptor binding;GO:0003674//molecular_function;GO:0005102//receptor binding;GO:0005488//binding;GO:0005515//protein binding;GO:0005524//ATP binding;GO:0008022//protein C-terminus binding;GO:0008134//transcription factor binding;GO:0019904//protein domain specific binding;GO:0035254//glutamate receptor binding;GO:0035256//G-protein coupled glutamate receptor binding;…	GO:0001817//regulation of cytokine production;GO:0001818//negative regulation of cytokine production;GO:0006605//protein targeting;GO:0006810//transport;GO:0006886//intracellular protein transport;GO:0007059//chromosome segregation;GO:0007154//cell communication;GO:0007165//signal transduction;GO:0007166//cell surface receptor signaling pathway;GO:0007186//G-protein coupled receptor signaling pat…
336	ncbi_100620218	BORCS8	BLOC-1 related complex subunit 8, transcript variant X3	2:58150677-58985730	-	-	-	-	GO:0000323//lytic vacuole;GO:0005575//cellular_component;GO:0005622//intracellular;GO:0005623//cell;GO:0005737//cytoplasm;GO:0005764//lysosome;GO:0005765//lysosomal membrane;GO:0005773//vacuole;GO:0005774//vacuolar membrane;GO:0005829//cytosol;GO:0016020//membrane;GO:0031090//organelle membrane;GO:0032991//macromolecular complex;GO:0043226//organelle;GO:0043227//membrane-bounded organelle;GO:0043…	GO:0003674//molecular_function;GO:0003676//nucleic acid binding;GO:0005488//binding;GO:0097159//organic cyclic compound binding;GO:1901363//heterocyclic compound binding	GO:0007275//multicellular organism development;GO:0007507//heart development;GO:0008150//biological_process;GO:0032501//multicellular organismal process;GO:0032502//developmental process;GO:0048513//animal organ development;GO:0048731//system development;GO:0048856//anatomical structure development;GO:0072359//circulatory system development
337	ncbi_100520144	TFPI2	tissue factor pathway inhibitor 2	9:73235327-74239256	-	-	-	-	GO:0005575//cellular_component;GO:0005576//extracellular region;GO:0031012//extracellular matrix;GO:0044421//extracellular region part	GO:0003674//molecular_function;GO:0004857//enzyme inhibitor activity;GO:0004866//endopeptidase inhibitor activity;GO:0004867//serine-type endopeptidase inhibitor activity;GO:0005198//structural molecule activity;GO:0005201//extracellular matrix structural constituent;GO:0030234//enzyme regulator activity;GO:0030414//peptidase inhibitor activity;GO:0061134//peptidase regulator activity;GO:0061135/…	GO:0006950//response to stress;GO:0007596//blood coagulation;GO:0007599//hemostasis;GO:0008150//biological_process;GO:0009611//response to wounding;GO:0009892//negative regulation of metabolic process;GO:0009987//cellular process;GO:0010466//negative regulation of peptidase activity;GO:0010605//negative regulation of macromolecule metabolic process;GO:0010951//negative regulation of endopeptidase…
338	ncbi_100037965	-	-	3:39489416-40833984	-	-	-	-	-	-	-
339	ncbi_100144530	NPEPL1	aminopeptidase-like 1	17:56607154-58892664	-	-	-	-	GO:0005575//cellular_component;GO:0005622//intracellular;GO:0005623//cell;GO:0005737//cytoplasm;GO:0044424//intracellular part;GO:0044464//cell part	GO:0003674//molecular_function;GO:0003824//catalytic activity;GO:0004177//aminopeptidase activity;GO:0005488//binding;GO:0005515//protein binding;GO:0008233//peptidase activity;GO:0008235//metalloexopeptidase activity;GO:0008237//metallopeptidase activity;GO:0008238//exopeptidase activity;GO:0016787//hydrolase activity;GO:0030145//manganese ion binding;GO:0042802//identical protein binding;GO:004…	GO:0006508//proteolysis;GO:0006807//nitrogen compound metabolic process;GO:0008150//biological_process;GO:0008152//metabolic process;GO:0019538//protein metabolic process;GO:0040008//regulation of growth;GO:0040009//regulation of growth rate;GO:0043170//macromolecule metabolic process;GO:0044238//primary metabolic process;GO:0046662//regulation of oviposition;GO:0050789//regulation of biological …
340	ncbi_100519054	KSR2	kinase suppressor of ras 2, transcript variant X1	14:34741817-35147709	Environmental Information Processing	Signal transduction	ko04014//Ras signaling pathway	K18529	GO:0005575//cellular_component;GO:0005622//intracellular;GO:0005623//cell;GO:0005737//cytoplasm;GO:0005829//cytosol;GO:0005886//plasma membrane;GO:0016020//membrane;GO:0044424//intracellular part;GO:0044444//cytoplasmic part;GO:0044464//cell part;GO:0071944//cell periphery	GO:0000166//nucleotide binding;GO:0003674//molecular_function;GO:0003824//catalytic activity;GO:0004672//protein kinase activity;GO:0004674//protein serine/threonine kinase activity;GO:0005078//MAP-kinase scaffold activity;GO:0005198//structural molecule activity;GO:0005488//binding;GO:0005515//protein binding;GO:0005524//ATP binding;GO:0008144//drug binding;GO:0016301//kinase activity;GO:0016740…	GO:0001932//regulation of protein phosphorylation;GO:0001934//positive regulation of protein phosphorylation;GO:0006464//cellular protein modification process;GO:0006468//protein phosphorylation;GO:0006793//phosphorus metabolic process;GO:0006796//phosphate-containing compound metabolic process;GO:0006807//nitrogen compound metabolic process;GO:0007154//cell communication;GO:0007165//signal trans…
341	ncbi_100526038	DDX49	DEAD-box helicase 49	2:58150677-58985730	-	-	-	-	GO:0005575//cellular_component;GO:0005622//intracellular;GO:0005623//cell;GO:0005634//nucleus;GO:0005654//nucleoplasm;GO:0005658//alpha DNA polymerase:primase complex;GO:0005730//nucleolus;GO:0005737//cytoplasm;GO:0009380//excinuclease repair complex;GO:0010494//cytoplasmic stress granule;GO:0016281//eukaryotic translation initiation factor 4F complex;GO:0030684//preribosome;GO:0030686//90S preri…	GO:0000166//nucleotide binding;GO:0003674//molecular_function;GO:0003676//nucleic acid binding;GO:0003677//DNA binding;GO:0003688//DNA replication origin binding;GO:0003690//double-stranded DNA binding;GO:0003723//RNA binding;GO:0003724//RNA helicase activity;GO:0003743//translation initiation factor activity;GO:0003824//catalytic activity;GO:0003924//GTPase activity;GO:0004003//ATP-dependent DNA…	GO:0000447//endonucleolytic cleavage in ITS1 to separate SSU-rRNA from 5.8S rRNA and LSU-rRNA from tricistronic rRNA transcript (SSU-rRNA, 5.8S rRNA, LSU-rRNA);GO:0000460//maturation of 5.8S rRNA;GO:0000462//maturation of SSU-rRNA from tricistronic rRNA transcript (SSU-rRNA, 5.8S rRNA, LSU-rRNA);GO:0000466//maturation of 5.8S rRNA from tricistronic rRNA transcript (SSU-rRNA, 5.8S rRNA, LSU-rRNA);…
342	ncbi_110255481	-	-	9:85573015-90921825	-	-	-	-	-	-	-
343	ncbi_110259947	HS3ST6	heparan sulfate-glucosamine 3-sulfotransferase 6, transcript variant X1	3:39489416-40833984	-	-	-	-	GO:0000139//Golgi membrane;GO:0005575//cellular_component;GO:0005622//intracellular;GO:0005623//cell;GO:0005737//cytoplasm;GO:0005794//Golgi apparatus;GO:0012505//endomembrane system;GO:0016020//membrane;GO:0016021//integral component of membrane;GO:0031090//organelle membrane;GO:0031224//intrinsic component of membrane;GO:0031984//organelle subcompartment;GO:0043226//organelle;GO:0043227//membra…	GO:0003674//molecular_function;GO:0003824//catalytic activity;GO:0008146//sulfotransferase activity;GO:0008467//[heparan sulfate]-glucosamine 3-sulfotransferase 1 activity;GO:0016740//transferase activity;GO:0016782//transferase activity, transferring sulfur-containing groups;GO:0034483//heparan sulfate sulfotransferase activity	GO:0006022//aminoglycan metabolic process;GO:0006023//aminoglycan biosynthetic process;GO:0006024//glycosaminoglycan biosynthetic process;GO:0006807//nitrogen compound metabolic process;GO:0008150//biological_process;GO:0008152//metabolic process;GO:0009058//biosynthetic process;GO:0009059//macromolecule biosynthetic process;GO:0030203//glycosaminoglycan metabolic process;GO:0043170//macromolecul…
344	ncbi_100049702	VPS33A	VPS33A, CORVET/HOPS core subunit	14:29757521-30965156	Human Diseases	Infectious disease: bacterial	ko05132//Salmonella infection	K20182	GO:0000322//storage vacuole;GO:0000323//lytic vacuole;GO:0000324//fungal-type vacuole;GO:0000329//fungal-type vacuole membrane;GO:0005575//cellular_component;GO:0005622//intracellular;GO:0005623//cell;GO:0005737//cytoplasm;GO:0005764//lysosome;GO:0005765//lysosomal membrane;GO:0005768//endosome;GO:0005769//early endosome;GO:0005770//late endosome;GO:0005773//vacuole;GO:0005774//vacuolar membrane;…	GO:0000149//SNARE binding;GO:0000166//nucleotide binding;GO:0003674//molecular_function;GO:0005488//binding;GO:0005515//protein binding;GO:0005524//ATP binding;GO:0008144//drug binding;GO:0017076//purine nucleotide binding;GO:0019905//syntaxin binding;GO:0030554//adenyl nucleotide binding;GO:0030599//pectinesterase activity;GO:0032553//ribonucleotide binding;GO:0032555//purine ribonucleotide bind…	GO:0000902//cell morphogenesis;GO:0000904//cell morphogenesis involved in differentiation;GO:0002376//immune system process;GO:0002520//immune system development;GO:0006605//protein targeting;GO:0006622//protein targeting to lysosome;GO:0006623//protein targeting to vacuole;GO:0006725//cellular aromatic compound metabolic process;GO:0006726//eye pigment biosynthetic process;GO:0006727//ommochrome…
345	ncbi_100625194	MDM1	Mdm1 nuclear protein	5:31826213-33342702	-	-	-	-	-	GO:0008017//microtubule binding	GO:0046600//negative regulation of centriole replication
346	ncbi_100521638	RASSF5	Ras association domain family member 5, transcript variant X1	9:65758883-67750413	Human Diseases;Environmental Information Processing;Environmental Information Processing;Cellular Processes;Organismal Systems;Human Diseases	Cancer: overview;Signal transduction;Signal transduction;Cell growth and death;Immune system;Cancer: specific types	ko05200//Pathways in cancer;ko04014//Ras signaling pathway;ko04015//Rap1 signaling pathway;ko04218//Cellular senescence;ko04670//Leukocyte transendothelial migration;ko05223//Non-small cell lung cancer	K08015;K08015;K08015;K08015;K08015;K08015	GO:0005575//cellular_component;GO:0005622//intracellular;GO:0005623//cell;GO:0005634//nucleus;GO:0005737//cytoplasm;GO:0005856//cytoskeleton;GO:0005874//microtubule;GO:0015630//microtubule cytoskeleton;GO:0043226//organelle;GO:0043227//membrane-bounded organelle;GO:0043228//non-membrane-bounded organelle;GO:0043229//intracellular organelle;GO:0043231//intracellular membrane-bounded organelle;GO:0…	GO:0003674//molecular_function;GO:0005488//binding;GO:0005515//protein binding;GO:0017016//Ras GTPase binding;GO:0019899//enzyme binding;GO:0031267//small GTPase binding;GO:0042802//identical protein binding;GO:0043167//ion binding;GO:0043169//cation binding;GO:0046872//metal ion binding;GO:0051020//GTPase binding	GO:0006915//apoptotic process;GO:0007154//cell communication;GO:0007165//signal transduction;GO:0008150//biological_process;GO:0008219//cell death;GO:0008285//negative regulation of cell proliferation;GO:0009893//positive regulation of metabolic process;GO:0009987//cellular process;GO:0010604//positive regulation of macromolecule metabolic process;GO:0010941//regulation of cell death;GO:0012501//…
347	ncbi_100517907	TWISTNB	TWIST neighbor	9:85573015-90921825	Genetic Information Processing	Transcription	ko03020//RNA polymerase	K03004	-	-	GO:0006351//transcription, DNA-templated
348	ncbi_110255206	MCT7	tryptase-like	3:39489416-40833984	Human Diseases	Infectious disease: viral	ko05164//Influenza A	K01340	GO:0005575//cellular_component;GO:0005576//extracellular region	GO:0003674//molecular_function;GO:0003824//catalytic activity;GO:0004175//endopeptidase activity;GO:0004252//serine-type endopeptidase activity;GO:0005488//binding;GO:0005539//glycosaminoglycan binding;GO:0008201//heparin binding;GO:0008233//peptidase activity;GO:0008236//serine-type peptidase activity;GO:0016787//hydrolase activity;GO:0017171//serine hydrolase activity;GO:0043167//ion binding;GO…	GO:0006508//proteolysis;GO:0006807//nitrogen compound metabolic process;GO:0006950//response to stress;GO:0006952//defense response;GO:0006954//inflammatory response;GO:0008150//biological_process;GO:0008152//metabolic process;GO:0019538//protein metabolic process;GO:0043170//macromolecule metabolic process;GO:0044238//primary metabolic process;GO:0050896//response to stimulus;GO:0071704//organic…
349	ncbi_102157860	-	-	9:65758883-67750413	-	-	-	-	-	-	-
350	ncbi_100623809	TMC5	transmembrane channel like 5, transcript variant X1	3:25751635-27287734	-	-	-	-	GO:0016021//integral component of membrane	-	-
351	ncbi_100144526	Stx16	syntaxin 16	17:56607154-58892664	Genetic Information Processing	Folding, sorting and degradation	ko04130//SNARE interactions in vesicular transport	K08489	GO:0000139//Golgi membrane;GO:0000323//lytic vacuole;GO:0005575//cellular_component;GO:0005622//intracellular;GO:0005623//cell;GO:0005737//cytoplasm;GO:0005764//lysosome;GO:0005768//endosome;GO:0005773//vacuole;GO:0005794//Golgi apparatus;GO:0005795//Golgi stack;GO:0005802//trans-Golgi network;GO:0005829//cytosol;GO:0005886//plasma membrane;GO:0010008//endosome membrane;GO:0012505//endomembrane s…	GO:0000149//SNARE binding;GO:0003674//molecular_function;GO:0005484//SNAP receptor activity;GO:0005488//binding;GO:0005515//protein binding;GO:0019905//syntaxin binding	GO:0001505//regulation of neurotransmitter levels;GO:0002790//peptide secretion;GO:0006629//lipid metabolic process;GO:0006643//membrane lipid metabolic process;GO:0006644//phospholipid metabolic process;GO:0006664//glycolipid metabolic process;GO:0006665//sphingolipid metabolic process;GO:0006673//inositolphosphoceramide metabolic process;GO:0006675//mannosyl-inositol phosphorylceramide metaboli…
352	ncbi_100511493	GDF1	growth differentiation factor 1	2:58150677-58985730	Environmental Information Processing	Signaling molecules and interaction	ko04060//Cytokine-cytokine receptor interaction	K05495	GO:0005575//cellular_component;GO:0005576//extracellular region;GO:0005615//extracellular space;GO:0044421//extracellular region part	GO:0003674//molecular_function;GO:0005102//receptor binding;GO:0005125//cytokine activity;GO:0005126//cytokine receptor binding;GO:0005160//transforming growth factor beta receptor binding;GO:0005488//binding;GO:0005515//protein binding;GO:0008083//growth factor activity;GO:0030545//receptor regulator activity;GO:0048018//receptor agonist activity;GO:0098772//molecular function regulator	GO:0001701//in utero embryonic development;GO:0001932//regulation of protein phosphorylation;GO:0001934//positive regulation of protein phosphorylation;GO:0001947//heart looping;GO:0002009//morphogenesis of an epithelium;GO:0003007//heart morphogenesis;GO:0003143//embryonic heart tube morphogenesis;GO:0006355//regulation of transcription, DNA-templated;GO:0006357//regulation of transcription from…
353	ncbi_100623394	Aox4	aldehyde oxidase 4	15:102152703-105003483	-	-	-	-	GO:0005575//cellular_component;GO:0005622//intracellular;GO:0005623//cell;GO:0005737//cytoplasm;GO:0005829//cytosol;GO:0044424//intracellular part;GO:0044444//cytoplasmic part;GO:0044464//cell part	GO:0000166//nucleotide binding;GO:0003674//molecular_function;GO:0003824//catalytic activity;GO:0004031//aldehyde oxidase activity;GO:0004854//xanthine dehydrogenase activity;GO:0005488//binding;GO:0005506//iron ion binding;GO:0005515//protein binding;GO:0009055//electron carrier activity;GO:0016491//oxidoreductase activity;GO:0016614//oxidoreductase activity, acting on CH-OH group of donors;GO:0…	GO:0006091//generation of precursor metabolites and energy;GO:0006139//nucleobase-containing compound metabolic process;GO:0006144//purine nucleobase metabolic process;GO:0006145//purine nucleobase catabolic process;GO:0006725//cellular aromatic compound metabolic process;GO:0006807//nitrogen compound metabolic process;GO:0008150//biological_process;GO:0008152//metabolic process;GO:0009056//catab…
354	ncbi_100522576	MAIP1	matrix AAA peptidase interacting protein 1	15:102152703-105003483	-	-	-	-	GO:0005743//mitochondrial inner membrane	-	GO:0032979//protein insertion into mitochondrial membrane from inner side
355	ncbi_100518064	ABCA3	ATP binding cassette subfamily A member 3, transcript variant X2	3:39489416-40833984	Environmental Information Processing	Membrane transport	ko02010//ABC transporters	K05643	GO:0005575//cellular_component;GO:0005887//integral component of plasma membrane;GO:0009380//excinuclease repair complex;GO:0009898//cytoplasmic side of plasma membrane;GO:0016021//integral component of membrane;GO:0043190//ATP-binding cassette (ABC) transporter complex;GO:0055051//ATP-binding cassette (ABC) transporter complex, integrated substrate binding;GO:0055052//ATP-binding cassette (ABC) …	GO:0003924//GTPase activity;GO:0004798//thymidylate kinase activity;GO:0005047//signal recognition particle binding;GO:0005260//channel-conductance-controlling ATPase activity;GO:0005319//lipid transporter activity;GO:0005524//ATP binding;GO:0005525//GTP binding;GO:0008565//protein transporter activity;GO:0009381//excinuclease ABC activity;GO:0015220//choline transmembrane transporter activity;GO…	GO:0000910//cytokinesis;GO:0006289//nucleotide-excision repair;GO:0006614//SRP-dependent cotranslational protein targeting to membrane;GO:0006810//transport;GO:0006817//phosphate ion transport;GO:0006824//cobalt ion transport;GO:0006855//drug transmembrane transport;GO:0006869//lipid transport;GO:0007601//visual perception;GO:0008150//biological_process;GO:0008272//sulfate transport;GO:0009306//p…
356	ncbi_110260133	C1QTNF8	C1q and TNF related 8	3:39489416-40833984	-	-	-	-	GO:0005575//cellular_component;GO:0005576//extracellular region;GO:0005581//collagen trimer;GO:0032991//macromolecular complex	-	-
357	ncbi_110262009	-	-	8:57807688-58831012	-	-	-	-	-	-	-
358	ncbi_106504983	CD36	platelet glycoprotein 4-like, transcript variant X1	9:96913780-99781465	-	-	-	-	GO:0005575//cellular_component;GO:0005622//intracellular;GO:0005623//cell;GO:0005737//cytoplasm;GO:0005794//Golgi apparatus;GO:0005886//plasma membrane;GO:0005903//brush border;GO:0012505//endomembrane system;GO:0016020//membrane;GO:0016021//integral component of membrane;GO:0016324//apical plasma membrane;GO:0031224//intrinsic component of membrane;GO:0031253//cell projection membrane;GO:0031526…	-	GO:0001101//response to acid chemical;GO:0001816//cytokine production;GO:0001932//regulation of protein phosphorylation;GO:0001934//positive regulation of protein phosphorylation;GO:0002237//response to molecule of bacterial origin;GO:0002376//immune system process;GO:0002790//peptide secretion;GO:0003008//system process;GO:0006807//nitrogen compound metabolic process;GO:0006810//transport;GO:000…
359	ncbi_100621613	TECRL	trans-2,3-enoyl-CoA reductase like, transcript variant X1	8:61213261-62783640	-	-	-	-	GO:0005575//cellular_component;GO:0005622//intracellular;GO:0005623//cell;GO:0005737//cytoplasm;GO:0005783//endoplasmic reticulum;GO:0012505//endomembrane system;GO:0016020//membrane;GO:0016021//integral component of membrane;GO:0031224//intrinsic component of membrane;GO:0043226//organelle;GO:0043227//membrane-bounded organelle;GO:0043229//intracellular organelle;GO:0043231//intracellular membra…	GO:0003674//molecular_function;GO:0003824//catalytic activity;GO:0016491//oxidoreductase activity;GO:0016627//oxidoreductase activity, acting on the CH-CH group of donors	GO:0000038//very long-chain fatty acid metabolic process;GO:0006082//organic acid metabolic process;GO:0006629//lipid metabolic process;GO:0006631//fatty acid metabolic process;GO:0006633//fatty acid biosynthetic process;GO:0008150//biological_process;GO:0008152//metabolic process;GO:0008610//lipid biosynthetic process;GO:0009058//biosynthetic process;GO:0009987//cellular process;GO:0016053//orga…
360	ncbi_100620437	SP4	Sp4 transcription factor, transcript variant X1	9:85573015-90921825	-	-	-	-	GO:0005575//cellular_component;GO:0005622//intracellular;GO:0005623//cell;GO:0005634//nucleus;GO:0005654//nucleoplasm;GO:0005737//cytoplasm;GO:0005829//cytosol;GO:0031974//membrane-enclosed lumen;GO:0031981//nuclear lumen;GO:0043226//organelle;GO:0043227//membrane-bounded organelle;GO:0043229//intracellular organelle;GO:0043231//intracellular membrane-bounded organelle;GO:0043233//organelle lumen…	GO:0000981//RNA polymerase II transcription factor activity, sequence-specific DNA binding;GO:0003674//molecular_function;GO:0003676//nucleic acid binding;GO:0003677//DNA binding;GO:0003700//transcription factor activity, sequence-specific DNA binding;GO:0003712//transcription cofactor activity;GO:0003713//transcription coactivator activity;GO:0005488//binding;GO:0043167//ion binding;GO:0043169//…	GO:0006139//nucleobase-containing compound metabolic process;GO:0006351//transcription, DNA-templated;GO:0006355//regulation of transcription, DNA-templated;GO:0006357//regulation of transcription from RNA polymerase II promoter;GO:0006725//cellular aromatic compound metabolic process;GO:0006807//nitrogen compound metabolic process;GO:0008016//regulation of heart contraction;GO:0008150//biologica…
361	ncbi_110255496	-	-	9:96913780-99781465	-	-	-	-	-	-	-
362	ncbi_100126237	CTCFL	CCCTC-binding factor like	17:56607154-58892664	-	-	-	-	GO:0005575//cellular_component;GO:0005622//intracellular;GO:0005623//cell;GO:0005634//nucleus;GO:0005737//cytoplasm;GO:0043226//organelle;GO:0043227//membrane-bounded organelle;GO:0043229//intracellular organelle;GO:0043231//intracellular membrane-bounded organelle;GO:0044424//intracellular part;GO:0044464//cell part	GO:0000049//tRNA binding;GO:0000976//transcription regulatory region sequence-specific DNA binding;GO:0000977//RNA polymerase II regulatory region sequence-specific DNA binding;GO:0000978//RNA polymerase II core promoter proximal region sequence-specific DNA binding;GO:0000981//RNA polymerase II transcription factor activity, sequence-specific DNA binding;GO:0000982//transcription factor activity…	GO:0000003//reproduction;GO:0006139//nucleobase-containing compound metabolic process;GO:0006259//DNA metabolic process;GO:0006304//DNA modification;GO:0006305//DNA alkylation;GO:0006306//DNA methylation;GO:0006325//chromatin organization;GO:0006349//regulation of gene expression by genetic imprinting;GO:0006351//transcription, DNA-templated;GO:0006355//regulation of transcription, DNA-templated;…
363	ncbi_110262296	-	-	9:77801366-79936598	-	-	-	-	-	-	-
364	ncbi_110259951	TEKT4	tektin-4	3:39489416-40833984	-	-	-	-	GO:0005575//cellular_component;GO:0005622//intracellular;GO:0005623//cell;GO:0005634//nucleus;GO:0005737//cytoplasm;GO:0005856//cytoskeleton;GO:0005874//microtubule;GO:0005875//microtubule associated complex;GO:0005929//cilium;GO:0015630//microtubule cytoskeleton;GO:0031514//motile cilium;GO:0032991//macromolecular complex;GO:0036126//sperm flagellum;GO:0042729//DASH complex;GO:0042995//cell proj…	GO:0003674//molecular_function;GO:0005488//binding;GO:0005515//protein binding;GO:0008017//microtubule binding;GO:0008092//cytoskeletal protein binding;GO:0015631//tubulin binding	GO:0000003//reproduction;GO:0001539//cilium or flagellum-dependent cell motility;GO:0003341//cilium movement;GO:0006928//movement of cell or subcellular component;GO:0006996//organelle organization;GO:0007017//microtubule-based process;GO:0007018//microtubule-based movement;GO:0008150//biological_process;GO:0008608//attachment of spindle microtubules to kinetochore;GO:0009987//cellular process;GO…
365	ncbi_100624157	RPS2	ribosomal protein S2	3:39489416-40833984	Genetic Information Processing	Translation	ko03010//Ribosome	K02981	GO:0000312//plastid small ribosomal subunit;GO:0005575//cellular_component;GO:0005622//intracellular;GO:0005623//cell;GO:0005634//nucleus;GO:0005654//nucleoplasm;GO:0005730//nucleolus;GO:0005737//cytoplasm;GO:0005829//cytosol;GO:0005840//ribosome;GO:0015935//small ribosomal subunit;GO:0022626//cytosolic ribosome;GO:0022627//cytosolic small ribosomal subunit;GO:0030684//preribosome;GO:0031974//mem…	GO:0003674//molecular_function;GO:0003676//nucleic acid binding;GO:0003723//RNA binding;GO:0003729//mRNA binding;GO:0003735//structural constituent of ribosome;GO:0005198//structural molecule activity;GO:0005488//binding;GO:0005515//protein binding;GO:0017134//fibroblast growth factor binding;GO:0019838//growth factor binding;GO:0019843//rRNA binding;GO:0019899//enzyme binding;GO:0070181//small r…	GO:0000184//nuclear-transcribed mRNA catabolic process, nonsense-mediated decay;GO:0000956//nuclear-transcribed mRNA catabolic process;GO:0002181//cytoplasmic translation;GO:0006139//nucleobase-containing compound metabolic process;GO:0006364//rRNA processing;GO:0006396//RNA processing;GO:0006401//RNA catabolic process;GO:0006402//mRNA catabolic process;GO:0006403//RNA localization;GO:0006405//RN…
366	ncbi_100626390	PCED1B	PC-esterase domain-containing protein 1B-like	15:114129442-115566306	-	-	-	-	-	-	-
367	ncbi_100141408	CBLN4	cerebellin 4 precursor	17:56607154-58892664	-	-	-	-	GO:0005575//cellular_component;GO:0005576//extracellular region;GO:0005615//extracellular space;GO:0030054//cell junction;GO:0044421//extracellular region part;GO:0045202//synapse	-	GO:0002790//peptide secretion;GO:0006810//transport;GO:0008104//protein localization;GO:0008150//biological_process;GO:0009306//protein secretion;GO:0009987//cellular process;GO:0015031//protein transport;GO:0015833//peptide transport;GO:0032940//secretion by cell;GO:0033036//macromolecule localization;GO:0042886//amide transport;GO:0045184//establishment of protein localization;GO:0046903//secre…
368	ncbi_100626991	MACC1	MACC1, MET transcriptional regulator	9:85573015-90921825	-	-	-	-	GO:0005575//cellular_component;GO:0005622//intracellular;GO:0005623//cell;GO:0005634//nucleus;GO:0005737//cytoplasm;GO:0005739//mitochondrion;GO:0043226//organelle;GO:0043227//membrane-bounded organelle;GO:0043229//intracellular organelle;GO:0043231//intracellular membrane-bounded organelle;GO:0044424//intracellular part;GO:0044444//cytoplasmic part;GO:0044464//cell part	GO:0000976//transcription regulatory region sequence-specific DNA binding;GO:0000977//RNA polymerase II regulatory region sequence-specific DNA binding;GO:0000981//RNA polymerase II transcription factor activity, sequence-specific DNA binding;GO:0001012//RNA polymerase II regulatory region DNA binding;GO:0001067//regulatory region nucleic acid binding;GO:0001228//transcriptional activator activit…	GO:0006139//nucleobase-containing compound metabolic process;GO:0006351//transcription, DNA-templated;GO:0006355//regulation of transcription, DNA-templated;GO:0006357//regulation of transcription from RNA polymerase II promoter;GO:0006366//transcription from RNA polymerase II promoter;GO:0006725//cellular aromatic compound metabolic process;GO:0006807//nitrogen compound metabolic process;GO:0007…
369	ncbi_110259944	-	-	3:39489416-40833984	-	-	-	-	-	-	-
370	ncbi_100623654	CCP110	centriolar coiled-coil protein 110, transcript variant X3	3:25751635-27287734	-	-	-	-	-	-	-
371	ncbi_106507646	NEGR1	neuronal growth regulator 1, transcript variant X1	6:141225261-141781183	Environmental Information Processing	Signaling molecules and interaction	ko04514//Cell adhesion molecules	K06775	GO:0005575//cellular_component;GO:0005576//extracellular region;GO:0005623//cell;GO:0005886//plasma membrane;GO:0005911//cell-cell junction;GO:0005918//septate junction;GO:0016020//membrane;GO:0030054//cell junction;GO:0030425//dendrite;GO:0031224//intrinsic component of membrane;GO:0031225//anchored component of membrane;GO:0036477//somatodendritic compartment;GO:0042995//cell projection;GO:0043…	-	GO:0007043//cell-cell junction assembly;GO:0007155//cell adhesion;GO:0007275//multicellular organism development;GO:0007399//nervous system development;GO:0007610//behavior;GO:0007626//locomotory behavior;GO:0007631//feeding behavior;GO:0008150//biological_process;GO:0009987//cellular process;GO:0010720//positive regulation of cell development;GO:0010975//regulation of neuron projection developme…
372	ncbi_110261640	-	-	7:103372339-104123003	-	-	-	-	-	-	-
373	ncbi_100141404	MC3R	melanocortin 3 receptor	17:56607154-58892664	Environmental Information Processing	Signaling molecules and interaction	ko04080//Neuroactive ligand-receptor interaction	K04201	GO:0005575//cellular_component;GO:0005622//intracellular;GO:0005623//cell;GO:0005886//plasma membrane;GO:0005887//integral component of plasma membrane;GO:0016020//membrane;GO:0016021//integral component of membrane;GO:0031224//intrinsic component of membrane;GO:0031226//intrinsic component of plasma membrane;GO:0044425//membrane part;GO:0044459//plasma membrane part;GO:0044464//cell part;GO:0071…	GO:0001653//peptide receptor activity;GO:0003674//molecular_function;GO:0004888//transmembrane signaling receptor activity;GO:0004930//G-protein coupled receptor activity;GO:0004977//melanocortin receptor activity;GO:0004980//melanocyte-stimulating hormone receptor activity;GO:0004984//olfactory receptor activity;GO:0005488//binding;GO:0008528//G-protein coupled peptide receptor activity;GO:00170…	GO:0001659//temperature homeostasis;GO:0002027//regulation of heart rate;GO:0003008//system process;GO:0003013//circulatory system process;GO:0007154//cell communication;GO:0007165//signal transduction;GO:0007186//G-protein coupled receptor signaling pathway;GO:0007187//G-protein coupled receptor signaling pathway, coupled to cyclic nucleotide second messenger;GO:0007188//adenylate cyclase-modula…
374	ncbi_397230	MBL2	mannose binding lectin 2	14:96343795-97662299	Cellular Processes;Organismal Systems;Human Diseases	Transport and catabolism;Immune system;Infectious disease: bacterial	ko04145//Phagosome;ko04610//Complement and coagulation cascades;ko05150//Staphylococcus aureus infection	K03991;K03991;K03991	GO:0005576//extracellular region;GO:0005581//collagen trimer	GO:0005537//mannose binding	GO:0001867//complement activation, lectin pathway;GO:0006958//complement activation, classical pathway
375	ncbi_110262242	-	-	9:96913780-99781465	-	-	-	-	-	-	-
376	ncbi_110257401	-	-	17:56607154-58892664	-	-	-	-	-	-	-
377	ncbi_100737427	CCDC146	coiled-coil domain containing 146	9:102328391-102953992	-	-	-	-	-	GO:0005524//ATP binding	GO:0007059//chromosome segregation;GO:0030261//chromosome condensation
378	ncbi_100625964	SMG1	SMG1, nonsense mediated mRNA decay associated PI3K related kinase, transcript variant X1	3:25751635-27287734	Genetic Information Processing	Translation	ko03015//mRNA surveillance pathway	K08873	GO:0005575//cellular_component;GO:0005622//intracellular;GO:0005623//cell;GO:0005634//nucleus;GO:0005654//nucleoplasm;GO:0005737//cytoplasm;GO:0005829//cytosol;GO:0031974//membrane-enclosed lumen;GO:0031981//nuclear lumen;GO:0043226//organelle;GO:0043227//membrane-bounded organelle;GO:0043229//intracellular organelle;GO:0043231//intracellular membrane-bounded organelle;GO:0043233//organelle lumen…	GO:0000166//nucleotide binding;GO:0003674//molecular_function;GO:0003676//nucleic acid binding;GO:0003677//DNA binding;GO:0003824//catalytic activity;GO:0004672//protein kinase activity;GO:0004674//protein serine/threonine kinase activity;GO:0005488//binding;GO:0005515//protein binding;GO:0005524//ATP binding;GO:0008144//drug binding;GO:0016301//kinase activity;GO:0016740//transferase activity;GO…	GO:0000003//reproduction;GO:0000184//nuclear-transcribed mRNA catabolic process, nonsense-mediated decay;GO:0000956//nuclear-transcribed mRNA catabolic process;GO:0003006//developmental process involved in reproduction;GO:0006139//nucleobase-containing compound metabolic process;GO:0006259//DNA metabolic process;GO:0006281//DNA repair;GO:0006401//RNA catabolic process;GO:0006402//mRNA catabolic p…
379	ncbi_100622906	NTN3	netrin 3	3:39489416-40833984	Organismal Systems	Development and regeneration	ko04360//Axon guidance	K06844	GO:0005575//cellular_component;GO:0005576//extracellular region;GO:0005622//intracellular;GO:0005623//cell;GO:0005737//cytoplasm;GO:0005794//Golgi apparatus;GO:0012505//endomembrane system;GO:0043226//organelle;GO:0043227//membrane-bounded organelle;GO:0043229//intracellular organelle;GO:0043231//intracellular membrane-bounded organelle;GO:0044424//intracellular part;GO:0044444//cytoplasmic part;…	GO:0003674//molecular_function;GO:0005102//receptor binding;GO:0005488//binding;GO:0005515//protein binding	GO:0000768//syncytium formation by plasma membrane fusion;GO:0000902//cell morphogenesis;GO:0000904//cell morphogenesis involved in differentiation;GO:0006355//regulation of transcription, DNA-templated;GO:0006928//movement of cell or subcellular component;GO:0006935//chemotaxis;GO:0006949//syncytium formation;GO:0007275//multicellular organism development;GO:0007399//nervous system development;G…
380	ncbi_100156510	MLXIP	MLX interacting protein, transcript variant X1	14:29757521-30965156	Human Diseases;Human Diseases	Endocrine and metabolic disease;Endocrine and metabolic disease	ko04932//Non-alcoholic fatty liver disease;ko04931//Insulin resistance	K09113;K09113	GO:0005575//cellular_component;GO:0005622//intracellular;GO:0005623//cell;GO:0005634//nucleus;GO:0005737//cytoplasm;GO:0005739//mitochondrion;GO:0005740//mitochondrial envelope;GO:0005741//mitochondrial outer membrane;GO:0005861//troponin complex;GO:0016020//membrane;GO:0019867//outer membrane;GO:0031090//organelle membrane;GO:0031966//mitochondrial membrane;GO:0031967//organelle envelope;GO:0031…	GO:0000976//transcription regulatory region sequence-specific DNA binding;GO:0000977//RNA polymerase II regulatory region sequence-specific DNA binding;GO:0000981//RNA polymerase II transcription factor activity, sequence-specific DNA binding;GO:0001012//RNA polymerase II regulatory region DNA binding;GO:0001067//regulatory region nucleic acid binding;GO:0001228//transcriptional activator activit…	GO:0006109//regulation of carbohydrate metabolic process;GO:0006139//nucleobase-containing compound metabolic process;GO:0006351//transcription, DNA-templated;GO:0006355//regulation of transcription, DNA-templated;GO:0006357//regulation of transcription from RNA polymerase II promoter;GO:0006366//transcription from RNA polymerase II promoter;GO:0006725//cellular aromatic compound metabolic proces…
381	ncbi_106506804	-	-	18:28880359-30166421	-	-	-	-	-	-	-
382	ncbi_100624854	PTPRM	protein tyrosine phosphatase, receptor type M, transcript variant X1	6:99303781-100071439	Environmental Information Processing;Cellular Processes	Signaling molecules and interaction;Cellular community - eukaryotes	ko04514//Cell adhesion molecules;ko04520//Adherens junction	K05693;K05693	GO:0005575//cellular_component;GO:0005622//intracellular;GO:0005623//cell;GO:0005737//cytoplasm;GO:0005886//plasma membrane;GO:0005887//integral component of plasma membrane;GO:0005911//cell-cell junction;GO:0005912//adherens junction;GO:0005913//cell-cell adherens junction;GO:0016020//membrane;GO:0016021//integral component of membrane;GO:0030027//lamellipodium;GO:0030054//cell junction;GO:00312…	GO:0003674//molecular_function;GO:0003824//catalytic activity;GO:0003993//acid phosphatase activity;GO:0004721//phosphoprotein phosphatase activity;GO:0004725//protein tyrosine phosphatase activity;GO:0004888//transmembrane signaling receptor activity;GO:0005001//transmembrane receptor protein tyrosine phosphatase activity;GO:0005488//binding;GO:0005515//protein binding;GO:0016787//hydrolase acti…	GO:0000902//cell morphogenesis;GO:0000904//cell morphogenesis involved in differentiation;GO:0001654//eye development;GO:0001936//regulation of endothelial cell proliferation;GO:0001937//negative regulation of endothelial cell proliferation;GO:0003008//system process;GO:0003013//circulatory system process;GO:0003018//vascular process in circulatory system;GO:0003407//neural retina development;GO:…
383	ncbi_100519067	CDK13	cyclin dependent kinase 13	18:53197275-54755492	-	-	-	-	GO:0000307//cyclin-dependent protein kinase holoenzyme complex;GO:0002945//cyclin K-CDK13 complex;GO:0005575//cellular_component;GO:0005576//extracellular region;GO:0005622//intracellular;GO:0005623//cell;GO:0005634//nucleus;GO:0005654//nucleoplasm;GO:0005694//chromosome;GO:0005737//cytoplasm;GO:0005794//Golgi apparatus;GO:0005829//cytosol;GO:0008023//transcription elongation factor complex;GO:00…	GO:0000166//nucleotide binding;GO:0001067//regulatory region nucleic acid binding;GO:0003674//molecular_function;GO:0003676//nucleic acid binding;GO:0003677//DNA binding;GO:0003824//catalytic activity;GO:0004672//protein kinase activity;GO:0004674//protein serine/threonine kinase activity;GO:0004693//cyclin-dependent protein serine/threonine kinase activity;GO:0005488//binding;GO:0005515//protein…	GO:0000375//RNA splicing, via transesterification reactions;GO:0000377//RNA splicing, via transesterification reactions with bulged adenosine as nucleophile;GO:0000380//alternative mRNA splicing, via spliceosome;GO:0000398//mRNA splicing, via spliceosome;GO:0001775//cell activation;GO:0002252//immune effector process;GO:0002263//cell activation involved in immune response;GO:0002274//myeloid leuk…
384	ncbi_100520033	CEP128	centrosomal protein 128, transcript variant X1	7:103372339-104123003	-	-	-	-	-	GO:0005524//ATP binding	GO:0007059//chromosome segregation;GO:0030261//chromosome condensation;GO:0043937//regulation of sporulation
385	ncbi_110257520	-	-	18:53197275-54755492	-	-	-	-	-	-	-
386	ncbi_100157752	Arl6ip4	ADP ribosylation factor like GTPase 6 interacting protein 4, transcript variant 1	14:29757521-30965156	-	-	-	-	GO:0005575//cellular_component;GO:0005622//intracellular;GO:0005623//cell;GO:0005634//nucleus;GO:0005654//nucleoplasm;GO:0005730//nucleolus;GO:0016604//nuclear body;GO:0016607//nuclear speck;GO:0030867//rough endoplasmic reticulum membrane;GO:0031974//membrane-enclosed lumen;GO:0031981//nuclear lumen;GO:0043226//organelle;GO:0043227//membrane-bounded organelle;GO:0043228//non-membrane-bounded org…	-	GO:0006139//nucleobase-containing compound metabolic process;GO:0006396//RNA processing;GO:0006397//mRNA processing;GO:0006725//cellular aromatic compound metabolic process;GO:0006807//nitrogen compound metabolic process;GO:0008150//biological_process;GO:0008152//metabolic process;GO:0008380//RNA splicing;GO:0009987//cellular process;GO:0010467//gene expression;GO:0016070//RNA metabolic process;G…
387	ncbi_100286863	Dlx5	distal-less homeobox 5	9:76323525-77330321	Cellular Processes	Cellular community - eukaryotes	ko04550//Signaling pathways regulating pluripotency of stem cells	K18489	GO:0000228//nuclear chromosome;GO:0000785//chromatin;GO:0000790//nuclear chromatin;GO:0005575//cellular_component;GO:0005622//intracellular;GO:0005623//cell;GO:0005634//nucleus;GO:0005654//nucleoplasm;GO:0005694//chromosome;GO:0005737//cytoplasm;GO:0031974//membrane-enclosed lumen;GO:0031981//nuclear lumen;GO:0043226//organelle;GO:0043227//membrane-bounded organelle;GO:0043228//non-membrane-bound…	GO:0000976//transcription regulatory region sequence-specific DNA binding;GO:0000977//RNA polymerase II regulatory region sequence-specific DNA binding;GO:0000978//RNA polymerase II core promoter proximal region sequence-specific DNA binding;GO:0000981//RNA polymerase II transcription factor activity, sequence-specific DNA binding;GO:0000982//transcription factor activity, RNA polymerase II core …	GO:0000902//cell morphogenesis;GO:0000904//cell morphogenesis involved in differentiation;GO:0001501//skeletal system development;GO:0001503//ossification;GO:0001649//osteoblast differentiation;GO:0001958//endochondral ossification;GO:0006139//nucleobase-containing compound metabolic process;GO:0006351//transcription, DNA-templated;GO:0006355//regulation of transcription, DNA-templated;GO:0006357…
388	ncbi_100511149	Glcci1	glucocorticoid induced 1, transcript variant X1	9:77801366-79936598	-	-	-	-	GO:0005575//cellular_component;GO:0005622//intracellular;GO:0005623//cell;GO:0005737//cytoplasm;GO:0044424//intracellular part;GO:0044464//cell part	-	-
389	ncbi_100522695	IL20	interleukin 20	9:65758883-67750413	Environmental Information Processing;Environmental Information Processing;Environmental Information Processing	Signaling molecules and interaction;Signal transduction;Signaling molecules and interaction	ko04060//Cytokine-cytokine receptor interaction;ko04630//JAK-STAT signaling pathway;ko04061//Viral protein interaction with cytokine and cytokine receptor	K22667;K22667;K22667	GO:0005575//cellular_component;GO:0005576//extracellular region;GO:0005615//extracellular space;GO:0044421//extracellular region part	GO:0003674//molecular_function;GO:0005102//receptor binding;GO:0005125//cytokine activity;GO:0005126//cytokine receptor binding;GO:0005488//binding;GO:0005515//protein binding;GO:0030545//receptor regulator activity;GO:0045517//interleukin-20 receptor binding;GO:0045518//interleukin-22 receptor binding;GO:0048018//receptor agonist activity;GO:0098772//molecular function regulator	GO:0001932//regulation of protein phosphorylation;GO:0001934//positive regulation of protein phosphorylation;GO:0002376//immune system process;GO:0002520//immune system development;GO:0002682//regulation of immune system process;GO:0002684//positive regulation of immune system process;GO:0002761//regulation of myeloid leukocyte differentiation;GO:0002763//positive regulation of myeloid leukocyte …
390	ncbi_100520106	CCDC62	coiled-coil domain containing 62, transcript variant X2	14:29757521-30965156	-	-	-	-	-	GO:0003677//DNA binding;GO:0005524//ATP binding	GO:0006313//transposition, DNA-mediated;GO:0007059//chromosome segregation;GO:0030261//chromosome condensation
391	ncbi_100144513	C20orf85	chromosome 17 C20orf85 homolog	17:56607154-58892664	-	-	-	-	-	-	-
392	ncbi_102167907	-	-	9:102328391-102953992	-	-	-	-	-	-	-
393	ncbi_100525083	NDUFB3	NADH:ubiquinone oxidoreductase subunit B3, transcript variant X2	15:102152703-105003483	Metabolism;Human Diseases;Human Diseases;Organismal Systems;Human Diseases;Organismal Systems;Human Diseases;Metabolism	Global and overview maps;Neurodegenerative disease;Neurodegenerative disease;Environmental adaptation;Endocrine and metabolic disease;Nervous system;Neurodegenerative disease;Energy metabolism	ko01100//Metabolic pathways;ko05010//Alzheimer disease;ko05016//Huntington disease;ko04714//Thermogenesis;ko04932//Non-alcoholic fatty liver disease;ko04723//Retrograde endocannabinoid signaling;ko05012//Parkinson disease;ko00190//Oxidative phosphorylation	K03959;K03959;K03959;K03959;K03959;K03959;K03959;K03959	GO:0005575//cellular_component;GO:0005622//intracellular;GO:0005623//cell;GO:0005737//cytoplasm;GO:0005739//mitochondrion;GO:0005740//mitochondrial envelope;GO:0005743//mitochondrial inner membrane;GO:0005746//mitochondrial respiratory chain;GO:0005747//mitochondrial respiratory chain complex I;GO:0016020//membrane;GO:0016021//integral component of membrane;GO:0019866//organelle inner membrane;GO…	GO:0003674//molecular_function;GO:0003824//catalytic activity;GO:0003954//NADH dehydrogenase activity;GO:0008137//NADH dehydrogenase (ubiquinone) activity;GO:0016491//oxidoreductase activity;GO:0016651//oxidoreductase activity, acting on NAD(P)H;GO:0016655//oxidoreductase activity, acting on NAD(P)H, quinone or similar compound as acceptor;GO:0050136//NADH dehydrogenase (quinone) activity	GO:0006091//generation of precursor metabolites and energy;GO:0006119//oxidative phosphorylation;GO:0006120//mitochondrial electron transport, NADH to ubiquinone;GO:0006139//nucleobase-containing compound metabolic process;GO:0006163//purine nucleotide metabolic process;GO:0006725//cellular aromatic compound metabolic process;GO:0006753//nucleoside phosphate metabolic process;GO:0006793//phosphor…
394	ncbi_110259948	--	vegetative cell wall protein gp1-like, transcript variant X1	3:39489416-40833984	-	-	-	-	-	-	-
395	ncbi_100517882	GMIP	GEM interacting protein, transcript variant X1	2:58150677-58985730	-	-	-	-	GO:0005575//cellular_component;GO:0005622//intracellular;GO:0005623//cell;GO:0005634//nucleus;GO:0005654//nucleoplasm;GO:0005737//cytoplasm;GO:0005829//cytosol;GO:0005886//plasma membrane;GO:0016020//membrane;GO:0031974//membrane-enclosed lumen;GO:0031981//nuclear lumen;GO:0043226//organelle;GO:0043227//membrane-bounded organelle;GO:0043229//intracellular organelle;GO:0043231//intracellular membr…	GO:0003674//molecular_function;GO:0005096//GTPase activator activity;GO:0005488//binding;GO:0008047//enzyme activator activity;GO:0030234//enzyme regulator activity;GO:0030695//GTPase regulator activity;GO:0043167//ion binding;GO:0043169//cation binding;GO:0046872//metal ion binding;GO:0060589//nucleoside-triphosphatase regulator activity;GO:0098772//molecular function regulator	GO:0007154//cell communication;GO:0007165//signal transduction;GO:0008150//biological_process;GO:0009966//regulation of signal transduction;GO:0009987//cellular process;GO:0010646//regulation of cell communication;GO:0023051//regulation of signaling;GO:0023052//signaling;GO:0034260//negative regulation of GTPase activity;GO:0035556//intracellular signal transduction;GO:0043085//positive regulatio…
396	ncbi_100134989	FAM210B	family with sequence similarity 210 member B	17:56607154-58892664	-	-	-	-	GO:0005575//cellular_component;GO:0005622//intracellular;GO:0005623//cell;GO:0005737//cytoplasm;GO:0005739//mitochondrion;GO:0005740//mitochondrial envelope;GO:0005741//mitochondrial outer membrane;GO:0016020//membrane;GO:0016021//integral component of membrane;GO:0019867//outer membrane;GO:0031090//organelle membrane;GO:0031224//intrinsic component of membrane;GO:0031966//mitochondrial membrane;…	GO:0003674//molecular_function;GO:0003824//catalytic activity;GO:0016740//transferase activity;GO:0016746//transferase activity, transferring acyl groups	GO:0002262//myeloid cell homeostasis;GO:0002376//immune system process;GO:0002520//immune system development;GO:0002682//regulation of immune system process;GO:0002684//positive regulation of immune system process;GO:0006464//cellular protein modification process;GO:0006473//protein acetylation;GO:0006474//N-terminal protein amino acid acetylation;GO:0006807//nitrogen compound metabolic process;G…
397	ncbi_100515567	PRPS1	phosphoribosyl pyrophosphate synthetase 1-like 1	9:85573015-90921825	-	-	-	-	GO:0005737//cytoplasm	GO:0000166//nucleotide binding;GO:0000287//magnesium ion binding;GO:0003674//molecular_function;GO:0003824//catalytic activity;GO:0003999//adenine phosphoribosyltransferase activity;GO:0004422//hypoxanthine phosphoribosyltransferase activity;GO:0004749//ribose phosphate diphosphokinase activity;GO:0005488//binding;GO:0005515//protein binding;GO:0005524//ATP binding;GO:0008144//drug binding;GO:001…	GO:0006015//5-phosphoribose 1-diphosphate biosynthetic process;GO:0006139//nucleobase-containing compound metabolic process;GO:0006166//purine ribonucleoside salvage;GO:0006725//cellular aromatic compound metabolic process;GO:0006753//nucleoside phosphate metabolic process;GO:0006793//phosphorus metabolic process;GO:0006796//phosphate-containing compound metabolic process;GO:0006807//nitrogen com…
398	ncbi_110262247	-	-	9:102328391-102953992	-	-	-	-	-	-	-
399	ncbi_100525120	HGF	hepatocyte growth factor, transcript variant X4	9:96913780-99781465	Human Diseases;Environmental Information Processing;Environmental Information Processing;Environmental Information Processing;Environmental Information Processing;Human Diseases;Cellular Processes;Human Diseases;Human Diseases;Human Diseases;Human Diseases;Human Diseases;Human Diseases	Cancer: overview;Signal transduction;Signal transduction;Signal transduction;Signal transduction;Cancer: overview;Cellular community - eukaryotes;Cancer: specific types;Cancer: specific types;Drug resistance: antineoplastic;Cancer: specific types;Cancer: specific types;Infectious disease: parasitic	ko05200//Pathways in cancer;ko04151//PI3K-Akt signaling pathway;ko04010//MAPK signaling pathway;ko04014//Ras signaling pathway;ko04015//Rap1 signaling pathway;ko05205//Proteoglycans in cancer;ko04510//Focal adhesion;ko05225//Hepatocellular carcinoma;ko05226//Gastric cancer;ko01521//EGFR tyrosine kinase inhibitor resistance;ko05211//Renal cell carcinoma;ko05218//Melanoma;ko05144//Malaria	K05460;K05460;K05460;K05460;K05460;K05460;K05460;K05460;K05460;K05460;K05460;K05460;K05460	GO:0005575//cellular_component;GO:0005576//extracellular region;GO:0005615//extracellular space;GO:0005622//intracellular;GO:0005623//cell;GO:0005737//cytoplasm;GO:0012505//endomembrane system;GO:0030141//secretory granule;GO:0031091//platelet alpha granule;GO:0031093//platelet alpha granule lumen;GO:0031410//cytoplasmic vesicle;GO:0031974//membrane-enclosed lumen;GO:0031982//vesicle;GO:0031983//…	GO:0003674//molecular_function;GO:0003824//catalytic activity;GO:0004175//endopeptidase activity;GO:0004252//serine-type endopeptidase activity;GO:0004672//protein kinase activity;GO:0004713//protein tyrosine kinase activity;GO:0005085//guanyl-nucleotide exchange factor activity;GO:0005088//Ras guanyl-nucleotide exchange factor activity;GO:0005102//receptor binding;GO:0005488//binding;GO:0005515/…	GO:0000165//MAPK cascade;GO:0000187//activation of MAPK activity;GO:0000278//mitotic cell cycle;GO:0000902//cell morphogenesis;GO:0001763//morphogenesis of a branching structure;GO:0001817//regulation of cytokine production;GO:0001818//negative regulation of cytokine production;GO:0001819//positive regulation of cytokine production;GO:0001837//epithelial to mesenchymal transition;GO:0001889//live…
400	ncbi_654328	MET	MET proto-oncogene, receptor tyrosine kinase	18:28880359-30166421	Human Diseases;Environmental Information Processing;Environmental Information Processing;Environmental Information Processing;Environmental Information Processing;Human Diseases;Cellular Processes;Organismal Systems;Human Diseases;Human Diseases;Human Diseases;Human Diseases;Human Diseases;Human Diseases;Cellular Processes;Human Diseases;Human Diseases;Human Diseases;Human Diseases	Cancer: overview;Signal transduction;Signal transduction;Signal transduction;Signal transduction;Cancer: overview;Cellular community - eukaryotes;Development and regeneration;Cancer: overview;Cancer: overview;Cancer: specific types;Cancer: specific types;Drug resistance: antineoplastic;Infectious disease: bacterial;Cellular community - eukaryotes;Cancer: specific types;Cancer: specific types;Canc…	ko05200//Pathways in cancer;ko04151//PI3K-Akt signaling pathway;ko04010//MAPK signaling pathway;ko04014//Ras signaling pathway;ko04015//Rap1 signaling pathway;ko05205//Proteoglycans in cancer;ko04510//Focal adhesion;ko04360//Axon guidance;ko05202//Transcriptional misregulation in cancer;ko05206//MicroRNAs in cancer;ko05225//Hepatocellular carcinoma;ko05226//Gastric cancer;ko01521//EGFR tyrosine k…	K05099;K05099;K05099;K05099;K05099;K05099;K05099;K05099;K05099;K05099;K05099;K05099;K05099;K05099;K05099;K05099;K05099;K05099;K05099	GO:0009925//basal plasma membrane	GO:0005524//ATP binding;GO:0017154//semaphorin receptor activity;GO:0019903//protein phosphatase binding;GO:0042802//identical protein binding	GO:0001886//endothelial cell morphogenesis;GO:0018108//peptidyl-tyrosine phosphorylation;GO:0031116//positive regulation of microtubule polymerization;GO:0035024//negative regulation of Rho protein signal transduction;GO:0045944//positive regulation of transcription from RNA polymerase II promoter;GO:0048012//hepatocyte growth factor receptor signaling pathway;GO:0048754//branching morphogenesis …
401	ncbi_100151752	PPP4R1	protein phosphatase 4, regulatory subunit 1-like, transcript variant X5	17:56607154-58892664	-	-	-	-	-	GO:0005515//protein binding	-
402	ncbi_100625699	NUAK2	NUAK family kinase 2	9:65758883-67750413	-	-	-	-	GO:0005575//cellular_component;GO:0005622//intracellular;GO:0005623//cell;GO:0005634//nucleus;GO:0005654//nucleoplasm;GO:0005737//cytoplasm;GO:0016604//nuclear body;GO:0016607//nuclear speck;GO:0030915//Smc5-Smc6 complex;GO:0031974//membrane-enclosed lumen;GO:0031981//nuclear lumen;GO:0043226//organelle;GO:0043227//membrane-bounded organelle;GO:0043229//intracellular organelle;GO:0043231//intrace…	GO:0000166//nucleotide binding;GO:0000287//magnesium ion binding;GO:0003674//molecular_function;GO:0003824//catalytic activity;GO:0004672//protein kinase activity;GO:0004674//protein serine/threonine kinase activity;GO:0005488//binding;GO:0005524//ATP binding;GO:0008144//drug binding;GO:0016301//kinase activity;GO:0016709//oxidoreductase activity, acting on paired donors, with incorporation or re…	GO:0006281//DNA repair;GO:0006464//cellular protein modification process;GO:0006468//protein phosphorylation;GO:0006744//ubiquinone biosynthetic process;GO:0006793//phosphorus metabolic process;GO:0006796//phosphate-containing compound metabolic process;GO:0006807//nitrogen compound metabolic process;GO:0006915//apoptotic process;GO:0006950//response to stress;GO:0006996//organelle organization;G…
403	ncbi_100513347	NUBP2	nucleotide binding protein 2	3:39489416-40833984	-	-	-	-	GO:0000922//spindle pole;GO:0005575//cellular_component;GO:0005622//intracellular;GO:0005623//cell;GO:0005634//nucleus;GO:0005737//cytoplasm;GO:0005813//centrosome;GO:0005814//centriole;GO:0005815//microtubule organizing center;GO:0005819//spindle;GO:0005829//cytosol;GO:0005856//cytoskeleton;GO:0005929//cilium;GO:0009898//cytoplasmic side of plasma membrane;GO:0015630//microtubule cytoskeleton;GO…	GO:0000166//nucleotide binding;GO:0003674//molecular_function;GO:0003824//catalytic activity;GO:0003924//GTPase activity;GO:0004252//serine-type endopeptidase activity;GO:0004385//guanylate kinase activity;GO:0005488//binding;GO:0005524//ATP binding;GO:0005525//GTP binding;GO:0008144//drug binding;GO:0016163//nitrogenase activity;GO:0016462//pyrophosphatase activity;GO:0016491//oxidoreductase act…	GO:0000918//barrier septum site selection;GO:0002097//tRNA wobble base modification;GO:0002098//tRNA wobble uridine modification;GO:0006139//nucleobase-containing compound metabolic process;GO:0006396//RNA processing;GO:0006399//tRNA metabolic process;GO:0006400//tRNA modification;GO:0006508//proteolysis;GO:0006725//cellular aromatic compound metabolic process;GO:0006790//sulfur compound metaboli…
404	ncbi_100521004	SPSB3	splA/ryanodine receptor domain and SOCS box containing 3, transcript variant X4	3:39489416-40833984	-	-	-	-	GO:0005575//cellular_component;GO:0005622//intracellular;GO:0005623//cell;GO:0005737//cytoplasm;GO:0005829//cytosol;GO:0044424//intracellular part;GO:0044444//cytoplasmic part;GO:0044464//cell part	GO:0003674//molecular_function;GO:0005515//protein binding	GO:0006464//cellular protein modification process;GO:0006807//nitrogen compound metabolic process;GO:0008150//biological_process;GO:0008152//metabolic process;GO:0009987//cellular process;GO:0016567//protein ubiquitination;GO:0019538//protein metabolic process;GO:0032446//protein modification by small protein conjugation;GO:0036211//protein modification process;GO:0043170//macromolecule metabolic…
405	ncbi_100521892	PTX4	pentraxin 4	3:39489416-40833984	-	-	-	-	GO:0005575//cellular_component;GO:0005576//extracellular region	GO:0003674//molecular_function;GO:0005488//binding;GO:0043167//ion binding;GO:0043169//cation binding;GO:0046872//metal ion binding	-
406	ncbi_100523504	Grik4	glutamate ionotropic receptor kainate type subunit 4, transcript variant X1	9:47845231-48261780	Environmental Information Processing;Organismal Systems	Signaling molecules and interaction;Nervous system	ko04080//Neuroactive ligand-receptor interaction;ko04724//Glutamatergic synapse	K05204;K05204	GO:0005575//cellular_component;GO:0005622//intracellular;GO:0005623//cell;GO:0005634//nucleus;GO:0005737//cytoplasm;GO:0005886//plasma membrane;GO:0005887//integral component of plasma membrane;GO:0008328//ionotropic glutamate receptor complex;GO:0016020//membrane;GO:0016021//integral component of membrane;GO:0030054//cell junction;GO:0030288//outer membrane-bounded periplasmic space;GO:0030424//…	GO:0003674//molecular_function;GO:0004888//transmembrane signaling receptor activity;GO:0004970//ionotropic glutamate receptor activity;GO:0005215//transporter activity;GO:0005216//ion channel activity;GO:0005230//extracellular ligand-gated ion channel activity;GO:0005231//excitatory extracellular ligand-gated ion channel activity;GO:0005234//extracellular-glutamate-gated ion channel activity;GO:…	GO:0002143//tRNA wobble position uridine thiolation;GO:0003008//system process;GO:0006810//transport;GO:0006811//ion transport;GO:0006812//cation transport;GO:0006813//potassium ion transport;GO:0006814//sodium ion transport;GO:0007154//cell communication;GO:0007165//signal transduction;GO:0007166//cell surface receptor signaling pathway;GO:0007215//glutamate receptor signaling pathway;GO:0007267…
407	ncbi_100523270	PFKFB2	6-phosphofructo-2-kinase/fructose-2,6-biphosphatase 2, transcript variant X1	9:65758883-67750413	Metabolism;Environmental Information Processing;Organismal Systems;Metabolism	Global and overview maps;Signal transduction;Endocrine system;Carbohydrate metabolism	ko01100//Metabolic pathways;ko04152//AMPK signaling pathway;ko04919//Thyroid hormone signaling pathway;ko00051//Fructose and mannose metabolism	K19029;K19029;K19029;K19029	GO:0005575//cellular_component;GO:0005622//intracellular;GO:0005623//cell;GO:0005634//nucleus;GO:0005654//nucleoplasm;GO:0005737//cytoplasm;GO:0005829//cytosol;GO:0031974//membrane-enclosed lumen;GO:0031981//nuclear lumen;GO:0043226//organelle;GO:0043227//membrane-bounded organelle;GO:0043229//intracellular organelle;GO:0043231//intracellular membrane-bounded organelle;GO:0043233//organelle lumen…	GO:0000166//nucleotide binding;GO:0003674//molecular_function;GO:0003824//catalytic activity;GO:0003873//6-phosphofructo-2-kinase activity;GO:0004331//fructose-2,6-bisphosphate 2-phosphatase activity;GO:0005488//binding;GO:0005515//protein binding;GO:0005524//ATP binding;GO:0008144//drug binding;GO:0008443//phosphofructokinase activity;GO:0008969//phosphohistidine phosphatase activity;GO:0016301/…	GO:0000160//phosphorelay signal transduction system;GO:0002791//regulation of peptide secretion;GO:0002793//positive regulation of peptide secretion;GO:0005975//carbohydrate metabolic process;GO:0005996//monosaccharide metabolic process;GO:0006000//fructose metabolic process;GO:0006003//fructose 2,6-bisphosphate metabolic process;GO:0006006//glucose metabolic process;GO:0006007//glucose catabolic…
408	ncbi_100625621	MAU2	MAU2 sister chromatid cohesion factor, transcript variant X1	2:58150677-58985730	-	-	-	-	GO:0000785//chromatin;GO:0005575//cellular_component;GO:0005622//intracellular;GO:0005623//cell;GO:0005634//nucleus;GO:0005654//nucleoplasm;GO:0005694//chromosome;GO:0005737//cytoplasm;GO:0016604//nuclear body;GO:0030424//axon;GO:0031974//membrane-enclosed lumen;GO:0031981//nuclear lumen;GO:0032116//SMC loading complex;GO:0032991//macromolecular complex;GO:0042995//cell projection;GO:0043005//neu…	GO:0003674//molecular_function;GO:0003676//nucleic acid binding;GO:0003677//DNA binding;GO:0003690//double-stranded DNA binding;GO:0005488//binding;GO:0005515//protein binding;GO:0047485//protein N-terminus binding;GO:0097159//organic cyclic compound binding;GO:1901363//heterocyclic compound binding	GO:0000003//reproduction;GO:0000070//mitotic sister chromatid segregation;GO:0000278//mitotic cell cycle;GO:0000280//nuclear division;GO:0000819//sister chromatid segregation;GO:0000902//cell morphogenesis;GO:0000904//cell morphogenesis involved in differentiation;GO:0003006//developmental process involved in reproduction;GO:0006928//movement of cell or subcellular component;GO:0006935//chemotaxi…
409	ncbi_102167534	--	interleukin 31	14:29757521-30965156	Environmental Information Processing	Signaling molecules and interaction	ko04060//Cytokine-cytokine receptor interaction	K22631	-	-	-
410	ncbi_100037932	IL26	interleukin 26	5:31826213-33342702	Environmental Information Processing	Signaling molecules and interaction	ko04060//Cytokine-cytokine receptor interaction	K05446	GO:0005576//extracellular region	GO:0016787//hydrolase activity	GO:0019439//aromatic compound catabolic process
411	ncbi_100125839	RAE1	ribonucleic acid export 1	17:56607154-58892664	Human Diseases;Genetic Information Processing	Infectious disease: viral;Translation	ko05164//Influenza A;ko03013//Nucleocytoplasmic transport	K14298;K14298	GO:0001650//fibrillar center;GO:0005737//cytoplasm;GO:0097431//mitotic spindle pole	-	GO:0006406//mRNA export from nucleus;GO:0007049//cell cycle;GO:0051301//cell division;GO:0060236//regulation of mitotic spindle organization;GO:0071407//cellular response to organic cyclic compound
412	ncbi_106507922	-	-	10:65872233-66682345	-	-	-	-	-	-	-
413	ncbi_100511477	TRAK2	trafficking kinesin protein 2, transcript variant X3	15:102152703-105003483	Metabolism;Organismal Systems	Global and overview maps;Nervous system	ko01100//Metabolic pathways;ko04727//GABAergic synapse	K15374;K15374	GO:0005575//cellular_component;GO:0005622//intracellular;GO:0005623//cell;GO:0005634//nucleus;GO:0005737//cytoplasm;GO:0005739//mitochondrion;GO:0005768//endosome;GO:0005769//early endosome;GO:0005886//plasma membrane;GO:0012505//endomembrane system;GO:0016020//membrane;GO:0030424//axon;GO:0030425//dendrite;GO:0030426//growth cone;GO:0030427//site of polarized growth;GO:0031410//cytoplasmic vesic…	GO:0003674//molecular_function;GO:0005102//receptor binding;GO:0005488//binding;GO:0005515//protein binding;GO:0005524//ATP binding;GO:0008092//cytoskeletal protein binding;GO:0019894//kinesin binding;GO:0019899//enzyme binding;GO:0019904//protein domain specific binding;GO:0030911//TPR domain binding;GO:0050811//GABA receptor binding	GO:0000902//cell morphogenesis;GO:0000904//cell morphogenesis involved in differentiation;GO:0006355//regulation of transcription, DNA-templated;GO:0006357//regulation of transcription from RNA polymerase II promoter;GO:0006464//cellular protein modification process;GO:0006486//protein glycosylation;GO:0006493//protein O-linked glycosylation;GO:0006605//protein targeting;GO:0006807//nitrogen comp…
414	ncbi_110255474	Dlx6	distal-less homeobox 6	9:76323525-77330321	-	-	-	-	GO:0005575//cellular_component;GO:0005622//intracellular;GO:0005623//cell;GO:0005634//nucleus;GO:0005886//plasma membrane;GO:0016021//integral component of membrane;GO:0043226//organelle;GO:0043227//membrane-bounded organelle;GO:0043229//intracellular organelle;GO:0043231//intracellular membrane-bounded organelle;GO:0044424//intracellular part;GO:0044464//cell part	GO:0000981//RNA polymerase II transcription factor activity, sequence-specific DNA binding;GO:0003674//molecular_function;GO:0003676//nucleic acid binding;GO:0003677//DNA binding;GO:0003700//transcription factor activity, sequence-specific DNA binding;GO:0005488//binding;GO:0043565//sequence-specific DNA binding;GO:0097159//organic cyclic compound binding;GO:1901363//heterocyclic compound binding	GO:0001501//skeletal system development;GO:0006355//regulation of transcription, DNA-templated;GO:0006357//regulation of transcription from RNA polymerase II promoter;GO:0007275//multicellular organism development;GO:0007399//nervous system development;GO:0007423//sensory organ development;GO:0008150//biological_process;GO:0008284//positive regulation of cell proliferation;GO:0009653//anatomical …
415	ncbi_100514398	NME3	NME/NM23 nucleoside diphosphate kinase 3, transcript variant 1	3:39489416-40833984	Metabolism;Metabolism;Metabolism;Metabolism	Global and overview maps;Nucleotide metabolism;Xenobiotics biodegradation and metabolism;Nucleotide metabolism	ko01100//Metabolic pathways;ko00230//Purine metabolism;ko00983//Drug metabolism - other enzymes;ko00240//Pyrimidine metabolism	K00940;K00940;K00940;K00940	GO:0005575//cellular_component;GO:0005622//intracellular;GO:0005623//cell;GO:0005737//cytoplasm;GO:0005739//mitochondrion;GO:0005740//mitochondrial envelope;GO:0005758//mitochondrial intermembrane space;GO:0005759//mitochondrial matrix;GO:0005829//cytosol;GO:0016020//membrane;GO:0031967//organelle envelope;GO:0031970//organelle envelope lumen;GO:0031974//membrane-enclosed lumen;GO:0031975//envelo…	GO:0000166//nucleotide binding;GO:0003674//molecular_function;GO:0003824//catalytic activity;GO:0004550//nucleoside diphosphate kinase activity;GO:0005488//binding;GO:0005524//ATP binding;GO:0008144//drug binding;GO:0008289//lipid binding;GO:0016301//kinase activity;GO:0016740//transferase activity;GO:0016772//transferase activity, transferring phosphorus-containing groups;GO:0016776//phosphotran…	GO:0006139//nucleobase-containing compound metabolic process;GO:0006163//purine nucleotide metabolic process;GO:0006164//purine nucleotide biosynthetic process;GO:0006165//nucleoside diphosphate phosphorylation;GO:0006183//GTP biosynthetic process;GO:0006213//pyrimidine nucleoside metabolic process;GO:0006220//pyrimidine nucleotide metabolic process;GO:0006221//pyrimidine nucleotide biosynthetic …
416	ncbi_100626141	ELK4	ELK4, ETS transcription factor, transcript variant X1	9:65758883-67750413	Environmental Information Processing;Human Diseases;Human Diseases	Signal transduction;Infectious disease: viral;Cancer: overview	ko04010//MAPK signaling pathway;ko05166//Human T-cell leukemia virus 1 infection;ko05202//Transcriptional misregulation in cancer	K04376;K04376;K04376	GO:0005575//cellular_component;GO:0005622//intracellular;GO:0005623//cell;GO:0005634//nucleus;GO:0005654//nucleoplasm;GO:0005737//cytoplasm;GO:0005829//cytosol;GO:0031974//membrane-enclosed lumen;GO:0031981//nuclear lumen;GO:0043226//organelle;GO:0043227//membrane-bounded organelle;GO:0043229//intracellular organelle;GO:0043231//intracellular membrane-bounded organelle;GO:0043233//organelle lumen…	GO:0000976//transcription regulatory region sequence-specific DNA binding;GO:0000977//RNA polymerase II regulatory region sequence-specific DNA binding;GO:0000978//RNA polymerase II core promoter proximal region sequence-specific DNA binding;GO:0000981//RNA polymerase II transcription factor activity, sequence-specific DNA binding;GO:0000982//transcription factor activity, RNA polymerase II core …	GO:0000122//negative regulation of transcription from RNA polymerase II promoter;GO:0006139//nucleobase-containing compound metabolic process;GO:0006325//chromatin organization;GO:0006351//transcription, DNA-templated;GO:0006355//regulation of transcription, DNA-templated;GO:0006357//regulation of transcription from RNA polymerase II promoter;GO:0006366//transcription from RNA polymerase II promo…
417	ncbi_100134988	FAM209B	family with sequence similarity 209 member B	17:56607154-58892664	-	-	-	-	GO:0016020//membrane	GO:0005216//ion channel activity	GO:0006811//ion transport;GO:0055085//transmembrane transport
418	ncbi_100515774	GFER	growth factor, augmenter of liver regeneration	3:39489416-40833984	-	-	-	-	GO:0005575//cellular_component;GO:0005576//extracellular region;GO:0005615//extracellular space;GO:0005622//intracellular;GO:0005623//cell;GO:0005737//cytoplasm;GO:0005739//mitochondrion;GO:0005740//mitochondrial envelope;GO:0005758//mitochondrial intermembrane space;GO:0005829//cytosol;GO:0031967//organelle envelope;GO:0031970//organelle envelope lumen;GO:0031974//membrane-enclosed lumen;GO:0031…	GO:0000166//nucleotide binding;GO:0003674//molecular_function;GO:0003756//protein disulfide isomerase activity;GO:0003824//catalytic activity;GO:0005102//receptor binding;GO:0005488//binding;GO:0005515//protein binding;GO:0008083//growth factor activity;GO:0015035//protein disulfide oxidoreductase activity;GO:0015036//disulfide oxidoreductase activity;GO:0016491//oxidoreductase activity;GO:001666…	GO:0001889//liver development;GO:0001910//regulation of leukocyte mediated cytotoxicity;GO:0001911//negative regulation of leukocyte mediated cytotoxicity;GO:0002682//regulation of immune system process;GO:0002683//negative regulation of immune system process;GO:0002697//regulation of immune effector process;GO:0002698//negative regulation of immune effector process;GO:0002703//regulation of leuk…
419	ncbi_100628221	CPM	carboxypeptidase M	5:31826213-33342702	-	-	-	-	GO:0005575//cellular_component;GO:0005576//extracellular region;GO:0005615//extracellular space;GO:0005623//cell;GO:0005886//plasma membrane;GO:0009986//cell surface;GO:0016020//membrane;GO:0031224//intrinsic component of membrane;GO:0031225//anchored component of membrane;GO:0044421//extracellular region part;GO:0044425//membrane part;GO:0044464//cell part;GO:0071944//cell periphery	GO:0003674//molecular_function;GO:0003824//catalytic activity;GO:0004180//carboxypeptidase activity;GO:0004181//metallocarboxypeptidase activity;GO:0004185//serine-type carboxypeptidase activity;GO:0005488//binding;GO:0008233//peptidase activity;GO:0008235//metalloexopeptidase activity;GO:0008236//serine-type peptidase activity;GO:0008237//metallopeptidase activity;GO:0008238//exopeptidase activi…	GO:0006508//proteolysis;GO:0006518//peptide metabolic process;GO:0006807//nitrogen compound metabolic process;GO:0008150//biological_process;GO:0008152//metabolic process;GO:0009653//anatomical structure morphogenesis;GO:0009987//cellular process;GO:0010467//gene expression;GO:0016485//protein processing;GO:0019538//protein metabolic process;GO:0032502//developmental process;GO:0034641//cellular …
420	ncbi_100520400	YOD1	YOD1 deubiquitinase, transcript variant X4	9:65758883-67750413	Genetic Information Processing	Folding, sorting and degradation	ko04141//Protein processing in endoplasmic reticulum	K13719	GO:0005575//cellular_component;GO:0005622//intracellular;GO:0005623//cell;GO:0005634//nucleus;GO:0005737//cytoplasm;GO:0005829//cytosol;GO:0043226//organelle;GO:0043227//membrane-bounded organelle;GO:0043229//intracellular organelle;GO:0043231//intracellular membrane-bounded organelle;GO:0044424//intracellular part;GO:0044444//cytoplasmic part;GO:0044464//cell part	GO:0003674//molecular_function;GO:0003676//nucleic acid binding;GO:0003824//catalytic activity;GO:0004843//thiol-dependent ubiquitin-specific protease activity;GO:0005488//binding;GO:0005515//protein binding;GO:0008233//peptidase activity;GO:0008234//cysteine-type peptidase activity;GO:0016787//hydrolase activity;GO:0019783//ubiquitin-like protein-specific protease activity;GO:0019899//enzyme bin…	GO:0000003//reproduction;GO:0006355//regulation of transcription, DNA-templated;GO:0006464//cellular protein modification process;GO:0006508//proteolysis;GO:0006511//ubiquitin-dependent protein catabolic process;GO:0006807//nitrogen compound metabolic process;GO:0006914//autophagy;GO:0006950//response to stress;GO:0006986//response to unfolded protein;GO:0007049//cell cycle;GO:0007154//cell commu…
421	ncbi_100625217	THOC1	THO complex 1, transcript variant X1	6:105748073-106822150	Genetic Information Processing;Genetic Information Processing	Translation;Transcription	ko03013//Nucleocytoplasmic transport;ko03040//Spliceosome	K12878;K12878	GO:0000228//nuclear chromosome;GO:0000346//transcription export complex;GO:0000347//THO complex;GO:0000445//THO complex part of transcription export complex;GO:0000781//chromosome, telomeric region;GO:0000784//nuclear chromosome, telomeric region;GO:0005575//cellular_component;GO:0005576//extracellular region;GO:0005622//intracellular;GO:0005623//cell;GO:0005634//nucleus;GO:0005654//nucleoplasm;G…	GO:0003674//molecular_function;GO:0003676//nucleic acid binding;GO:0003677//DNA binding;GO:0003723//RNA binding;GO:0005488//binding;GO:0005515//protein binding;GO:0097159//organic cyclic compound binding;GO:1901363//heterocyclic compound binding	GO:0000018//regulation of DNA recombination;GO:0002637//regulation of immunoglobulin production;GO:0002638//negative regulation of immunoglobulin production;GO:0002682//regulation of immune system process;GO:0002683//negative regulation of immune system process;GO:0002694//regulation of leukocyte activation;GO:0002695//negative regulation of leukocyte activation;GO:0002697//regulation of immune e…
422	ncbi_106505925	-	-	14:29757521-30965156	-	-	-	-	-	-	-
423	ncbi_110259946	-	-	3:39489416-40833984	-	-	-	-	-	-	-
424	ncbi_110255467	CNTN2	contactin 2	9:65758883-67750413	Environmental Information Processing	Signaling molecules and interaction	ko04514//Cell adhesion molecules	K06760	GO:0005575//cellular_component;GO:0005623//cell;GO:0005886//plasma membrane;GO:0005887//integral component of plasma membrane;GO:0008076//voltage-gated potassium channel complex;GO:0009986//cell surface;GO:0016020//membrane;GO:0016021//integral component of membrane;GO:0030424//axon;GO:0031224//intrinsic component of membrane;GO:0031225//anchored component of membrane;GO:0031226//intrinsic compon…	GO:0003674//molecular_function;GO:0003993//acid phosphatase activity;GO:0005488//binding;GO:0005515//protein binding;GO:0030246//carbohydrate binding;GO:0042802//identical protein binding;GO:0043621//protein self-association;GO:0046872//metal ion binding;GO:0050839//cell adhesion molecule binding	GO:0000226//microtubule cytoskeleton organization;GO:0000902//cell morphogenesis;GO:0000904//cell morphogenesis involved in differentiation;GO:0001764//neuron migration;GO:0003008//system process;GO:0006810//transport;GO:0006897//endocytosis;GO:0006898//receptor-mediated endocytosis;GO:0006928//movement of cell or subcellular component;GO:0006935//chemotaxis;GO:0006996//organelle organization;GO:…
425	ncbi_102157930	-	-	18:53197275-54755492	-	-	-	-	-	-	-
426	ncbi_110255727	-	-	10:65872233-66682345	-	-	-	-	-	-	-
427	ncbi_397322	IGFALS	insulin like growth factor binding protein acid labile subunit	3:39489416-40833984	Organismal Systems	Endocrine system	ko04935//Growth hormone synthesis, secretion and action	K17256	GO:0005575//cellular_component;GO:0005576//extracellular region;GO:0005615//extracellular space;GO:0005622//intracellular;GO:0005623//cell;GO:0005634//nucleus;GO:0005654//nucleoplasm;GO:0016942//insulin-like growth factor binding protein complex;GO:0031974//membrane-enclosed lumen;GO:0031981//nuclear lumen;GO:0032991//macromolecular complex;GO:0036454//growth factor complex;GO:0042567//insulin-li…	GO:0003674//molecular_function;GO:0005488//binding;GO:0005515//protein binding;GO:0005520//insulin-like growth factor binding;GO:0019838//growth factor binding	GO:0006807//nitrogen compound metabolic process;GO:0007154//cell communication;GO:0007155//cell adhesion;GO:0007165//signal transduction;GO:0007568//aging;GO:0008150//biological_process;GO:0008152//metabolic process;GO:0009410//response to xenobiotic stimulus;GO:0009605//response to external stimulus;GO:0009719//response to endogenous stimulus;GO:0009725//response to hormone;GO:0009987//cellular …
428	ncbi_100522202	GNG11	G protein subunit gamma 11	9:73235327-74239256	Human Diseases;Environmental Information Processing;Environmental Information Processing;Human Diseases;Human Diseases;Human Diseases;Organismal Systems;Human Diseases;Organismal Systems;Environmental Information Processing;Organismal Systems;Organismal Systems;Organismal Systems;Organismal Systems;Organismal Systems;Organismal Systems;Human Diseases;Organismal Systems	Cancer: overview;Signal transduction;Signal transduction;Infectious disease: viral;Infectious disease: viral;Infectious disease: viral;Immune system;Substance dependence;Nervous system;Signal transduction;Nervous system;Endocrine system;Nervous system;Nervous system;Nervous system;Environmental adaptation;Substance dependence;Nervous system	ko05200//Pathways in cancer;ko04151//PI3K-Akt signaling pathway;ko04014//Ras signaling pathway;ko05163//Human cytomegalovirus infection;ko05170//Human immunodeficiency virus 1 infection;ko05167//Kaposi sarcoma-associated herpesvirus infection;ko04062//Chemokine signaling pathway;ko05034//Alcoholism;ko04723//Retrograde endocannabinoid signaling;ko04371//Apelin signaling pathway;ko04728//Dopaminerg…	K04546;K04546;K04546;K04546;K04546;K04546;K04546;K04546;K04546;K04546;K04546;K04546;K04546;K04546;K04546;K04546;K04546;K04546	GO:0030867//rough endoplasmic reticulum membrane;GO:0070652//HAUS complex	-	GO:0007186//G-protein coupled receptor signaling pathway;GO:0023041//neuronal signal transduction;GO:0051225//spindle assembly
429	ncbi_106504949	-	-	9:68761501-70091957	-	-	-	-	-	-	-
430	ncbi_100525530	DSTYK	dual serine/threonine and tyrosine protein kinase, transcript variant X1	9:65758883-67750413	-	-	-	-	GO:0005575//cellular_component;GO:0005622//intracellular;GO:0005623//cell;GO:0005634//nucleus;GO:0005737//cytoplasm;GO:0005829//cytosol;GO:0005886//plasma membrane;GO:0016020//membrane;GO:0016021//integral component of membrane;GO:0016323//basolateral plasma membrane;GO:0016324//apical plasma membrane;GO:0030054//cell junction;GO:0031224//intrinsic component of membrane;GO:0043226//organelle;GO:0…	GO:0000166//nucleotide binding;GO:0003674//molecular_function;GO:0003824//catalytic activity;GO:0004672//protein kinase activity;GO:0004674//protein serine/threonine kinase activity;GO:0004712//protein serine/threonine/tyrosine kinase activity;GO:0004713//protein tyrosine kinase activity;GO:0005488//binding;GO:0005524//ATP binding;GO:0008144//drug binding;GO:0016301//kinase activity;GO:0016740//t…	GO:0001932//regulation of protein phosphorylation;GO:0001934//positive regulation of protein phosphorylation;GO:0006464//cellular protein modification process;GO:0006468//protein phosphorylation;GO:0006793//phosphorus metabolic process;GO:0006796//phosphate-containing compound metabolic process;GO:0006807//nitrogen compound metabolic process;GO:0007154//cell communication;GO:0007165//signal trans…
431	ncbi_100518959	ATP6V0C	ATPase H+ transporting V0 subunit c	3:39489416-40833984	Metabolism;Human Diseases;Human Diseases;Cellular Processes;Cellular Processes;Metabolism;Human Diseases;Organismal Systems;Organismal Systems	Global and overview maps;Infectious disease: viral;Infectious disease: bacterial;Transport and catabolism;Transport and catabolism;Energy metabolism;Immune disease;Nervous system;Excretory system	ko01100//Metabolic pathways;ko05165//Human papillomavirus infection;ko05152//Tuberculosis;ko04145//Phagosome;ko04142//Lysosome;ko00190//Oxidative phosphorylation;ko05323//Rheumatoid arthritis;ko04721//Synaptic vesicle cycle;ko04966//Collecting duct acid secretion	K02155;K02155;K02155;K02155;K02155;K02155;K02155;K02155;K02155	GO:0000220//vacuolar proton-transporting V-type ATPase, V0 domain;GO:0000322//storage vacuole;GO:0000323//lytic vacuole;GO:0000324//fungal-type vacuole;GO:0000329//fungal-type vacuole membrane;GO:0000331//contractile vacuole;GO:0005575//cellular_component;GO:0005622//intracellular;GO:0005623//cell;GO:0005737//cytoplasm;GO:0005764//lysosome;GO:0005765//lysosomal membrane;GO:0005766//primary lysoso…	GO:0003674//molecular_function;GO:0003824//catalytic activity;GO:0005215//transporter activity;GO:0005488//binding;GO:0005515//protein binding;GO:0008324//cation transmembrane transporter activity;GO:0008553//hydrogen-exporting ATPase activity, phosphorylative mechanism;GO:0015075//ion transmembrane transporter activity;GO:0015077//monovalent inorganic cation transmembrane transporter activity;GO…	GO:0000003//reproduction;GO:0000041//transition metal ion transport;GO:0001775//cell activation;GO:0002252//immune effector process;GO:0002263//cell activation involved in immune response;GO:0002274//myeloid leukocyte activation;GO:0002275//myeloid cell activation involved in immune response;GO:0002283//neutrophil activation involved in immune response;GO:0002366//leukocyte activation involved in…
432	ncbi_100521659	CYP26B1	cytochrome P450 26B1	3:69934975-71184859	Metabolism;Metabolism	Global and overview maps;Metabolism of cofactors and vitamins	ko01100//Metabolic pathways;ko00830//Retinol metabolism	K12664;K12664	GO:0005575//cellular_component;GO:0005622//intracellular;GO:0005623//cell;GO:0005737//cytoplasm;GO:0005783//endoplasmic reticulum;GO:0005789//endoplasmic reticulum membrane;GO:0012505//endomembrane system;GO:0016020//membrane;GO:0031090//organelle membrane;GO:0031984//organelle subcompartment;GO:0042175//nuclear outer membrane-endoplasmic reticulum membrane network;GO:0043226//organelle;GO:004322…	GO:0001972//retinoic acid binding;GO:0003674//molecular_function;GO:0003824//catalytic activity;GO:0004497//monooxygenase activity;GO:0005488//binding;GO:0005501//retinoid binding;GO:0005506//iron ion binding;GO:0008289//lipid binding;GO:0008401//retinoic acid 4-hydroxylase activity;GO:0016491//oxidoreductase activity;GO:0016705//oxidoreductase activity, acting on paired donors, with incorporatio…	GO:0000003//reproduction;GO:0000280//nuclear division;GO:0001101//response to acid chemical;GO:0001501//skeletal system development;GO:0001523//retinoid metabolic process;GO:0001709//cell fate determination;GO:0001767//establishment of lymphocyte polarity;GO:0001768//establishment of T cell polarity;GO:0001775//cell activation;GO:0002376//immune system process;GO:0002682//regulation of immune sys…
433	ncbi_100518707	Mplkip	M-phase specific PLK1 interacting protein	18:53197275-54755492	-	-	-	-	GO:0005575//cellular_component;GO:0005622//intracellular;GO:0005623//cell;GO:0005634//nucleus;GO:0005654//nucleoplasm;GO:0005737//cytoplasm;GO:0005794//Golgi apparatus;GO:0005813//centrosome;GO:0005815//microtubule organizing center;GO:0005856//cytoskeleton;GO:0012505//endomembrane system;GO:0015630//microtubule cytoskeleton;GO:0030496//midbody;GO:0031974//membrane-enclosed lumen;GO:0031981//nucl…	-	GO:0007049//cell cycle;GO:0008150//biological_process;GO:0009987//cellular process;GO:0051301//cell division
434	ncbi_397315	PIGR	polymeric immunoglobulin receptor	9:65758883-67750413	Organismal Systems	Immune system	ko04672//Intestinal immune network for IgA production	K13073	GO:0005576//extracellular region;GO:0005886//plasma membrane;GO:0016021//integral component of membrane	-	-
435	ncbi_106508097	-	-	14:96343795-97662299	-	-	-	-	-	-	-
436	ncbi_100626912	BHLHE41	basic helix-loop-helix family member e41, transcript variant X1	5:46819866-48033074	Organismal Systems	Environmental adaptation	ko04710//Circadian rhythm	K03730	GO:0005575//cellular_component;GO:0005622//intracellular;GO:0005623//cell;GO:0005634//nucleus;GO:0005654//nucleoplasm;GO:0017053//transcriptional repressor complex;GO:0031974//membrane-enclosed lumen;GO:0031981//nuclear lumen;GO:0032991//macromolecular complex;GO:0043226//organelle;GO:0043227//membrane-bounded organelle;GO:0043229//intracellular organelle;GO:0043231//intracellular membrane-bounde…	GO:0000976//transcription regulatory region sequence-specific DNA binding;GO:0000977//RNA polymerase II regulatory region sequence-specific DNA binding;GO:0000978//RNA polymerase II core promoter proximal region sequence-specific DNA binding;GO:0000981//RNA polymerase II transcription factor activity, sequence-specific DNA binding;GO:0000982//transcription factor activity, RNA polymerase II core …	GO:0000122//negative regulation of transcription from RNA polymerase II promoter;GO:0006139//nucleobase-containing compound metabolic process;GO:0006351//transcription, DNA-templated;GO:0006355//regulation of transcription, DNA-templated;GO:0006357//regulation of transcription from RNA polymerase II promoter;GO:0006725//cellular aromatic compound metabolic process;GO:0006807//nitrogen compound me…
437	ncbi_100627879	--	uncharacterized LOC100627879	9:65758883-67750413	-	-	-	-	GO:0005887//integral component of plasma membrane	-	-
438	ncbi_100525450	CERS1	ceramide synthase 1, transcript variant X1	2:58150677-58985730	Metabolism;Environmental Information Processing;Metabolism	Global and overview maps;Signal transduction;Lipid metabolism	ko01100//Metabolic pathways;ko04071//Sphingolipid signaling pathway;ko00600//Sphingolipid metabolism	K04710;K04710;K04710	GO:0005575//cellular_component;GO:0005576//extracellular region;GO:0005615//extracellular space;GO:0005622//intracellular;GO:0005623//cell;GO:0005737//cytoplasm;GO:0005783//endoplasmic reticulum;GO:0005789//endoplasmic reticulum membrane;GO:0012505//endomembrane system;GO:0016020//membrane;GO:0016021//integral component of membrane;GO:0031224//intrinsic component of membrane;GO:0031984//organelle…	GO:0003674//molecular_function;GO:0003824//catalytic activity;GO:0005102//receptor binding;GO:0005125//cytokine activity;GO:0005126//cytokine receptor binding;GO:0005160//transforming growth factor beta receptor binding;GO:0005488//binding;GO:0005515//protein binding;GO:0008083//growth factor activity;GO:0016410//N-acyltransferase activity;GO:0016740//transferase activity;GO:0016746//transferase …	GO:0001701//in utero embryonic development;GO:0001932//regulation of protein phosphorylation;GO:0001934//positive regulation of protein phosphorylation;GO:0006355//regulation of transcription, DNA-templated;GO:0006357//regulation of transcription from RNA polymerase II promoter;GO:0006629//lipid metabolic process;GO:0006643//membrane lipid metabolic process;GO:0006665//sphingolipid metabolic proc…
439	ncbi_100624137	-	-	10:65872233-66682345	-	-	-	-	-	-	-
440	ncbi_397377	CACNA2D1	calcium voltage-gated channel auxiliary subunit alpha2delta 1	9:96913780-99781465	Environmental Information Processing;Organismal Systems;Organismal Systems;Human Diseases;Human Diseases;Organismal Systems;Human Diseases	Signal transduction;Endocrine system;Circulatory system;Cardiovascular disease;Cardiovascular disease;Circulatory system;Cardiovascular disease	ko04010//MAPK signaling pathway;ko04921//Oxytocin signaling pathway;ko04261//Adrenergic signaling in cardiomyocytes;ko05414//Dilated cardiomyopathy;ko05410//Hypertrophic cardiomyopathy;ko04260//Cardiac muscle contraction;ko05412//Arrhythmogenic right ventricular cardiomyopathy	K04858;K04858;K04858;K04858;K04858;K04858;K04858	GO:0005575//cellular_component;GO:0005576//extracellular region;GO:0005622//intracellular;GO:0005623//cell;GO:0005737//cytoplasm;GO:0005783//endoplasmic reticulum;GO:0005886//plasma membrane;GO:0005891//voltage-gated calcium channel complex;GO:0012505//endomembrane system;GO:0016020//membrane;GO:0016021//integral component of membrane;GO:0016528//sarcoplasm;GO:0016529//sarcoplasmic reticulum;GO:0…	GO:0003674//molecular_function;GO:0005133//interferon-gamma receptor binding;GO:0005215//transporter activity;GO:0005216//ion channel activity;GO:0005244//voltage-gated ion channel activity;GO:0005245//voltage-gated calcium channel activity;GO:0005261//cation channel activity;GO:0005262//calcium channel activity;GO:0005488//binding;GO:0008324//cation transmembrane transporter activity;GO:0015075/…	GO:0001508//action potential;GO:0002027//regulation of heart rate;GO:0003008//system process;GO:0003012//muscle system process;GO:0003013//circulatory system process;GO:0003015//heart process;GO:0006810//transport;GO:0006811//ion transport;GO:0006812//cation transport;GO:0006816//calcium ion transport;GO:0006873//cellular ion homeostasis;GO:0006874//cellular calcium ion homeostasis;GO:0006875//ce…
441	ncbi_100626322	NUCKS1	nuclear casein kinase and cyclin dependent kinase substrate 1	9:65758883-67750413	-	-	-	-	-	-	-
442	ncbi_397609	PTN	pleiotrophin	18:10865588-12798717	-	-	-	-	GO:0005576//extracellular region;GO:0005615//extracellular space;GO:0005783//endoplasmic reticulum;GO:0005886//plasma membrane;GO:0032991//macromolecular complex	GO:0004864//protein phosphatase inhibitor activity;GO:0005178//integrin binding;GO:0008083//growth factor activity;GO:0008201//heparin binding;GO:0019901//protein kinase binding;GO:0035374//chondroitin sulfate binding	GO:0002232//leukocyte chemotaxis involved in inflammatory response;GO:0002690//positive regulation of leukocyte chemotaxis;GO:0007229//integrin-mediated signaling pathway;GO:0007406//negative regulation of neuroblast proliferation;GO:0007612//learning;GO:0007613//memory;GO:0008284//positive regulation of cell proliferation;GO:0010594//regulation of endothelial cell migration;GO:0010976//positive …
443	ncbi_110257139	-	-	15:114129442-115566306	-	-	-	-	-	-	-
444	ncbi_100620590	TRIM24	tripartite motif containing 24, transcript variant X1	18:10865588-12798717	-	-	-	-	GO:0000228//nuclear chromosome;GO:0000785//chromatin;GO:0000790//nuclear chromatin;GO:0000791//euchromatin;GO:0005575//cellular_component;GO:0005622//intracellular;GO:0005623//cell;GO:0005634//nucleus;GO:0005654//nucleoplasm;GO:0005694//chromosome;GO:0005719//nuclear euchromatin;GO:0005726//perichromatin fibrils;GO:0005737//cytoplasm;GO:0005829//cytosol;GO:0031974//membrane-enclosed lumen;GO:0031…	GO:0000976//transcription regulatory region sequence-specific DNA binding;GO:0000977//RNA polymerase II regulatory region sequence-specific DNA binding;GO:0000978//RNA polymerase II core promoter proximal region sequence-specific DNA binding;GO:0000987//core promoter proximal region sequence-specific DNA binding;GO:0001012//RNA polymerase II regulatory region DNA binding;GO:0001067//regulatory re…	GO:0006139//nucleobase-containing compound metabolic process;GO:0006351//transcription, DNA-templated;GO:0006355//regulation of transcription, DNA-templated;GO:0006366//transcription from RNA polymerase II promoter;GO:0006464//cellular protein modification process;GO:0006468//protein phosphorylation;GO:0006725//cellular aromatic compound metabolic process;GO:0006793//phosphorus metabolic process;…
445	ncbi_100152918	VPS37B	VPS37B, ESCRT-I subunit	14:29757521-30965156	Cellular Processes	Transport and catabolism	ko04144//Endocytosis	K12185	GO:0000813//ESCRT I complex;GO:0005575//cellular_component;GO:0005622//intracellular;GO:0005623//cell;GO:0005737//cytoplasm;GO:0005768//endosome;GO:0005770//late endosome;GO:0005829//cytosol;GO:0005886//plasma membrane;GO:0010008//endosome membrane;GO:0012505//endomembrane system;GO:0016020//membrane;GO:0030496//midbody;GO:0031090//organelle membrane;GO:0031410//cytoplasmic vesicle;GO:0031902//la…	GO:0003674//molecular_function;GO:0005488//binding;GO:0005515//protein binding;GO:0048306//calcium-dependent protein binding	GO:0006810//transport;GO:0006914//autophagy;GO:0006996//organelle organization;GO:0007032//endosome organization;GO:0008104//protein localization;GO:0008150//biological_process;GO:0008152//metabolic process;GO:0009056//catabolic process;GO:0009057//macromolecule catabolic process;GO:0009987//cellular process;GO:0010256//endomembrane system organization;GO:0015031//protein transport;GO:0015833//pe…
446	ncbi_100523684	Tecta	tubulin-specific chaperone cofactor E-like protein, transcript variant X11	9:47845231-48261780	-	-	-	-	GO:0005575//cellular_component;GO:0005576//extracellular region;GO:0005622//intracellular;GO:0005623//cell;GO:0005737//cytoplasm;GO:0005856//cytoskeleton;GO:0005886//plasma membrane;GO:0005929//cilium;GO:0005930//axoneme;GO:0009507//chloroplast;GO:0009536//plastid;GO:0016020//membrane;GO:0031012//extracellular matrix;GO:0031224//intrinsic component of membrane;GO:0031225//anchored component of me…	GO:0003674//molecular_function;GO:0005198//structural molecule activity;GO:0005201//extracellular matrix structural constituent;GO:0005515//protein binding	GO:0000003//reproduction;GO:0003006//developmental process involved in reproduction;GO:0003008//system process;GO:0006457//protein folding;GO:0007023//post-chaperonin tubulin folding pathway;GO:0007155//cell adhesion;GO:0007160//cell-matrix adhesion;GO:0007275//multicellular organism development;GO:0007276//gamete generation;GO:0007281//germ cell development;GO:0007283//spermatogenesis;GO:0007286…
447	ncbi_100624780	Hagh	hydroxyacylglutathione hydrolase, transcript variant X1	3:39489416-40833984	Metabolism;Metabolism	Global and overview maps;Carbohydrate metabolism	ko01100//Metabolic pathways;ko00620//Pyruvate metabolism	K01069;K01069	GO:0005575//cellular_component;GO:0005622//intracellular;GO:0005623//cell;GO:0005737//cytoplasm;GO:0005739//mitochondrion;GO:0005759//mitochondrial matrix;GO:0005829//cytosol;GO:0031974//membrane-enclosed lumen;GO:0043226//organelle;GO:0043227//membrane-bounded organelle;GO:0043229//intracellular organelle;GO:0043231//intracellular membrane-bounded organelle;GO:0043233//organelle lumen;GO:0044422…	GO:0003674//molecular_function;GO:0003824//catalytic activity;GO:0004416//hydroxyacylglutathione hydrolase activity;GO:0005215//transporter activity;GO:0005488//binding;GO:0016787//hydrolase activity;GO:0016788//hydrolase activity, acting on ester bonds;GO:0016790//thiolester hydrolase activity;GO:0043167//ion binding;GO:0043169//cation binding;GO:0046872//metal ion binding	GO:0000003//reproduction;GO:0001666//response to hypoxia;GO:0005975//carbohydrate metabolic process;GO:0005996//monosaccharide metabolic process;GO:0006081//cellular aldehyde metabolic process;GO:0006082//organic acid metabolic process;GO:0006089//lactate metabolic process;GO:0006090//pyruvate metabolic process;GO:0006518//peptide metabolic process;GO:0006575//cellular modified amino acid metabol…
448	ncbi_102159096	-	-	9:85573015-90921825	-	-	-	-	-	-	-
449	ncbi_100038015	LPAR2	lysophosphatidic acid receptor 2	2:58150677-58985730	Human Diseases;Environmental Information Processing;Environmental Information Processing;Environmental Information Processing;Cellular Processes;Environmental Information Processing	Cancer: overview;Signaling molecules and interaction;Signal transduction;Signal transduction;Cell motility;Signal transduction	ko05200//Pathways in cancer;ko04080//Neuroactive ligand-receptor interaction;ko04151//PI3K-Akt signaling pathway;ko04015//Rap1 signaling pathway;ko04810//Regulation of actin cytoskeleton;ko04072//Phospholipase D signaling pathway	K04291;K04291;K04291;K04291;K04291;K04291	GO:0005575//cellular_component;GO:0005623//cell;GO:0005886//plasma membrane;GO:0005887//integral component of plasma membrane;GO:0009986//cell surface;GO:0016020//membrane;GO:0016021//integral component of membrane;GO:0031224//intrinsic component of membrane;GO:0031226//intrinsic component of plasma membrane;GO:0044425//membrane part;GO:0044459//plasma membrane part;GO:0044464//cell part;GO:00719…	GO:0003674//molecular_function;GO:0004888//transmembrane signaling receptor activity;GO:0004930//G-protein coupled receptor activity;GO:0004984//olfactory receptor activity;GO:0005488//binding;GO:0005515//protein binding;GO:0008270//zinc ion binding;GO:0008289//lipid binding;GO:0019904//protein domain specific binding;GO:0030165//PDZ domain binding;GO:0038023//signaling receptor activity;GO:00451…	GO:0000187//activation of MAPK activity;GO:0001932//regulation of protein phosphorylation;GO:0001934//positive regulation of protein phosphorylation;GO:0006873//cellular ion homeostasis;GO:0006874//cellular calcium ion homeostasis;GO:0006875//cellular metal ion homeostasis;GO:0007154//cell communication;GO:0007165//signal transduction;GO:0007186//G-protein coupled receptor signaling pathway;GO:00…
450	ncbi_100515229	PHTF2	putative homeodomain transcription factor 2, transcript variant X4	9:102328391-102953992	-	-	-	-	GO:0005575//cellular_component;GO:0005622//intracellular;GO:0005623//cell;GO:0005634//nucleus;GO:0005737//cytoplasm;GO:0005783//endoplasmic reticulum;GO:0012505//endomembrane system;GO:0043226//organelle;GO:0043227//membrane-bounded organelle;GO:0043229//intracellular organelle;GO:0043231//intracellular membrane-bounded organelle;GO:0044424//intracellular part;GO:0044444//cytoplasmic part;GO:0044…	GO:0003674//molecular_function;GO:0003676//nucleic acid binding;GO:0003677//DNA binding;GO:0005488//binding;GO:0097159//organic cyclic compound binding;GO:1901363//heterocyclic compound binding	GO:0006139//nucleobase-containing compound metabolic process;GO:0006351//transcription, DNA-templated;GO:0006355//regulation of transcription, DNA-templated;GO:0006725//cellular aromatic compound metabolic process;GO:0006807//nitrogen compound metabolic process;GO:0008150//biological_process;GO:0008152//metabolic process;GO:0009058//biosynthetic process;GO:0009059//macromolecule biosynthetic proc…
451	ncbi_100152515	PITPNM2	phosphatidylinositol transfer protein membrane associated 2, transcript variant X2	14:29757521-30965156	-	-	-	-	GO:0005575//cellular_component;GO:0005622//intracellular;GO:0005623//cell;GO:0005737//cytoplasm;GO:0005829//cytosol;GO:0005856//cytoskeleton;GO:0012505//endomembrane system;GO:0016020//membrane;GO:0043226//organelle;GO:0043228//non-membrane-bounded organelle;GO:0043229//intracellular organelle;GO:0043232//intracellular non-membrane-bounded organelle;GO:0044297//cell body;GO:0044424//intracellular…	GO:0003674//molecular_function;GO:0005102//receptor binding;GO:0005215//transporter activity;GO:0005319//lipid transporter activity;GO:0005488//binding;GO:0005509//calcium ion binding;GO:0005515//protein binding;GO:0005543//phospholipid binding;GO:0005548//phospholipid transporter activity;GO:0008289//lipid binding;GO:0008526//phosphatidylinositol transporter activity;GO:0019899//enzyme binding;G…	GO:0006629//lipid metabolic process;GO:0006644//phospholipid metabolic process;GO:0006650//glycerophospholipid metabolic process;GO:0006661//phosphatidylinositol biosynthetic process;GO:0006793//phosphorus metabolic process;GO:0006796//phosphate-containing compound metabolic process;GO:0006810//transport;GO:0006811//ion transport;GO:0006820//anion transport;GO:0006869//lipid transport;GO:0007154/…
452	ncbi_110261178	-	-	6:105748073-106822150	-	-	-	-	-	-	-
453	ncbi_100125376	TES	testin LIM domain protein	18:28880359-30166421	-	-	-	-	GO:0005737//cytoplasm;GO:0005829//cytosol;GO:0005886//plasma membrane;GO:0005925//focal adhesion;GO:0032991//macromolecular complex	GO:0008270//zinc ion binding	GO:0008285//negative regulation of cell proliferation
454	ncbi_100622254	Rala	RAS like proto-oncogene A, transcript variant X3	18:53197275-54755492	Human Diseases;Environmental Information Processing;Environmental Information Processing;Human Diseases;Environmental Information Processing;Human Diseases;Human Diseases	Cancer: overview;Signal transduction;Signal transduction;Infectious disease: bacterial;Signal transduction;Cancer: specific types;Cancer: specific types	ko05200//Pathways in cancer;ko04014//Ras signaling pathway;ko04015//Rap1 signaling pathway;ko05132//Salmonella infection;ko04072//Phospholipase D signaling pathway;ko05210//Colorectal cancer;ko05212//Pancreatic cancer	K07834;K07834;K07834;K07834;K07834;K07834;K07834	GO:0005575//cellular_component;GO:0005622//intracellular;GO:0005623//cell;GO:0005737//cytoplasm;GO:0005829//cytosol;GO:0005886//plasma membrane;GO:0009986//cell surface;GO:0012506//vesicle membrane;GO:0016020//membrane;GO:0030139//endocytic vesicle;GO:0030496//midbody;GO:0030659//cytoplasmic vesicle membrane;GO:0031090//organelle membrane;GO:0031410//cytoplasmic vesicle;GO:0031982//vesicle;GO:003…	GO:0000166//nucleotide binding;GO:0001664//G-protein coupled receptor binding;GO:0001882//nucleoside binding;GO:0001883//purine nucleoside binding;GO:0003674//molecular_function;GO:0003824//catalytic activity;GO:0003924//GTPase activity;GO:0004672//protein kinase activity;GO:0004713//protein tyrosine kinase activity;GO:0005102//receptor binding;GO:0005488//binding;GO:0005515//protein binding;GO:0…	GO:0001838//embryonic epithelial tube formation;GO:0001841//neural tube formation;GO:0001843//neural tube closure;GO:0002009//morphogenesis of an epithelium;GO:0006400//tRNA modification;GO:0006412//translation;GO:0006464//cellular protein modification process;GO:0006468//protein phosphorylation;GO:0006793//phosphorus metabolic process;GO:0006796//phosphate-containing compound metabolic process;G…
455	ncbi_100518625	SRGAP2	SLIT-ROBO Rho GTPase activating protein 2, transcript variant X7	9:65758883-67750413	Organismal Systems	Development and regeneration	ko04360//Axon guidance	K07526	GO:0005575//cellular_component;GO:0005622//intracellular;GO:0005623//cell;GO:0005634//nucleus;GO:0005654//nucleoplasm;GO:0005737//cytoplasm;GO:0005829//cytosol;GO:0005886//plasma membrane;GO:0014069//postsynaptic density;GO:0016020//membrane;GO:0030027//lamellipodium;GO:0030054//cell junction;GO:0030139//endocytic vesicle;GO:0030425//dendrite;GO:0031252//cell leading edge;GO:0031410//cytoplasmic …	GO:0003674//molecular_function;GO:0005096//GTPase activator activity;GO:0005488//binding;GO:0005515//protein binding;GO:0008047//enzyme activator activity;GO:0017016//Ras GTPase binding;GO:0017048//Rho GTPase binding;GO:0019899//enzyme binding;GO:0030234//enzyme regulator activity;GO:0030695//GTPase regulator activity;GO:0031267//small GTPase binding;GO:0042802//identical protein binding;GO:00428…	GO:0000226//microtubule cytoskeleton organization;GO:0000902//cell morphogenesis;GO:0000904//cell morphogenesis involved in differentiation;GO:0001667//ameboidal-type cell migration;GO:0003363//lamellipodium assembly involved in ameboidal cell migration;GO:0006928//movement of cell or subcellular component;GO:0006996//organelle organization;GO:0007010//cytoskeleton organization;GO:0007017//microt…
456	ncbi_110255468	-	-	9:65758883-67750413	-	-	-	-	-	-	-
457	ncbi_100192445	PDPK1	3-phosphoinositide dependent protein kinase 1	3:39489416-40833984	Environmental Information Processing;Human Diseases;Cellular Processes;Environmental Information Processing;Organismal Systems;Cellular Processes;Cellular Processes;Environmental Information Processing;Environmental Information Processing;Environmental Information Processing;Organismal Systems;Organismal Systems;Human Diseases;Organismal Systems;Human Diseases;Human Diseases;Human Diseases;Organi…	Signal transduction;Cancer: overview;Cellular community - eukaryotes;Signal transduction;Endocrine system;Transport and catabolism;Cell growth and death;Signal transduction;Signal transduction;Signal transduction;Nervous system;Endocrine system;Endocrine and metabolic disease;Immune system;Infectious disease: parasitic;Cancer: specific types;Cancer: overview;Endocrine system;Drug resistance: anti…	ko04151//PI3K-Akt signaling pathway;ko05205//Proteoglycans in cancer;ko04510//Focal adhesion;ko04150//mTOR signaling pathway;ko04910//Insulin signaling pathway;ko04140//Autophagy - animal;ko04210//Apoptosis;ko04068//FoxO signaling pathway;ko04152//AMPK signaling pathway;ko04071//Sphingolipid signaling pathway;ko04722//Neurotrophin signaling pathway;ko04919//Thyroid hormone signaling pathway;ko049…	K06276;K06276;K06276;K06276;K06276;K06276;K06276;K06276;K06276;K06276;K06276;K06276;K06276;K06276;K06276;K06276;K06276;K06276;K06276;K06276;K06276;K06276;K06276	GO:0005575//cellular_component;GO:0005622//intracellular;GO:0005623//cell;GO:0005634//nucleus;GO:0005654//nucleoplasm;GO:0005737//cytoplasm;GO:0005829//cytosol;GO:0005886//plasma membrane;GO:0005912//adherens junction;GO:0005924//cell-substrate adherens junction;GO:0005925//focal adhesion;GO:0005938//cell cortex;GO:0014069//postsynaptic density;GO:0016020//membrane;GO:0030054//cell junction;GO:00…	GO:0000166//nucleotide binding;GO:0003674//molecular_function;GO:0003824//catalytic activity;GO:0004672//protein kinase activity;GO:0004674//protein serine/threonine kinase activity;GO:0004676//3-phosphoinositide-dependent protein kinase activity;GO:0005102//receptor binding;GO:0005158//insulin receptor binding;GO:0005488//binding;GO:0005515//protein binding;GO:0005524//ATP binding;GO:0005543//ph…	GO:0000003//reproduction;GO:0001558//regulation of cell growth;GO:0001775//cell activation;GO:0001932//regulation of protein phosphorylation;GO:0001933//negative regulation of protein phosphorylation;GO:0001934//positive regulation of protein phosphorylation;GO:0001936//regulation of endothelial cell proliferation;GO:0001938//positive regulation of endothelial cell proliferation;GO:0002064//epith…
458	ncbi_396642	SSTR5	somatostatin receptor 5	3:39489416-40833984	Environmental Information Processing;Environmental Information Processing;Organismal Systems	Signaling molecules and interaction;Signal transduction;Endocrine system	ko04080//Neuroactive ligand-receptor interaction;ko04024//cAMP signaling pathway;ko04935//Growth hormone synthesis, secretion and action	K04221;K04221;K04221	GO:0005575//cellular_component;GO:0005622//intracellular;GO:0005623//cell;GO:0005737//cytoplasm;GO:0005886//plasma membrane;GO:0005887//integral component of plasma membrane;GO:0016020//membrane;GO:0016021//integral component of membrane;GO:0031224//intrinsic component of membrane;GO:0031226//intrinsic component of plasma membrane;GO:0042995//cell projection;GO:0043005//neuron projection;GO:00444…	GO:0001653//peptide receptor activity;GO:0003674//molecular_function;GO:0004888//transmembrane signaling receptor activity;GO:0004930//G-protein coupled receptor activity;GO:0004994//somatostatin receptor activity;GO:0005488//binding;GO:0008188//neuropeptide receptor activity;GO:0008528//G-protein coupled peptide receptor activity;GO:0033218//amide binding;GO:0038023//signaling receptor activity;…	GO:0002791//regulation of peptide secretion;GO:0007154//cell communication;GO:0007165//signal transduction;GO:0007186//G-protein coupled receptor signaling pathway;GO:0007187//G-protein coupled receptor signaling pathway, coupled to cyclic nucleotide second messenger;GO:0007188//adenylate cyclase-modulating G-protein coupled receptor signaling pathway;GO:0007193//adenylate cyclase-inhibiting G-pr…
459	ncbi_100526162	ERI2	ERI1 exoribonuclease family member 2, transcript variant X1	3:24210198-25413531	-	-	-	-	GO:0009360//DNA polymerase III complex	GO:0003674//molecular_function;GO:0003676//nucleic acid binding;GO:0003824//catalytic activity;GO:0003887//DNA-directed DNA polymerase activity;GO:0004518//nuclease activity;GO:0004527//exonuclease activity;GO:0005488//binding;GO:0008270//zinc ion binding;GO:0016787//hydrolase activity;GO:0016788//hydrolase activity, acting on ester bonds;GO:0043167//ion binding;GO:0043169//cation binding;GO:0046…	GO:0006139//nucleobase-containing compound metabolic process;GO:0006259//DNA metabolic process;GO:0006260//DNA replication;GO:0006725//cellular aromatic compound metabolic process;GO:0006807//nitrogen compound metabolic process;GO:0008150//biological_process;GO:0008152//metabolic process;GO:0009987//cellular process;GO:0034641//cellular nitrogen compound metabolic process;GO:0043170//macromolecul…
460	ncbi_100126293	CASS4	Cas scaffolding protein family member 4	17:56607154-58892664	-	-	-	-	GO:0005856//cytoskeleton;GO:0005925//focal adhesion	-	GO:0007155//cell adhesion;GO:0030335//positive regulation of cell migration;GO:0061098//positive regulation of protein tyrosine kinase activity;GO:1900026//positive regulation of substrate adhesion-dependent cell spreading
461	ncbi_110262295	-	-	9:76323525-77330321	-	-	-	-	-	-	-
462	ncbi_100624728	TSPAN13	tetraspanin 13	9:85573015-90921825	-	-	-	-	GO:0005575//cellular_component;GO:0005623//cell;GO:0005886//plasma membrane;GO:0005887//integral component of plasma membrane;GO:0016020//membrane;GO:0016021//integral component of membrane;GO:0031224//intrinsic component of membrane;GO:0031226//intrinsic component of plasma membrane;GO:0044425//membrane part;GO:0044459//plasma membrane part;GO:0044464//cell part;GO:0071944//cell periphery	GO:0003674//molecular_function;GO:0005246//calcium channel regulator activity;GO:0016247//channel regulator activity;GO:0098772//molecular function regulator	GO:0007154//cell communication;GO:0007165//signal transduction;GO:0007166//cell surface receptor signaling pathway;GO:0008150//biological_process;GO:0009987//cellular process;GO:0010959//regulation of metal ion transport;GO:0023052//signaling;GO:0032879//regulation of localization;GO:0034762//regulation of transmembrane transport;GO:0034765//regulation of ion transmembrane transport;GO:0043269//r…
463	ncbi_106507364	PERCC1	uncharacterized LOC106507364	3:39489416-40833984	-	-	-	-	GO:0010007//magnesium chelatase complex	GO:0016851//magnesium chelatase activity;GO:0016887//ATPase activity	GO:0015995//chlorophyll biosynthetic process
464	ncbi_100515258	BAIAP3	BAI1 associated protein 3, transcript variant X1	3:39489416-40833984	Human Diseases	Cancer: overview	ko05202//Transcriptional misregulation in cancer	K15621	GO:0000139//Golgi membrane;GO:0005575//cellular_component;GO:0005622//intracellular;GO:0005623//cell;GO:0005737//cytoplasm;GO:0005768//endosome;GO:0005770//late endosome;GO:0005783//endoplasmic reticulum;GO:0005794//Golgi apparatus;GO:0005802//trans-Golgi network;GO:0005829//cytosol;GO:0005886//plasma membrane;GO:0008021//synaptic vesicle;GO:0010008//endosome membrane;GO:0012505//endomembrane sys…	GO:0000149//SNARE binding;GO:0003674//molecular_function;GO:0005488//binding;GO:0005509//calcium ion binding;GO:0005515//protein binding;GO:0005543//phospholipid binding;GO:0008289//lipid binding;GO:0019905//syntaxin binding;GO:0043167//ion binding;GO:0043168//anion binding;GO:0043169//cation binding;GO:0046872//metal ion binding	GO:0001505//regulation of neurotransmitter levels;GO:0001956//positive regulation of neurotransmitter secretion;GO:0002791//regulation of peptide secretion;GO:0002793//positive regulation of peptide secretion;GO:0006810//transport;GO:0006836//neurotransmitter transport;GO:0006887//exocytosis;GO:0006996//organelle organization;GO:0007154//cell communication;GO:0007165//signal transduction;GO:00071…
465	ncbi_100628146	LRRC72	leucine rich repeat containing 72	9:85573015-90921825	-	-	-	-	-	GO:0005515//protein binding	-
466	ncbi_102163149	-	-	3:24210198-25413531	-	-	-	-	-	-	-
467	ncbi_100523543	NOXO1	NADPH oxidase organizer 1, transcript variant X1	3:39489416-40833984	-	-	-	-	GO:0005575//cellular_component;GO:0005622//intracellular;GO:0005623//cell;GO:0005886//plasma membrane;GO:0005887//integral component of plasma membrane;GO:0016020//membrane;GO:0016021//integral component of membrane;GO:0031224//intrinsic component of membrane;GO:0031226//intrinsic component of plasma membrane;GO:0032991//macromolecular complex;GO:0043020//NADPH oxidase complex;GO:0044425//membran…	GO:0003674//molecular_function;GO:0005488//binding;GO:0005515//protein binding;GO:0005543//phospholipid binding;GO:0008047//enzyme activator activity;GO:0008289//lipid binding;GO:0016176//superoxide-generating NADPH oxidase activator activity;GO:0019899//enzyme binding;GO:0030234//enzyme regulator activity;GO:0035091//phosphatidylinositol binding;GO:0042802//identical protein binding;GO:0043167//…	GO:0006801//superoxide metabolic process;GO:0008150//biological_process;GO:0008152//metabolic process;GO:0009987//cellular process;GO:0010310//regulation of hydrogen peroxide metabolic process;GO:0016043//cellular component organization;GO:0019222//regulation of metabolic process;GO:0022411//cellular component disassembly;GO:0022617//extracellular matrix disassembly;GO:0030198//extracellular matr…
468	ncbi_110257001	-	-	15:102152703-105003483	-	-	-	-	-	-	-
469	ncbi_100516634	FERD3L	Fer3 like bHLH transcription factor	9:85573015-90921825	-	-	-	-	GO:0005575//cellular_component;GO:0005622//intracellular;GO:0005623//cell;GO:0005634//nucleus;GO:0043226//organelle;GO:0043227//membrane-bounded organelle;GO:0043229//intracellular organelle;GO:0043231//intracellular membrane-bounded organelle;GO:0044424//intracellular part;GO:0044464//cell part	GO:0000976//transcription regulatory region sequence-specific DNA binding;GO:0000977//RNA polymerase II regulatory region sequence-specific DNA binding;GO:0000981//RNA polymerase II transcription factor activity, sequence-specific DNA binding;GO:0001012//RNA polymerase II regulatory region DNA binding;GO:0001067//regulatory region nucleic acid binding;GO:0001227//transcriptional repressor activit…	GO:0000122//negative regulation of transcription from RNA polymerase II promoter;GO:0006139//nucleobase-containing compound metabolic process;GO:0006351//transcription, DNA-templated;GO:0006355//regulation of transcription, DNA-templated;GO:0006357//regulation of transcription from RNA polymerase II promoter;GO:0006725//cellular aromatic compound metabolic process;GO:0006807//nitrogen compound me…
470	ncbi_100524906	WDR66	WD repeat domain 66, transcript variant X1	14:29757521-30965156	-	-	-	-	GO:0005575//cellular_component;GO:0005622//intracellular;GO:0005623//cell;GO:0005737//cytoplasm;GO:0005856//cytoskeleton;GO:0005929//cilium;GO:0005930//axoneme;GO:0031514//motile cilium;GO:0032838//cell projection cytoplasm;GO:0042995//cell projection;GO:0043226//organelle;GO:0043228//non-membrane-bounded organelle;GO:0043229//intracellular organelle;GO:0043232//intracellular non-membrane-bounded…	GO:0005515//protein binding	GO:0003341//cilium movement;GO:0006928//movement of cell or subcellular component;GO:0006996//organelle organization;GO:0007017//microtubule-based process;GO:0007018//microtubule-based movement;GO:0008150//biological_process;GO:0009987//cellular process;GO:0016043//cellular component organization;GO:0030030//cell projection organization;GO:0044782//cilium organization;GO:0071840//cellular compone…
471	ncbi_100517620	TMEM213	transmembrane protein 213	18:10865588-12798717	-	-	-	-	GO:0005575//cellular_component;GO:0016020//membrane;GO:0016021//integral component of membrane;GO:0031224//intrinsic component of membrane;GO:0044425//membrane part	-	-
472	ncbi_110262227	FZD1	frizzled class receptor 1	9:70612000-71745742	Human Diseases;Human Diseases;Human Diseases;Human Diseases;Human Diseases;Environmental Information Processing;Environmental Information Processing;Environmental Information Processing;Human Diseases;Human Diseases;Human Diseases;Cellular Processes;Organismal Systems;Human Diseases	Cancer: overview;Neurodegenerative disease;Infectious disease: viral;Cancer: overview;Cancer: specific types;Signal transduction;Signal transduction;Signal transduction;Endocrine and metabolic disease;Cancer: specific types;Cancer: specific types;Cellular community - eukaryotes;Endocrine system;Cancer: specific types	ko05200//Pathways in cancer;ko05010//Alzheimer disease;ko05165//Human papillomavirus infection;ko05205//Proteoglycans in cancer;ko05225//Hepatocellular carcinoma;ko04310//Wnt signaling pathway;ko04390//Hippo signaling pathway;ko04150//mTOR signaling pathway;ko04934//Cushing syndrome;ko05226//Gastric cancer;ko05224//Breast cancer;ko04550//Signaling pathways regulating pluripotency of stem cells;ko…	K02432;K02432;K02432;K02432;K02432;K02432;K02432;K02432;K02432;K02432;K02432;K02432;K02432;K02432	GO:0005575//cellular_component;GO:0005623//cell;GO:0005886//plasma membrane;GO:0009986//cell surface;GO:0016020//membrane;GO:0016021//integral component of membrane;GO:0031224//intrinsic component of membrane;GO:0032991//macromolecular complex;GO:0042995//cell projection;GO:0043005//neuron projection;GO:0044425//membrane part;GO:0044464//cell part;GO:0071944//cell periphery;GO:0097458//neuron par…	GO:0001664//G-protein coupled receptor binding;GO:0003674//molecular_function;GO:0004888//transmembrane signaling receptor activity;GO:0004930//G-protein coupled receptor activity;GO:0005102//receptor binding;GO:0005109//frizzled binding;GO:0005488//binding;GO:0005515//protein binding;GO:0017147//Wnt-protein binding;GO:0019904//protein domain specific binding;GO:0030165//PDZ domain binding;GO:003…	GO:0001503//ossification;GO:0001649//osteoblast differentiation;GO:0001838//embryonic epithelial tube formation;GO:0001841//neural tube formation;GO:0001843//neural tube closure;GO:0001932//regulation of protein phosphorylation;GO:0001934//positive regulation of protein phosphorylation;GO:0002009//morphogenesis of an epithelium;GO:0003007//heart morphogenesis;GO:0003149//membranous septum morphog…
473	ncbi_102163120	-	-	9:73235327-74239256	-	-	-	-	-	-	-
474	ncbi_100622110	NDUFA13	NADH:ubiquinone oxidoreductase subunit A13	2:58150677-58985730	Metabolism;Human Diseases;Human Diseases;Organismal Systems;Human Diseases;Organismal Systems;Human Diseases;Metabolism	Global and overview maps;Neurodegenerative disease;Neurodegenerative disease;Environmental adaptation;Endocrine and metabolic disease;Nervous system;Neurodegenerative disease;Energy metabolism	ko01100//Metabolic pathways;ko05010//Alzheimer disease;ko05016//Huntington disease;ko04714//Thermogenesis;ko04932//Non-alcoholic fatty liver disease;ko04723//Retrograde endocannabinoid signaling;ko05012//Parkinson disease;ko00190//Oxidative phosphorylation	K11353;K11353;K11353;K11353;K11353;K11353;K11353;K11353	GO:0005575//cellular_component;GO:0005622//intracellular;GO:0005623//cell;GO:0005634//nucleus;GO:0005654//nucleoplasm;GO:0005737//cytoplasm;GO:0005739//mitochondrion;GO:0005740//mitochondrial envelope;GO:0005743//mitochondrial inner membrane;GO:0005746//mitochondrial respiratory chain;GO:0005747//mitochondrial respiratory chain complex I;GO:0016020//membrane;GO:0016021//integral component of memb…	GO:0000166//nucleotide binding;GO:0003674//molecular_function;GO:0003824//catalytic activity;GO:0003954//NADH dehydrogenase activity;GO:0005488//binding;GO:0005524//ATP binding;GO:0008137//NADH dehydrogenase (ubiquinone) activity;GO:0008144//drug binding;GO:0016491//oxidoreductase activity;GO:0016651//oxidoreductase activity, acting on NAD(P)H;GO:0016655//oxidoreductase activity, acting on NAD(P)…	GO:0001101//response to acid chemical;GO:0001558//regulation of cell growth;GO:0006091//generation of precursor metabolites and energy;GO:0006119//oxidative phosphorylation;GO:0006120//mitochondrial electron transport, NADH to ubiquinone;GO:0006139//nucleobase-containing compound metabolic process;GO:0006163//purine nucleotide metabolic process;GO:0006355//regulation of transcription, DNA-templat…
475	ncbi_102168155	SUGCT	succinyl-CoA:glutarate-CoA transferase	18:53197275-54755492	-	-	-	-	GO:0005575//cellular_component;GO:0005622//intracellular;GO:0005623//cell;GO:0005737//cytoplasm;GO:0005739//mitochondrion;GO:0043226//organelle;GO:0043227//membrane-bounded organelle;GO:0043229//intracellular organelle;GO:0043231//intracellular membrane-bounded organelle;GO:0044424//intracellular part;GO:0044444//cytoplasmic part;GO:0044464//cell part	GO:0003674//molecular_function;GO:0003824//catalytic activity;GO:0005515//protein binding;GO:0008410//CoA-transferase activity;GO:0016740//transferase activity;GO:0016782//transferase activity, transferring sulfur-containing groups;GO:0033608//formyl-CoA transferase activity;GO:0047369//succinate-hydroxymethylglutarate CoA-transferase activity	GO:0009636//response to toxic substance;GO:0033611//oxalate catabolic process
[truncated: 32 more rows]
