# Supplementary material for: Genome-Wide Detection for Runs of Homozygosity in Baoshan Pigs Using Whole Genome Resequencing
Source: Genes (Basel). 2024 Feb 12;15(2):233. doi: 10.3390/genes15020233 (PMC10887577; doi:10.3390/genes15020233)
Supplement: Supplementary file 1 [file genes-15-00233-s001.zip › Table S3 Information on GO enrichment of genes in the ROH island of BS pigs.xlsx]

## Sheet: CC
Information on GO enrichment of genes in the ROH island of BS pigs
Category	GO ID	Description	ROH Island (343)	All (17039)	Pvalue	P.adjust	Genes
CC	GO:0031265	CD95 death-inducing signaling complex	3	4	3.18661e-05	0.021414	ncbi_100154896(CASP10);ncbi_414381(CFLAR);ncbi_595105(CASP8)
CC	GO:0097342	ripoptosome	3	5	7.8474e-05	0.0263672	ncbi_100154896(CASP10);ncbi_414381(CFLAR);ncbi_595105(CASP8)
CC	GO:0031264	death-inducing signaling complex	3	6	0.000154603	0.0346311	ncbi_100154896(CASP10);ncbi_414381(CFLAR);ncbi_595105(CASP8)
CC	GO:0055051	ATP-binding cassette (ABC) transporter complex, integrated substrate binding	8	105	0.00127351	0.14533	ncbi_100155346(ABCB9);ncbi_100518064(ABCA3);ncbi_100524794(ABCA3);ncbi_100524979(ABCA3);ncbi_100620543(DNAH11);ncbi_100622606(Abca3);ncbi_100738171(ABCB5);ncbi_110259945(ABCA3)
CC	GO:0055052	ATP-binding cassette (ABC) transporter complex, substrate-binding subunit-containing	8	107	0.0014382	0.14533	ncbi_100155346(ABCB9);ncbi_100518064(ABCA3);ncbi_100524794(ABCA3);ncbi_100524979(ABCA3);ncbi_100620543(DNAH11);ncbi_100622606(Abca3);ncbi_100738171(ABCB5);ncbi_110259945(ABCA3)
CC	GO:0043190	ATP-binding cassette (ABC) transporter complex	10	159	0.00144749	0.14533	ncbi_100155346(ABCB9);ncbi_100513347(NUBP2);ncbi_100518064(ABCA3);ncbi_100524794(ABCA3);ncbi_100524979(ABCA3);ncbi_100620543(DNAH11);ncbi_100622606(Abca3);ncbi_100626534(CLCN7);ncbi_100738171(ABCB5);ncbi_110259945(ABCA3)
CC	GO:0009380	excinuclease repair complex	7	84	0.00151386	0.14533	ncbi_100155346(ABCB9);ncbi_100518064(ABCA3);ncbi_100524794(ABCA3);ncbi_100524979(ABCA3);ncbi_100526038(DDX49);ncbi_100622606(Abca3);ncbi_100738171(ABCB5)
CC	GO:0098533	ATPase dependent transmembrane transport complex	11	195	0.00203986	0.171348	ncbi_100155346(ABCB9);ncbi_100513347(NUBP2);ncbi_100518064(ABCA3);ncbi_100524794(ABCA3);ncbi_100524979(ABCA3);ncbi_100620543(DNAH11);ncbi_100622606(Abca3);ncbi_100626534(CLCN7);ncbi_100738171(ABCB5);ncbi_100738340(ATP13A1);ncbi_110259945(ABCA3)
CC	GO:0005737	cytoplasm	231	10282	0.00403856	0.296279	ncbi_100037958(CAPZA2);ncbi_100049702(VPS33A);ncbi_100125375(CAV2);ncbi_100125376(TES);ncbi_100125839(RAE1);ncbi_100125959(MDM2);ncbi_100125973(RBM38);ncbi_100125974(SPO11);ncbi_100126237(CTCFL);ncbi_100134987(GCNT7);ncbi_100134989(FAM210B);ncbi_100144500(RHOF);ncbi_100144524(ZBP1);ncbi_100144525(TFAP2C);ncbi_100144526(Stx16);ncbi_100144530(NPEPL1);ncbi_100144531(PCK1);ncbi_100144535(RAB22A);ncbi…
CC	GO:0005576	extracellular region	62	2229	0.00482024	0.296279	ncbi_100037932(IL26);ncbi_100037958(CAPZA2);ncbi_100038024(IL19);ncbi_100141408(CBLN4);ncbi_100151839(RASSF8);ncbi_100157640(DKK1);ncbi_100510974(COL28A1);ncbi_100511493(GDF1);ncbi_100511893(Nxph1);ncbi_100512803(VWDE);ncbi_100513981(SYT17);ncbi_100514160(XYLT1);ncbi_100514482(AGR2);ncbi_100515774(GFER);ncbi_100516429(PKD1);ncbi_100516839(WNT2);ncbi_100518061(CILP2);ncbi_100519067(CDK13);ncbi_100…
CC	GO:0005901	caveola	6	78	0.0048498	0.296279	ncbi_100125375(CAV2);ncbi_100505408(Tsc2);ncbi_100520934(NOS1);ncbi_100525789(ERBB4);ncbi_110259950(CACNA1H);ncbi_404693(CAV1)
CC	GO:0031931	TORC1 complex	2	6	0.00574475	0.321706	ncbi_100514221(TELO2);ncbi_100738908(MLST8)
CC	GO:0009898	cytoplasmic side of plasma membrane	13	292	0.0064479	0.333307	ncbi_100125375(CAV2);ncbi_100155346(ABCB9);ncbi_100513347(NUBP2);ncbi_100518064(ABCA3);ncbi_100519790(GNGT1);ncbi_100524794(ABCA3);ncbi_100524979(ABCA3);ncbi_100620543(DNAH11);ncbi_100622606(Abca3);ncbi_100626534(CLCN7);ncbi_100738171(ABCB5);ncbi_100738908(MLST8);ncbi_110259945(ABCA3)
CC	GO:0044424	intracellular part	270	12449	0.00892065	0.428191	ncbi_100037958(CAPZA2);ncbi_100049702(VPS33A);ncbi_100125375(CAV2);ncbi_100125376(TES);ncbi_100125839(RAE1);ncbi_100125959(MDM2);ncbi_100125973(RBM38);ncbi_100125974(SPO11);ncbi_100126237(CTCFL);ncbi_100126292(Cstf1);ncbi_100126293(CASS4);ncbi_100126294(RTF2);ncbi_100134987(GCNT7);ncbi_100134989(FAM210B);ncbi_100144500(RHOF);ncbi_100144524(ZBP1);ncbi_100144525(TFAP2C);ncbi_100144526(Stx16);ncbi_1…
CC	GO:1904949	ATPase complex	12	276	0.0103641	0.464314	ncbi_100155346(ABCB9);ncbi_100513347(NUBP2);ncbi_100518064(ABCA3);ncbi_100518418(GATAD2A);ncbi_100524794(ABCA3);ncbi_100524979(ABCA3);ncbi_100620543(DNAH11);ncbi_100622606(Abca3);ncbi_100626534(CLCN7);ncbi_100738171(ABCB5);ncbi_100738340(ATP13A1);ncbi_110259945(ABCA3)
CC	GO:0044853	plasma membrane raft	6	95	0.0123742	0.465476	ncbi_100125375(CAV2);ncbi_100505408(Tsc2);ncbi_100520934(NOS1);ncbi_100525789(ERBB4);ncbi_110259950(CACNA1H);ncbi_404693(CAV1)
CC	GO:0005622	intracellular	272	12608	0.0124787	0.465476	ncbi_100037958(CAPZA2);ncbi_100049702(VPS33A);ncbi_100125375(CAV2);ncbi_100125376(TES);ncbi_100125839(RAE1);ncbi_100125959(MDM2);ncbi_100125973(RBM38);ncbi_100125974(SPO11);ncbi_100126237(CTCFL);ncbi_100126292(Cstf1);ncbi_100126293(CASS4);ncbi_100126294(RTF2);ncbi_100134987(GCNT7);ncbi_100134989(FAM210B);ncbi_100141404(MC3R);ncbi_100144500(RHOF);ncbi_100144524(ZBP1);ncbi_100144525(TFAP2C);ncbi_10…
CC	GO:0005838	proteasome regulatory particle	3	25	0.0133956	0.465476	ncbi_100525255(PSMD9);ncbi_100625317(USP14);ncbi_102157770(ADRM1)
CC	GO:0044444	cytoplasmic part	191	8503	0.0174033	0.465476	ncbi_100037958(CAPZA2);ncbi_100049702(VPS33A);ncbi_100125375(CAV2);ncbi_100125376(TES);ncbi_100125959(MDM2);ncbi_100125973(RBM38);ncbi_100134987(GCNT7);ncbi_100134989(FAM210B);ncbi_100144500(RHOF);ncbi_100144524(ZBP1);ncbi_100144525(TFAP2C);ncbi_100144526(Stx16);ncbi_100144531(PCK1);ncbi_100144535(RAB22A);ncbi_100144536(VAPB);ncbi_100152515(PITPNM2);ncbi_100152555(RAP1B);ncbi_100152918(VPS37B);nc…
CC	GO:0000813	ESCRT I complex	2	11	0.019709	0.465476	ncbi_100152918(VPS37B);ncbi_102165755(UMAD1)
CC	GO:0031932	TORC2 complex	2	11	0.019709	0.465476	ncbi_100514221(TELO2);ncbi_100738908(MLST8)
CC	GO:0005723	alpha-heterochromatin	1	1	0.0201303	0.465476	ncbi_106510112(ORC2)
CC	GO:0020003	symbiont-containing vacuole	1	1	0.0201303	0.465476	ncbi_100626414(Rab29)
CC	GO:0070992	translation initiation complex	1	1	0.0201303	0.465476	ncbi_100156971(DENR)
CC	GO:1904564	Nbp35-Cfd1 ATPase complex	1	1	0.0201303	0.465476	ncbi_100513347(NUBP2)
CC	GO:1990229	iron-sulfur cluster assembly complex	1	1	0.0201303	0.465476	ncbi_100513347(NUBP2)
CC	GO:1990356	sumoylated E2 ligase complex	1	1	0.0201303	0.465476	ncbi_100533196(UBE2I)
CC	GO:0098562	cytoplasmic side of membrane	13	340	0.0207382	0.465476	ncbi_100125375(CAV2);ncbi_100155346(ABCB9);ncbi_100513347(NUBP2);ncbi_100518064(ABCA3);ncbi_100519790(GNGT1);ncbi_100524794(ABCA3);ncbi_100524979(ABCA3);ncbi_100620543(DNAH11);ncbi_100622606(Abca3);ncbi_100626534(CLCN7);ncbi_100738171(ABCB5);ncbi_100738908(MLST8);ncbi_110259945(ABCA3)
CC	GO:0045121	membrane raft	12	305	0.0211361	0.465476	ncbi_100125375(CAV2);ncbi_100505408(Tsc2);ncbi_100520934(NOS1);ncbi_100525789(ERBB4);ncbi_100623340(GPRC5B);ncbi_106504983(CD36);ncbi_110255497(CD36);ncbi_110259950(CACNA1H);ncbi_404693(CAV1);ncbi_414381(CFLAR);ncbi_595105(CASP8);ncbi_733702(CD36)
CC	GO:0098857	membrane microdomain	12	305	0.0211361	0.465476	ncbi_100125375(CAV2);ncbi_100505408(Tsc2);ncbi_100520934(NOS1);ncbi_100525789(ERBB4);ncbi_100623340(GPRC5B);ncbi_106504983(CD36);ncbi_110255497(CD36);ncbi_110259950(CACNA1H);ncbi_404693(CAV1);ncbi_414381(CFLAR);ncbi_595105(CASP8);ncbi_733702(CD36)
CC	GO:0032991	macromolecular complex	134	5771	0.0237785	0.465476	ncbi_100037284(ITGB8);ncbi_100037958(CAPZA2);ncbi_100049702(VPS33A);ncbi_100125376(TES);ncbi_100125959(MDM2);ncbi_100126292(Cstf1);ncbi_100144526(Stx16);ncbi_100151839(RASSF8);ncbi_100152918(VPS37B);ncbi_100153677(CLIP1);ncbi_100154492(RSRC2);ncbi_100154605(GTF2A1);ncbi_100154896(CASP10);ncbi_100155346(ABCB9);ncbi_100155744(Diablo);ncbi_100155867(INTS13);ncbi_100156137(Setd1b);ncbi_100156510(MLXI…
CC	GO:0022624	proteasome accessory complex	3	31	0.0239686	0.465476	ncbi_100525255(PSMD9);ncbi_100625317(USP14);ncbi_102157770(ADRM1)
CC	GO:0000781	chromosome, telomeric region	7	141	0.0241137	0.465476	ncbi_100125974(SPO11);ncbi_100513301(RBBP5);ncbi_100514221(TELO2);ncbi_100516909(NUP107);ncbi_100625217(THOC1);ncbi_100738783(UPF1);ncbi_106510112(ORC2)
CC	GO:0098797	plasma membrane protein complex	21	657	0.0253718	0.465476	ncbi_100037284(ITGB8);ncbi_100154896(CASP10);ncbi_100155346(ABCB9);ncbi_100513347(NUBP2);ncbi_100515546(SSPN);ncbi_100518064(ABCA3);ncbi_100519790(GNGT1);ncbi_100523504(Grik4);ncbi_100523543(NOXO1);ncbi_100524794(ABCA3);ncbi_100524979(ABCA3);ncbi_100620543(DNAH11);ncbi_100622606(Abca3);ncbi_100626534(CLCN7);ncbi_100738171(ABCB5);ncbi_110255467(CNTN2);ncbi_110259945(ABCA3);ncbi_110259950(CACNA1H);…
CC	GO:0098862	cluster of actin-based cell projections	7	144	0.0266618	0.465476	ncbi_100037958(CAPZA2);ncbi_100192448(SLC9A3R2);ncbi_100525512(ANKS4B);ncbi_106504983(CD36);ncbi_110255497(CD36);ncbi_110256792(PCDH15);ncbi_733702(CD36)
CC	GO:0048188	Set1C/COMPASS complex	2	13	0.0272217	0.465476	ncbi_100156137(Setd1b);ncbi_100513301(RBBP5)
CC	GO:0044421	extracellular region part	34	1208	0.0298676	0.465476	ncbi_100038024(IL19);ncbi_100141408(CBLN4);ncbi_100151839(RASSF8);ncbi_100157640(DKK1);ncbi_100510974(COL28A1);ncbi_100511493(GDF1);ncbi_100514482(AGR2);ncbi_100515774(GFER);ncbi_100516429(PKD1);ncbi_100516839(WNT2);ncbi_100520144(TFPI2);ncbi_100520583(C4BPB);ncbi_100520761(C4BPA);ncbi_100522695(IL20);ncbi_100523684(Tecta);ncbi_100524100(SEMA3E);ncbi_100525120(HGF);ncbi_100525450(CERS1);ncbi_1006…
CC	GO:0005886	plasma membrane	111	4722	0.0312842	0.465476	ncbi_100037284(ITGB8);ncbi_100038015(LPAR2);ncbi_100049702(VPS33A);ncbi_100125375(CAV2);ncbi_100125376(TES);ncbi_100125959(MDM2);ncbi_100141404(MC3R);ncbi_100144500(RHOF);ncbi_100144526(Stx16);ncbi_100144535(RAB22A);ncbi_100152555(RAP1B);ncbi_100152918(VPS37B);ncbi_100153287(HCAR1);ncbi_100154116(Hip1r);ncbi_100154896(CASP10);ncbi_100155346(ABCB9);ncbi_100157640(DKK1);ncbi_100192445(PDPK1);ncbi_1…
CC	GO:0038201	TOR complex	2	14	0.0313426	0.465476	ncbi_100514221(TELO2);ncbi_100738908(MLST8)
CC	GO:1990909	Wnt signalosome	2	14	0.0313426	0.465476	ncbi_100516839(WNT2);ncbi_110262227(FZD1)
CC	GO:0044433	cytoplasmic vesicle part	32	1128	0.0314575	0.465476	ncbi_100049702(VPS33A);ncbi_100125375(CAV2);ncbi_100125959(MDM2);ncbi_100144500(RHOF);ncbi_100144526(Stx16);ncbi_100144535(RAB22A);ncbi_100152555(RAP1B);ncbi_100152918(VPS37B);ncbi_100153677(CLIP1);ncbi_100154116(Hip1r);ncbi_100157640(DKK1);ncbi_100511342(ICA1);ncbi_100512621(TMEM106B);ncbi_100515258(BAIAP3);ncbi_100515947(SYNGR3);ncbi_100516429(PKD1);ncbi_100517279(ITPR2);ncbi_100518959(ATP6V0C)…
CC	GO:0043234	protein complex	110	4718	0.0397348	0.465476	ncbi_100037284(ITGB8);ncbi_100037958(CAPZA2);ncbi_100049702(VPS33A);ncbi_100126292(Cstf1);ncbi_100144526(Stx16);ncbi_100151839(RASSF8);ncbi_100152918(VPS37B);ncbi_100153677(CLIP1);ncbi_100154605(GTF2A1);ncbi_100154896(CASP10);ncbi_100155346(ABCB9);ncbi_100155744(Diablo);ncbi_100155867(INTS13);ncbi_100156137(Setd1b);ncbi_100156510(MLXIP);ncbi_100156964(PPIL3);ncbi_100157490(FGFR1OP2);ncbi_10033766…
CC	GO:0000308	cytoplasmic cyclin-dependent protein kinase holoenzyme complex	1	2	0.0398565	0.465476	ncbi_100515962(CDK14)
CC	GO:0002133	polycystin complex	1	2	0.0398565	0.465476	ncbi_100516429(PKD1)
CC	GO:0002945	cyclin K-CDK13 complex	1	2	0.0398565	0.465476	ncbi_100519067(CDK13)
CC	GO:0005848	mRNA cleavage stimulating factor complex	1	2	0.0398565	0.465476	ncbi_100126292(Cstf1)
CC	GO:0030690	Noc1p-Noc2p complex	1	2	0.0398565	0.465476	ncbi_595105(CASP8)
CC	GO:0031164	contractile vacuolar membrane	1	2	0.0398565	0.465476	ncbi_100518959(ATP6V0C)
CC	GO:0031303	integral component of endosome membrane	1	2	0.0398565	0.465476	ncbi_100144526(Stx16)
CC	GO:0032116	SMC loading complex	1	2	0.0398565	0.465476	ncbi_100625621(MAU2)
CC	GO:0033596	TSC1-TSC2 complex	1	2	0.0398565	0.465476	ncbi_100505408(Tsc2)
CC	GO:0034686	integrin alphav-beta8 complex	1	2	0.0398565	0.465476	ncbi_100037284(ITGB8)
CC	GO:0042567	insulin-like growth factor ternary complex	1	2	0.0398565	0.465476	ncbi_397322(IGFALS)
CC	GO:0090406	pollen tube	1	2	0.0398565	0.465476	ncbi_100526038(DDX49)
CC	GO:0098846	podocyte foot	1	2	0.0398565	0.465476	ncbi_100739717(THSD7A)
CC	GO:0071944	cell periphery	115	4958	0.0401299	0.465476	ncbi_100037284(ITGB8);ncbi_100037958(CAPZA2);ncbi_100038015(LPAR2);ncbi_100049702(VPS33A);ncbi_100125375(CAV2);ncbi_100125376(TES);ncbi_100125959(MDM2);ncbi_100141404(MC3R);ncbi_100144500(RHOF);ncbi_100144526(Stx16);ncbi_100144535(RAB22A);ncbi_100152555(RAP1B);ncbi_100152918(VPS37B);ncbi_100153287(HCAR1);ncbi_100154116(Hip1r);ncbi_100154896(CASP10);ncbi_100155346(ABCB9);ncbi_100157640(DKK1);ncbi_…
CC	GO:0012506	vesicle membrane	20	651	0.0407226	0.465476	ncbi_100125375(CAV2);ncbi_100125959(MDM2);ncbi_100144500(RHOF);ncbi_100144535(RAB22A);ncbi_100152555(RAP1B);ncbi_100153677(CLIP1);ncbi_100154116(Hip1r);ncbi_100511342(ICA1);ncbi_100515947(SYNGR3);ncbi_100516429(PKD1);ncbi_100517279(ITPR2);ncbi_100518959(ATP6V0C);ncbi_100520934(NOS1);ncbi_100522732(DYSF);ncbi_100622254(Rala);ncbi_100622540(VPS35L);ncbi_100623340(GPRC5B);ncbi_100624000(GDE1);ncbi_1…
CC	GO:0044464	cell part	298	14199	0.0407704	0.465476	ncbi_100037284(ITGB8);ncbi_100037958(CAPZA2);ncbi_100038015(LPAR2);ncbi_100049702(VPS33A);ncbi_100125375(CAV2);ncbi_100125376(TES);ncbi_100125839(RAE1);ncbi_100125959(MDM2);ncbi_100125973(RBM38);ncbi_100125974(SPO11);ncbi_100126237(CTCFL);ncbi_100126292(Cstf1);ncbi_100126293(CASS4);ncbi_100126294(RTF2);ncbi_100134987(GCNT7);ncbi_100134989(FAM210B);ncbi_100141404(MC3R);ncbi_100144500(RHOF);ncbi_10…
CC	GO:0000776	kinetochore	8	192	0.0408677	0.465476	ncbi_100153677(CLIP1);ncbi_100512037(ARMC6);ncbi_100516909(NUP107);ncbi_100522763(SGO2);ncbi_100533196(UBE2I);ncbi_100739587(KNTC1);ncbi_106510112(ORC2);ncbi_110259951(TEKT4)
CC	GO:0044431	Golgi apparatus part	26	903	0.04268	0.467923	ncbi_100125375(CAV2);ncbi_100134987(GCNT7);ncbi_100144526(Stx16);ncbi_100155744(Diablo);ncbi_100511342(ICA1);ncbi_100512622(GSAP);ncbi_100514160(XYLT1);ncbi_100514221(TELO2);ncbi_100515258(BAIAP3);ncbi_100516429(PKD1);ncbi_100520072(HS3ST4);ncbi_100520468(CREB3L2);ncbi_100521718(Mapk8ip3);ncbi_100522368(EXOC6B);ncbi_100522604(GNPTG);ncbi_100524640(PCLO);ncbi_100626414(Rab29);ncbi_100627693(RAB7B)…
CC	GO:0005747	mitochondrial respiratory chain complex I	3	40	0.0462026	0.467923	ncbi_100525083(NDUFB3);ncbi_100622110(NDUFA13);ncbi_100623873(NDUFB10)
CC	GO:0045271	respiratory chain complex I	3	40	0.0462026	0.467923	ncbi_100525083(NDUFB3);ncbi_100622110(NDUFA13);ncbi_100623873(NDUFB10)
CC	GO:0005623	cell	298	14226	0.0480183	0.467923	ncbi_100037284(ITGB8);ncbi_100037958(CAPZA2);ncbi_100038015(LPAR2);ncbi_100049702(VPS33A);ncbi_100125375(CAV2);ncbi_100125376(TES);ncbi_100125839(RAE1);ncbi_100125959(MDM2);ncbi_100125973(RBM38);ncbi_100125974(SPO11);ncbi_100126237(CTCFL);ncbi_100126292(Cstf1);ncbi_100126293(CASS4);ncbi_100126294(RTF2);ncbi_100134987(GCNT7);ncbi_100134989(FAM210B);ncbi_100141404(MC3R);ncbi_100144500(RHOF);ncbi_10…
CC	GO:0005794	Golgi apparatus	37	1390	0.048996	0.467923	ncbi_100125375(CAV2);ncbi_100134987(GCNT7);ncbi_100144526(Stx16);ncbi_100144536(VAPB);ncbi_100155744(Diablo);ncbi_100505408(Tsc2);ncbi_100511342(ICA1);ncbi_100512622(GSAP);ncbi_100514160(XYLT1);ncbi_100514221(TELO2);ncbi_100515258(BAIAP3);ncbi_100516429(PKD1);ncbi_100518707(Mplkip);ncbi_100518959(ATP6V0C);ncbi_100519067(CDK13);ncbi_100520072(HS3ST4);ncbi_100520468(CREB3L2);ncbi_100521718(Mapk8ip3…
CC	GO:0030964	NADH dehydrogenase complex	3	41	0.0491325	0.467923	ncbi_100525083(NDUFB3);ncbi_100622110(NDUFA13);ncbi_100623873(NDUFB10)
CC	GO:0005615	extracellular space	28	1003	0.0501931	0.467923	ncbi_100038024(IL19);ncbi_100141408(CBLN4);ncbi_100151839(RASSF8);ncbi_100157640(DKK1);ncbi_100511493(GDF1);ncbi_100514482(AGR2);ncbi_100515774(GFER);ncbi_100516429(PKD1);ncbi_100516839(WNT2);ncbi_100520583(C4BPB);ncbi_100520761(C4BPA);ncbi_100522695(IL20);ncbi_100524100(SEMA3E);ncbi_100525120(HGF);ncbi_100525450(CERS1);ncbi_100623340(GPRC5B);ncbi_100623540(RPL39);ncbi_100624508(SEMA3C);ncbi_1006…
CC	GO:0000329	fungal-type vacuole membrane	3	42	0.052151	0.467923	ncbi_100049702(VPS33A);ncbi_100337662(MIOS);ncbi_100518959(ATP6V0C)
CC	GO:0005903	brush border	5	101	0.0532897	0.467923	ncbi_100037958(CAPZA2);ncbi_100525512(ANKS4B);ncbi_106504983(CD36);ncbi_110255497(CD36);ncbi_733702(CD36)
CC	GO:0016023	cytoplasmic, membrane-bounded vesicle	34	1270	0.054065	0.467923	ncbi_100049702(VPS33A);ncbi_100125375(CAV2);ncbi_100125959(MDM2);ncbi_100144500(RHOF);ncbi_100144535(RAB22A);ncbi_100152555(RAP1B);ncbi_100153677(CLIP1);ncbi_100154116(Hip1r);ncbi_100157426(STON2);ncbi_100511342(ICA1);ncbi_100515258(BAIAP3);ncbi_100515546(SSPN);ncbi_100515947(SYNGR3);ncbi_100516429(PKD1);ncbi_100517279(ITPR2);ncbi_100518625(SRGAP2);ncbi_100518959(ATP6V0C);ncbi_100519067(CDK13);nc…
CC	GO:0048501	signal recognition particle, plasma membrane targeting	2	19	0.0551581	0.467923	ncbi_100622606(Abca3);ncbi_100738783(UPF1)
CC	GO:0044215	other organism	3	43	0.055257	0.467923	ncbi_100520583(C4BPB);ncbi_100520761(C4BPA);ncbi_100626414(Rab29)
CC	GO:0044216	other organism cell	3	43	0.055257	0.467923	ncbi_100520583(C4BPB);ncbi_100520761(C4BPA);ncbi_100626414(Rab29)
CC	GO:0044217	other organism part	3	43	0.055257	0.467923	ncbi_100520583(C4BPB);ncbi_100520761(C4BPA);ncbi_100626414(Rab29)
CC	GO:0030659	cytoplasmic vesicle membrane	19	634	0.055407	0.467923	ncbi_100125375(CAV2);ncbi_100125959(MDM2);ncbi_100144500(RHOF);ncbi_100144535(RAB22A);ncbi_100152555(RAP1B);ncbi_100153677(CLIP1);ncbi_100154116(Hip1r);ncbi_100511342(ICA1);ncbi_100515947(SYNGR3);ncbi_100516429(PKD1);ncbi_100517279(ITPR2);ncbi_100518959(ATP6V0C);ncbi_100522732(DYSF);ncbi_100622254(Rala);ncbi_100622540(VPS35L);ncbi_100623340(GPRC5B);ncbi_100624000(GDE1);ncbi_100627693(RAB7B);ncbi_…
CC	GO:0031594	neuromuscular junction	4	72	0.0571783	0.467923	ncbi_100192445(PDPK1);ncbi_100515947(SYNGR3);ncbi_100524640(PCLO);ncbi_102160562(TBC1D24)
CC	GO:0000331	contractile vacuole	1	3	0.0591867	0.467923	ncbi_100518959(ATP6V0C)
CC	GO:0016942	insulin-like growth factor binding protein complex	1	3	0.0591867	0.467923	ncbi_397322(IGFALS)
CC	GO:0017177	glucosidase II complex	1	3	0.0591867	0.467923	ncbi_100522604(GNPTG)
CC	GO:0030892	mitotic cohesin complex	1	3	0.0591867	0.467923	ncbi_100522763(SGO2)
CC	GO:0031302	intrinsic component of endosome membrane	1	3	0.0591867	0.467923	ncbi_100144526(Stx16)
CC	GO:0036454	growth factor complex	1	3	0.0591867	0.467923	ncbi_397322(IGFALS)
CC	GO:0044317	rod spherule	1	3	0.0591867	0.467923	ncbi_100524640(PCLO)
CC	GO:0061574	ASAP complex	1	3	0.0591867	0.467923	ncbi_100737559(RNPS1)
CC	GO:0090443	FAR/SIN/STRIPAK complex	1	3	0.0591867	0.467923	ncbi_100157490(FGFR1OP2)
CC	GO:1990423	RZZ complex	1	3	0.0591867	0.467923	ncbi_100739587(KNTC1)
CC	GO:1902495	transmembrane transporter complex	15	480	0.0623213	0.486976	ncbi_100155346(ABCB9);ncbi_100513347(NUBP2);ncbi_100518064(ABCA3);ncbi_100523504(Grik4);ncbi_100524794(ABCA3);ncbi_100524979(ABCA3);ncbi_100620543(DNAH11);ncbi_100622606(Abca3);ncbi_100626534(CLCN7);ncbi_100738171(ABCB5);ncbi_100738340(ATP13A1);ncbi_110255467(CNTN2);ncbi_110259945(ABCA3);ncbi_110259950(CACNA1H);ncbi_397377(CACNA2D1)
CC	GO:0043231	intracellular membrane-bounded organelle	214	9927	0.0647599	0.500214	ncbi_100049702(VPS33A);ncbi_100125375(CAV2);ncbi_100125839(RAE1);ncbi_100125959(MDM2);ncbi_100125973(RBM38);ncbi_100125974(SPO11);ncbi_100126237(CTCFL);ncbi_100126292(Cstf1);ncbi_100134987(GCNT7);ncbi_100134989(FAM210B);ncbi_100144500(RHOF);ncbi_100144524(ZBP1);ncbi_100144525(TFAP2C);ncbi_100144526(Stx16);ncbi_100144535(RAB22A);ncbi_100144536(VAPB);ncbi_100152555(RAP1B);ncbi_100152918(VPS37B);ncb…
CC	GO:0044440	endosomal part	14	446	0.068087	0.504833	ncbi_100049702(VPS33A);ncbi_100144526(Stx16);ncbi_100144535(RAB22A);ncbi_100152918(VPS37B);ncbi_100155744(Diablo);ncbi_100157640(DKK1);ncbi_100512621(TMEM106B);ncbi_100515258(BAIAP3);ncbi_100518959(ATP6V0C);ncbi_100519508(IKBKE);ncbi_100624923(SNX13);ncbi_100627693(RAB7B);ncbi_100738908(MLST8);ncbi_102165755(UMAD1)
CC	GO:0030315	T-tubule	3	47	0.0685321	0.504833	ncbi_100520934(NOS1);ncbi_100522732(DYSF);ncbi_397377(CACNA2D1)
CC	GO:0043227	membrane-bounded organelle	216	10042	0.0688146	0.504833	ncbi_100049702(VPS33A);ncbi_100125375(CAV2);ncbi_100125839(RAE1);ncbi_100125959(MDM2);ncbi_100125973(RBM38);ncbi_100125974(SPO11);ncbi_100126237(CTCFL);ncbi_100126292(Cstf1);ncbi_100134987(GCNT7);ncbi_100134989(FAM210B);ncbi_100144500(RHOF);ncbi_100144524(ZBP1);ncbi_100144525(TFAP2C);ncbi_100144526(Stx16);ncbi_100144535(RAB22A);ncbi_100144536(VAPB);ncbi_100152555(RAP1B);ncbi_100152918(VPS37B);ncb…
CC	GO:1990351	transporter complex	15	489	0.0705902	0.504833	ncbi_100155346(ABCB9);ncbi_100513347(NUBP2);ncbi_100518064(ABCA3);ncbi_100523504(Grik4);ncbi_100524794(ABCA3);ncbi_100524979(ABCA3);ncbi_100620543(DNAH11);ncbi_100622606(Abca3);ncbi_100626534(CLCN7);ncbi_100738171(ABCB5);ncbi_100738340(ATP13A1);ncbi_110255467(CNTN2);ncbi_110259945(ABCA3);ncbi_110259950(CACNA1H);ncbi_397377(CACNA2D1)
CC	GO:0005581	collagen trimer	4	78	0.072354	0.504833	ncbi_100510974(COL28A1);ncbi_102166764(COLEC12);ncbi_110260133(C1QTNF8);ncbi_397230(MBL2)
CC	GO:0005829	cytosol	100	4364	0.0740813	0.504833	ncbi_100037958(CAPZA2);ncbi_100049702(VPS33A);ncbi_100125376(TES);ncbi_100125959(MDM2);ncbi_100125973(RBM38);ncbi_100144500(RHOF);ncbi_100144524(ZBP1);ncbi_100144525(TFAP2C);ncbi_100144526(Stx16);ncbi_100144531(PCK1);ncbi_100152515(PITPNM2);ncbi_100152555(RAP1B);ncbi_100152918(VPS37B);ncbi_100153677(CLIP1);ncbi_100154116(Hip1r);ncbi_100154605(GTF2A1);ncbi_100154896(CASP10);ncbi_100156137(Setd1b);…
CC	GO:0010008	endosome membrane	13	412	0.0744105	0.504833	ncbi_100049702(VPS33A);ncbi_100144526(Stx16);ncbi_100144535(RAB22A);ncbi_100152918(VPS37B);ncbi_100157640(DKK1);ncbi_100512621(TMEM106B);ncbi_100515258(BAIAP3);ncbi_100518959(ATP6V0C);ncbi_100519508(IKBKE);ncbi_100624923(SNX13);ncbi_100627693(RAB7B);ncbi_100738908(MLST8);ncbi_102165755(UMAD1)
CC	GO:0000220	vacuolar proton-transporting V-type ATPase, V0 domain	1	4	0.0781289	0.504833	ncbi_100518959(ATP6V0C)
CC	GO:0009337	sulfite reductase complex (NADPH)	1	4	0.0781289	0.504833	ncbi_100520934(NOS1)
CC	GO:0016611	iron-iron nitrogenase complex	1	4	0.0781289	0.504833	ncbi_100513347(NUBP2)
CC	GO:0016613	vanadium-iron nitrogenase complex	1	4	0.0781289	0.504833	ncbi_100513347(NUBP2)
CC	GO:0031207	Sec62/Sec63 complex	1	4	0.0781289	0.504833	ncbi_100526210(HOMER3)
CC	GO:0036063	acroblast	1	4	0.0781289	0.504833	ncbi_100739587(KNTC1)
CC	GO:0044352	pinosome	1	4	0.0781289	0.504833	ncbi_100153677(CLIP1)
CC	GO:0044354	macropinosome	1	4	0.0781289	0.504833	ncbi_100153677(CLIP1)
CC	GO:0044530	supraspliceosomal complex	1	4	0.0781289	0.504833	ncbi_100738783(UPF1)
CC	GO:1902500	vacuolar HOPS complex	1	4	0.0781289	0.504833	ncbi_100049702(VPS33A)
CC	GO:0005768	endosome	23	836	0.080611	0.51591	ncbi_100049702(VPS33A);ncbi_100144526(Stx16);ncbi_100144535(RAB22A);ncbi_100152918(VPS37B);ncbi_100153677(CLIP1);ncbi_100155744(Diablo);ncbi_100157640(DKK1);ncbi_100511477(TRAK2);ncbi_100512621(TMEM106B);ncbi_100514221(TELO2);ncbi_100515258(BAIAP3);ncbi_100517909(AVPR1B);ncbi_100518959(ATP6V0C);ncbi_100519508(IKBKE);ncbi_100522732(DYSF);ncbi_100622540(VPS35L);ncbi_100624923(SNX13);ncbi_100626414(…
CC	GO:0031410	cytoplasmic vesicle	47	1911	0.0852076	0.526007	ncbi_100049702(VPS33A);ncbi_100125375(CAV2);ncbi_100125959(MDM2);ncbi_100144500(RHOF);ncbi_100144526(Stx16);ncbi_100144535(RAB22A);ncbi_100152555(RAP1B);ncbi_100152918(VPS37B);ncbi_100153677(CLIP1);ncbi_100154116(Hip1r);ncbi_100157426(STON2);ncbi_100157640(DKK1);ncbi_100192445(PDPK1);ncbi_100511342(ICA1);ncbi_100511477(TRAK2);ncbi_100512621(TMEM106B);ncbi_100514221(TELO2);ncbi_100515258(BAIAP3);n…
CC	GO:0000940	condensed chromosome outer kinetochore	3	52	0.0869382	0.526007	ncbi_100533196(UBE2I);ncbi_100739587(KNTC1);ncbi_110259951(TEKT4)
CC	GO:0031988	membrane-bounded vesicle	34	1328	0.087537	0.526007	ncbi_100049702(VPS33A);ncbi_100125375(CAV2);ncbi_100125959(MDM2);ncbi_100144500(RHOF);ncbi_100144535(RAB22A);ncbi_100152555(RAP1B);ncbi_100153677(CLIP1);ncbi_100154116(Hip1r);ncbi_100157426(STON2);ncbi_100511342(ICA1);ncbi_100515258(BAIAP3);ncbi_100515546(SSPN);ncbi_100515947(SYNGR3);ncbi_100516429(PKD1);ncbi_100517279(ITPR2);ncbi_100518625(SRGAP2);ncbi_100518959(ATP6V0C);ncbi_100519067(CDK13);nc…
CC	GO:0000777	condensed chromosome kinetochore	6	153	0.0891903	0.526007	ncbi_100516909(NUP107);ncbi_100522763(SGO2);ncbi_100533196(UBE2I);ncbi_100739587(KNTC1);ncbi_106510112(ORC2);ncbi_110259951(TEKT4)
CC	GO:0000784	nuclear chromosome, telomeric region	4	84	0.0893664	0.526007	ncbi_100514221(TELO2);ncbi_100625217(THOC1);ncbi_100738783(UPF1);ncbi_106510112(ORC2)
CC	GO:0098805	whole membrane	55	2293	0.0933464	0.526007	ncbi_100049702(VPS33A);ncbi_100125375(CAV2);ncbi_100125959(MDM2);ncbi_100134989(FAM210B);ncbi_100144500(RHOF);ncbi_100144526(Stx16);ncbi_100144535(RAB22A);ncbi_100152555(RAP1B);ncbi_100152918(VPS37B);ncbi_100154116(Hip1r);ncbi_100155346(ABCB9);ncbi_100156510(MLXIP);ncbi_100157640(DKK1);ncbi_100192448(SLC9A3R2);ncbi_100337662(MIOS);ncbi_100505408(Tsc2);ncbi_100511342(ICA1);ncbi_100512621(TMEM106B)…
CC	GO:0000324	fungal-type vacuole	3	54	0.0948263	0.526007	ncbi_100049702(VPS33A);ncbi_100337662(MIOS);ncbi_100518959(ATP6V0C)
CC	GO:0030670	phagocytic vesicle membrane	3	54	0.0948263	0.526007	ncbi_100144535(RAB22A);ncbi_100518959(ATP6V0C);ncbi_100627693(RAB7B)
CC	GO:0032839	dendrite cytoplasm	2	26	0.0957303	0.526007	ncbi_100154116(Hip1r);ncbi_100511477(TRAK2)
CC	GO:0005701	polytene chromosome chromocenter	1	5	0.0966908	0.526007	ncbi_106510112(ORC2)
CC	GO:0005918	septate junction	1	5	0.0966908	0.526007	ncbi_106507646(NEGR1)
CC	GO:0030689	Noc complex	1	5	0.0966908	0.526007	ncbi_595105(CASP8)
CC	GO:0032983	kainate selective glutamate receptor complex	1	5	0.0966908	0.526007	ncbi_100523504(Grik4)
CC	GO:0044316	cone cell pedicle	1	5	0.0966908	0.526007	ncbi_100524640(PCLO)
CC	GO:0048788	cytoskeleton of presynaptic active zone	1	5	0.0966908	0.526007	ncbi_100524640(PCLO)
CC	GO:0070209	ASTRA complex	1	5	0.0966908	0.526007	ncbi_100514221(TELO2)
CC	GO:0097042	extrinsic component of fungal-type vacuolar membrane	1	5	0.0966908	0.526007	ncbi_100337662(MIOS)
CC	GO:0097361	CIA complex	1	5	0.0966908	0.526007	ncbi_100513347(NUBP2)
CC	GO:0030666	endocytic vesicle membrane	5	121	0.097635	0.526007	ncbi_100125959(MDM2);ncbi_100144535(RAB22A);ncbi_100518959(ATP6V0C);ncbi_100627693(RAB7B);ncbi_102166764(COLEC12)
CC	GO:0030139	endocytic vesicle	8	233	0.0994958	0.526007	ncbi_100125959(MDM2);ncbi_100144535(RAB22A);ncbi_100518625(SRGAP2);ncbi_100518959(ATP6V0C);ncbi_100522732(DYSF);ncbi_100622254(Rala);ncbi_100627693(RAB7B);ncbi_102166764(COLEC12)
CC	GO:0031902	late endosome membrane	5	122	0.10023	0.526007	ncbi_100049702(VPS33A);ncbi_100152918(VPS37B);ncbi_100512621(TMEM106B);ncbi_100515258(BAIAP3);ncbi_100627693(RAB7B)
CC	GO:0048500	signal recognition particle	2	27	0.102065	0.526007	ncbi_100622606(Abca3);ncbi_100738783(UPF1)
CC	GO:0042383	sarcolemma	5	124	0.105521	0.526007	ncbi_100515546(SSPN);ncbi_100520934(NOS1);ncbi_100522732(DYSF);ncbi_110259950(CACNA1H);ncbi_397377(CACNA2D1)
CC	GO:0016529	sarcoplasmic reticulum	3	57	0.107182	0.526007	ncbi_100517279(ITPR2);ncbi_100520934(NOS1);ncbi_397377(CACNA2D1)
CC	GO:0030686	90S preribosome	3	57	0.107182	0.526007	ncbi_100526038(DDX49);ncbi_100623969(TBL3);ncbi_595105(CASP8)
CC	GO:0098687	chromosomal region	13	439	0.107642	0.526007	ncbi_100125974(SPO11);ncbi_100153677(CLIP1);ncbi_100512037(ARMC6);ncbi_100513301(RBBP5);ncbi_100514221(TELO2);ncbi_100516909(NUP107);ncbi_100522763(SGO2);ncbi_100533196(UBE2I);ncbi_100625217(THOC1);ncbi_100738783(UPF1);ncbi_100739587(KNTC1);ncbi_106510112(ORC2);ncbi_110259951(TEKT4)
CC	GO:0030867	rough endoplasmic reticulum membrane	4	90	0.108113	0.526007	ncbi_100157752(Arl6ip4);ncbi_100522202(GNG11);ncbi_100526210(HOMER3);ncbi_100737559(RNPS1)
CC	GO:0097431	mitotic spindle pole	2	28	0.108512	0.526007	ncbi_100125839(RAE1);ncbi_574063(AURKA)
CC	GO:0000322	storage vacuole	3	58	0.111434	0.526007	ncbi_100049702(VPS33A);ncbi_100337662(MIOS);ncbi_100518959(ATP6V0C)
CC	GO:0005726	perichromatin fibrils	1	6	0.11488	0.526007	ncbi_100620590(TRIM24)
CC	GO:0016610	nitrogenase complex	1	6	0.11488	0.526007	ncbi_100513347(NUBP2)
CC	GO:0016612	molybdenum-iron nitrogenase complex	1	6	0.11488	0.526007	ncbi_100513347(NUBP2)
CC	GO:0030430	host cell cytoplasm	1	6	0.11488	0.526007	ncbi_100626414(Rab29)
CC	GO:0030906	retromer, cargo-selective complex	1	6	0.11488	0.526007	ncbi_100622540(VPS35L)
CC	GO:0031205	endoplasmic reticulum Sec complex	1	6	0.11488	0.526007	ncbi_100526210(HOMER3)
CC	GO:0033655	host cell cytoplasm part	1	6	0.11488	0.526007	ncbi_100626414(Rab29)
CC	GO:0034388	Pwp2p-containing subcomplex of 90S preribosome	1	6	0.11488	0.526007	ncbi_100623969(TBL3)
CC	GO:0034715	pICln-Sm protein complex	1	6	0.11488	0.526007	ncbi_100524872(SNRPD1)
CC	GO:0071546	pi-body	1	6	0.11488	0.526007	ncbi_100516477(ASZ1)
CC	GO:0099569	presynaptic cytoskeleton	1	6	0.11488	0.526007	ncbi_100524640(PCLO)
CC	GO:0031982	vesicle	48	2005	0.114997	0.526007	ncbi_100049702(VPS33A);ncbi_100125375(CAV2);ncbi_100125959(MDM2);ncbi_100144500(RHOF);ncbi_100144526(Stx16);ncbi_100144535(RAB22A);ncbi_100152555(RAP1B);ncbi_100152918(VPS37B);ncbi_100153677(CLIP1);ncbi_100154116(Hip1r);ncbi_100157426(STON2);ncbi_100157640(DKK1);ncbi_100192445(PDPK1);ncbi_100511342(ICA1);ncbi_100511477(TRAK2);ncbi_100512621(TMEM106B);ncbi_100514221(TELO2);ncbi_100515258(BAIAP3);n…
CC	GO:0002102	podosome	2	29	0.115064	0.526007	ncbi_100512981(SCIN);ncbi_100625763(PTPN12)
CC	GO:0000779	condensed chromosome, centromeric region	6	165	0.116635	0.529586	ncbi_100516909(NUP107);ncbi_100522763(SGO2);ncbi_100533196(UBE2I);ncbi_100739587(KNTC1);ncbi_106510112(ORC2);ncbi_110259951(TEKT4)
CC	GO:0098796	membrane protein complex	35	1414	0.118133	0.532789	ncbi_100037284(ITGB8);ncbi_100049702(VPS33A);ncbi_100144526(Stx16);ncbi_100152918(VPS37B);ncbi_100154896(CASP10);ncbi_100155346(ABCB9);ncbi_100513347(NUBP2);ncbi_100513727(IFT140);ncbi_100515546(SSPN);ncbi_100518064(ABCA3);ncbi_100518270(RHEX);ncbi_100518959(ATP6V0C);ncbi_100519402(ATP6V0A4);ncbi_100519790(GNGT1);ncbi_100523504(Grik4);ncbi_100523543(NOXO1);ncbi_100524794(ABCA3);ncbi_100524979(ABC…
CC	GO:0031526	brush border membrane	3	60	0.120126	0.538164	ncbi_106504983(CD36);ncbi_110255497(CD36);ncbi_733702(CD36)
CC	GO:0039679	viral occlusion body	2	30	0.121714	0.539953	ncbi_448808(FGL2);ncbi_733640(PRKG1)
CC	GO:0044459	plasma membrane part	62	2668	0.122132	0.539953	ncbi_100037284(ITGB8);ncbi_100038015(LPAR2);ncbi_100049702(VPS33A);ncbi_100125375(CAV2);ncbi_100141404(MC3R);ncbi_100154116(Hip1r);ncbi_100154896(CASP10);ncbi_100155346(ABCB9);ncbi_100192448(SLC9A3R2);ncbi_100505408(Tsc2);ncbi_100511500(GPR139);ncbi_100513347(NUBP2);ncbi_100515546(SSPN);ncbi_100516429(PKD1);ncbi_100517909(AVPR1B);ncbi_100518064(ABCA3);ncbi_100518625(SRGAP2);ncbi_100519751(SVOPL);…
CC	GO:0043229	intracellular organelle	230	10904	0.127581	0.555609	ncbi_100037958(CAPZA2);ncbi_100049702(VPS33A);ncbi_100125375(CAV2);ncbi_100125839(RAE1);ncbi_100125959(MDM2);ncbi_100125973(RBM38);ncbi_100125974(SPO11);ncbi_100126237(CTCFL);ncbi_100126292(Cstf1);ncbi_100126293(CASS4);ncbi_100126294(RTF2);ncbi_100134987(GCNT7);ncbi_100134989(FAM210B);ncbi_100144500(RHOF);ncbi_100144524(ZBP1);ncbi_100144525(TFAP2C);ncbi_100144526(Stx16);ncbi_100144535(RAB22A);ncb…
CC	GO:0032279	asymmetric synapse	8	248	0.128887	0.555609	ncbi_100154116(Hip1r);ncbi_100192445(PDPK1);ncbi_100518625(SRGAP2);ncbi_100520934(NOS1);ncbi_100521167(DGKI);ncbi_100524640(PCLO);ncbi_100525789(ERBB4);ncbi_100526210(HOMER3)
CC	GO:1990391	DNA repair complex	9	289	0.130536	0.555609	ncbi_100155346(ABCB9);ncbi_100516964(TRAF7);ncbi_100518064(ABCA3);ncbi_100524794(ABCA3);ncbi_100524979(ABCA3);ncbi_100526038(DDX49);ncbi_100622606(Abca3);ncbi_100624064(RNF151);ncbi_100738171(ABCB5)
CC	GO:0043226	organelle	233	11065	0.131998	0.555609	ncbi_100037958(CAPZA2);ncbi_100049702(VPS33A);ncbi_100125375(CAV2);ncbi_100125839(RAE1);ncbi_100125959(MDM2);ncbi_100125973(RBM38);ncbi_100125974(SPO11);ncbi_100126237(CTCFL);ncbi_100126292(Cstf1);ncbi_100126293(CASS4);ncbi_100126294(RTF2);ncbi_100134987(GCNT7);ncbi_100134989(FAM210B);ncbi_100144500(RHOF);ncbi_100144524(ZBP1);ncbi_100144525(TFAP2C);ncbi_100144526(Stx16);ncbi_100144535(RAB22A);ncb…
CC	GO:0009318	exodeoxyribonuclease VII complex	1	7	0.132704	0.555609	ncbi_100627220(TMCC2)
CC	GO:0030915	Smc5-Smc6 complex	1	7	0.132704	0.555609	ncbi_100625699(NUAK2)
CC	GO:0031095	platelet dense tubular network membrane	1	7	0.132704	0.555609	ncbi_100517279(ITPR2)
CC	GO:0098831	presynaptic active zone cytoplasmic component	1	7	0.132704	0.555609	ncbi_100524640(PCLO)
CC	GO:0014069	postsynaptic density	8	250	0.133115	0.555609	ncbi_100154116(Hip1r);ncbi_100192445(PDPK1);ncbi_100518625(SRGAP2);ncbi_100520934(NOS1);ncbi_100521167(DGKI);ncbi_100524640(PCLO);ncbi_100525789(ERBB4);ncbi_100526210(HOMER3)
CC	GO:0099572	postsynaptic specialization	8	252	0.137412	0.570007	ncbi_100154116(Hip1r);ncbi_100192445(PDPK1);ncbi_100518625(SRGAP2);ncbi_100520934(NOS1);ncbi_100521167(DGKI);ncbi_100524640(PCLO);ncbi_100525789(ERBB4);ncbi_100526210(HOMER3)
CC	GO:0098590	plasma membrane region	27	1075	0.138634	0.571142	ncbi_100049702(VPS33A);ncbi_100125375(CAV2);ncbi_100154116(Hip1r);ncbi_100192448(SLC9A3R2);ncbi_100505408(Tsc2);ncbi_100515546(SSPN);ncbi_100516429(PKD1);ncbi_100518625(SRGAP2);ncbi_100519790(GNGT1);ncbi_100520934(NOS1);ncbi_100521167(DGKI);ncbi_100521718(Mapk8ip3);ncbi_100523504(Grik4);ncbi_100525530(DSTYK);ncbi_100525789(ERBB4);ncbi_100526210(HOMER3);ncbi_100622254(Rala);ncbi_100626641(SLC41A1)…
CC	GO:0005802	trans-Golgi network	7	213	0.139386	0.571142	ncbi_100144526(Stx16);ncbi_100512622(GSAP);ncbi_100514221(TELO2);ncbi_100515258(BAIAP3);ncbi_100524640(PCLO);ncbi_100626414(Rab29);ncbi_100627693(RAB7B)
CC	GO:0036452	ESCRT complex	2	33	0.142186	0.576653	ncbi_100152918(VPS37B);ncbi_102165755(UMAD1)
CC	GO:0044445	cytosolic part	11	378	0.142727	0.576653	ncbi_100154896(CASP10);ncbi_100156971(DENR);ncbi_100505408(Tsc2);ncbi_100513347(NUBP2);ncbi_100519862(EIF2D);ncbi_100620218(BORCS8);ncbi_100622679(RPL3L);ncbi_100623540(RPL39);ncbi_100624157(RPS2);ncbi_414381(CFLAR);ncbi_595105(CASP8)
CC	GO:0016528	sarcoplasm	3	66	0.147594	0.576653	ncbi_100517279(ITPR2);ncbi_100520934(NOS1);ncbi_397377(CACNA2D1)
CC	GO:0008290	F-actin capping protein complex	1	8	0.15017	0.576653	ncbi_100037958(CAPZA2)
CC	GO:0030991	intraciliary transport particle A	1	8	0.15017	0.576653	ncbi_100513727(IFT140)
CC	GO:0031080	nuclear pore outer ring	1	8	0.15017	0.576653	ncbi_100516909(NUP107)
CC	GO:0032059	bleb	1	8	0.15017	0.576653	ncbi_397447(ROCK1)
CC	GO:0033263	CORVET complex	1	8	0.15017	0.576653	ncbi_100049702(VPS33A)
CC	GO:0061700	GATOR2 complex	1	8	0.15017	0.576653	ncbi_100337662(MIOS)
CC	GO:0070652	HAUS complex	1	8	0.15017	0.576653	ncbi_100522202(GNG11)
CC	GO:0097470	ribbon synapse	1	8	0.15017	0.576653	ncbi_100524640(PCLO)
CC	GO:0042995	cell projection	49	2101	0.151712	0.579266	ncbi_100144535(RAB22A);ncbi_100153677(CLIP1);ncbi_100154116(Hip1r);ncbi_100157426(STON2);ncbi_100192445(PDPK1);ncbi_100192448(SLC9A3R2);ncbi_100505408(Tsc2);ncbi_100511342(ICA1);ncbi_100511477(TRAK2);ncbi_100512981(SCIN);ncbi_100513347(NUBP2);ncbi_100513727(IFT140);ncbi_100516429(PKD1);ncbi_100517279(ITPR2);ncbi_100518625(SRGAP2);ncbi_100519790(GNGT1);ncbi_100520934(NOS1);ncbi_100521167(DGKI);ncb…
CC	GO:0005694	chromosome	29	1181	0.154938	0.582465	ncbi_100125974(SPO11);ncbi_100126294(RTF2);ncbi_100153677(CLIP1);ncbi_100156137(Setd1b);ncbi_100286863(Dlx5);ncbi_100512037(ARMC6);ncbi_100513301(RBBP5);ncbi_100514093(PBX4);ncbi_100514221(TELO2);ncbi_100516909(NUP107);ncbi_100518418(GATAD2A);ncbi_100519067(CDK13);ncbi_100520468(CREB3L2);ncbi_100521548(EME2);ncbi_100522763(SGO2);ncbi_100524501(ESCO1);ncbi_100526038(DDX49);ncbi_100533196(UBE2I);nc…
CC	GO:0005791	rough endoplasmic reticulum	5	141	0.155685	0.582465	ncbi_100157752(Arl6ip4);ncbi_100517279(ITPR2);ncbi_100522202(GNG11);ncbi_100526210(HOMER3);ncbi_100737559(RNPS1)
CC	GO:0000145	exocyst	2	35	0.156209	0.582465	ncbi_100514093(PBX4);ncbi_100522368(EXOC6B)
CC	GO:0043186	P granule	2	35	0.156209	0.582465	ncbi_100516477(ASZ1);ncbi_100524872(SNRPD1)
CC	GO:0000118	histone deacetylase complex	3	68	0.157168	0.582465	ncbi_100518418(GATAD2A);ncbi_100523163(HDAC9);ncbi_102160784(SATB2)
CC	GO:0012505	endomembrane system	87	3913	0.158019	0.582465	ncbi_100049702(VPS33A);ncbi_100125375(CAV2);ncbi_100134987(GCNT7);ncbi_100144500(RHOF);ncbi_100144526(Stx16);ncbi_100144535(RAB22A);ncbi_100144536(VAPB);ncbi_100152515(PITPNM2);ncbi_100152555(RAP1B);ncbi_100152918(VPS37B);ncbi_100153677(CLIP1);ncbi_100154116(Hip1r);ncbi_100155346(ABCB9);ncbi_100155744(Diablo);ncbi_100157426(STON2);ncbi_100157640(DKK1);ncbi_100157752(Arl6ip4);ncbi_100192448(SLC9A3…
CC	GO:0031225	anchored component of membrane	5	143	0.162147	0.582465	ncbi_100523504(Grik4);ncbi_100523684(Tecta);ncbi_100628221(CPM);ncbi_106507646(NEGR1);ncbi_110255467(CNTN2)
CC	GO:0033017	sarcoplasmic reticulum membrane	2	36	0.163316	0.582465	ncbi_100517279(ITPR2);ncbi_100520934(NOS1)
CC	GO:0033179	proton-transporting V-type ATPase, V0 domain	2	36	0.163316	0.582465	ncbi_100518959(ATP6V0C);ncbi_100519402(ATP6V0A4)
CC	GO:0060293	germ plasm	2	36	0.163316	0.582465	ncbi_100516477(ASZ1);ncbi_100524872(SNRPD1)
CC	GO:0032838	cell projection cytoplasm	6	183	0.164666	0.582465	ncbi_100154116(Hip1r);ncbi_100511477(TRAK2);ncbi_100513727(IFT140);ncbi_100523684(Tecta);ncbi_100524906(WDR66);ncbi_100620543(DNAH11)
CC	GO:0005687	U4 snRNP	1	9	0.167285	0.582465	ncbi_100524872(SNRPD1)
CC	GO:0008024	positive transcription elongation factor complex b	1	9	0.167285	0.582465	ncbi_100519067(CDK13)
CC	GO:0031094	platelet dense tubular network	1	9	0.167285	0.582465	ncbi_100517279(ITPR2)
CC	GO:0044327	dendritic spine head	1	9	0.167285	0.582465	ncbi_100518625(SRGAP2)
CC	GO:1990071	TRAPPII protein complex	1	9	0.167285	0.582465	ncbi_100155744(Diablo)
CC	GO:1990454	L-type voltage-gated calcium channel complex	1	9	0.167285	0.582465	ncbi_397377(CACNA2D1)
CC	GO:0030667	secretory granule membrane	7	225	0.169488	0.584502	ncbi_100125375(CAV2);ncbi_100144500(RHOF);ncbi_100152555(RAP1B);ncbi_100511342(ICA1);ncbi_100517279(ITPR2);ncbi_100518959(ATP6V0C);ncbi_100622540(VPS35L)
CC	GO:0005891	voltage-gated calcium channel complex	2	37	0.17048	0.584502	ncbi_110259950(CACNA1H);ncbi_397377(CACNA2D1)
CC	GO:0101003	ficolin-1-rich granule membrane	2	37	0.17048	0.584502	ncbi_100518959(ATP6V0C);ncbi_100622540(VPS35L)
CC	GO:0098791	Golgi subcompartment	19	744	0.171915	0.586191	ncbi_100144526(Stx16);ncbi_100511342(ICA1);ncbi_100512622(GSAP);ncbi_100514160(XYLT1);ncbi_100514221(TELO2);ncbi_100515258(BAIAP3);ncbi_100516429(PKD1);ncbi_100520072(HS3ST4);ncbi_100520468(CREB3L2);ncbi_100521718(Mapk8ip3);ncbi_100522604(GNPTG);ncbi_100524640(PCLO);ncbi_100626414(Rab29);ncbi_100627693(RAB7B);ncbi_100736645(B3GNT4);ncbi_100738908(MLST8);ncbi_100739587(KNTC1);ncbi_110259947(HS3ST6…
CC	GO:0034708	methyltransferase complex	4	108	0.173395	0.586191	ncbi_100156137(Setd1b);ncbi_100513301(RBBP5);ncbi_100523163(HDAC9);ncbi_100524872(SNRPD1)
CC	GO:0005765	lysosomal membrane	7	227	0.174765	0.586191	ncbi_100049702(VPS33A);ncbi_100152555(RAP1B);ncbi_100155346(ABCB9);ncbi_100337662(MIOS);ncbi_100512621(TMEM106B);ncbi_100518959(ATP6V0C);ncbi_100620218(BORCS8)
CC	GO:0005770	late endosome	7	227	0.174765	0.586191	ncbi_100049702(VPS33A);ncbi_100144535(RAB22A);ncbi_100152918(VPS37B);ncbi_100512621(TMEM106B);ncbi_100515258(BAIAP3);ncbi_100522732(DYSF);ncbi_100627693(RAB7B)
CC	GO:0005814	centriole	4	109	0.177362	0.586191	ncbi_100513347(NUBP2);ncbi_100518243(CCNF);ncbi_397447(ROCK1);ncbi_574063(AURKA)
CC	GO:0045335	phagocytic vesicle	4	109	0.177362	0.586191	ncbi_100144535(RAB22A);ncbi_100518625(SRGAP2);ncbi_100518959(ATP6V0C);ncbi_100627693(RAB7B)
CC	GO:0060076	excitatory synapse	8	270	0.179098	0.586191	ncbi_100154116(Hip1r);ncbi_100192445(PDPK1);ncbi_100518625(SRGAP2);ncbi_100520934(NOS1);ncbi_100521167(DGKI);ncbi_100524640(PCLO);ncbi_100525789(ERBB4);ncbi_100526210(HOMER3)
CC	GO:0098552	side of membrane	15	572	0.180281	0.586191	ncbi_100125375(CAV2);ncbi_100155346(ABCB9);ncbi_100513347(NUBP2);ncbi_100518064(ABCA3);ncbi_100519790(GNGT1);ncbi_100520045(FCMR);ncbi_100523504(Grik4);ncbi_100524794(ABCA3);ncbi_100524979(ABCA3);ncbi_100620543(DNAH11);ncbi_100622606(Abca3);ncbi_100626534(CLCN7);ncbi_100738171(ABCB5);ncbi_100738908(MLST8);ncbi_110259945(ABCA3)
CC	GO:0035097	histone methyltransferase complex	3	73	0.181886	0.586191	ncbi_100156137(Setd1b);ncbi_100513301(RBBP5);ncbi_100523163(HDAC9)
CC	GO:0098803	respiratory chain complex	3	73	0.181886	0.586191	ncbi_100525083(NDUFB3);ncbi_100622110(NDUFA13);ncbi_100623873(NDUFB10)
CC	GO:0000808	origin recognition complex	1	10	0.184057	0.586191	ncbi_106510112(ORC2)
CC	GO:0005664	nuclear origin of replication recognition complex	1	10	0.184057	0.586191	ncbi_106510112(ORC2)
CC	GO:0005861	troponin complex	1	10	0.184057	0.586191	ncbi_100156510(MLXIP)
CC	GO:0043020	NADPH oxidase complex	1	10	0.184057	0.586191	ncbi_100523543(NOXO1)
CC	GO:0044224	juxtaparanode region of axon	1	10	0.184057	0.586191	ncbi_110255467(CNTN2)
CC	GO:0000307	cyclin-dependent protein kinase holoenzyme complex	2	39	0.184956	0.586275	ncbi_100515962(CDK14);ncbi_100519067(CDK13)
CC	GO:1902494	catalytic complex	44	1906	0.185932	0.586601	ncbi_100154605(GTF2A1);ncbi_100154896(CASP10);ncbi_100155346(ABCB9);ncbi_100155867(INTS13);ncbi_100156137(Setd1b);ncbi_100156964(PPIL3);ncbi_100513301(RBBP5);ncbi_100513347(NUBP2);ncbi_100515779(DYRK2);ncbi_100515962(CDK14);ncbi_100518064(ABCA3);ncbi_100518243(CCNF);ncbi_100518418(GATAD2A);ncbi_100519067(CDK13);ncbi_100519790(GNGT1);ncbi_100523163(HDAC9);ncbi_100523543(NOXO1);ncbi_100524794(ABCA3…
CC	GO:0045202	synapse	23	935	0.186841	0.586717	ncbi_100125959(MDM2);ncbi_100141408(CBLN4);ncbi_100154116(Hip1r);ncbi_100157426(STON2);ncbi_100192445(PDPK1);ncbi_100511342(ICA1);ncbi_100515258(BAIAP3);ncbi_100515546(SSPN);ncbi_100515947(SYNGR3);ncbi_100518625(SRGAP2);ncbi_100520934(NOS1);ncbi_100521167(DGKI);ncbi_100523504(Grik4);ncbi_100524640(PCLO);ncbi_100525789(ERBB4);ncbi_100526210(HOMER3);ncbi_100533196(UBE2I);ncbi_100625317(USP14);ncbi_…
CC	GO:0005769	early endosome	9	317	0.190818	0.590924	ncbi_100049702(VPS33A);ncbi_100144535(RAB22A);ncbi_100157640(DKK1);ncbi_100511477(TRAK2);ncbi_100514221(TELO2);ncbi_100522732(DYSF);ncbi_100622540(VPS35L);ncbi_100624923(SNX13);ncbi_100626414(Rab29)
CC	GO:0032420	stereocilium	2	40	0.192259	0.590924	ncbi_100192448(SLC9A3R2);ncbi_110256792(PCDH15)
CC	GO:0045495	pole plasm	2	40	0.192259	0.590924	ncbi_100516477(ASZ1);ncbi_100524872(SNRPD1)
CC	GO:0030054	cell junction	25	1031	0.193185	0.590924	ncbi_100125376(TES);ncbi_100126293(CASS4);ncbi_100141408(CBLN4);ncbi_100151839(RASSF8);ncbi_100152555(RAP1B);ncbi_100157426(STON2);ncbi_100192445(PDPK1);ncbi_100337662(MIOS);ncbi_100511342(ICA1);ncbi_100512981(SCIN);ncbi_100515546(SSPN);ncbi_100515947(SYNGR3);ncbi_100518243(CCNF);ncbi_100518625(SRGAP2);ncbi_100523504(Grik4);ncbi_100524640(PCLO);ncbi_100525530(DSTYK);ncbi_100526210(HOMER3);ncbi_10…
CC	GO:0001650	fibrillar center	4	113	0.193526	0.590924	ncbi_100125839(RAE1);ncbi_100174961(KLF6);ncbi_100518624(CDCA7L);ncbi_100533196(UBE2I)
CC	GO:0005746	mitochondrial respiratory chain	3	76	0.197187	0.590924	ncbi_100525083(NDUFB3);ncbi_100622110(NDUFA13);ncbi_100623873(NDUFB10)
CC	GO:0044446	intracellular organelle part	173	8185	0.199202	0.590924	ncbi_100037958(CAPZA2);ncbi_100049702(VPS33A);ncbi_100125375(CAV2);ncbi_100125839(RAE1);ncbi_100125959(MDM2);ncbi_100125974(SPO11);ncbi_100126292(Cstf1);ncbi_100126294(RTF2);ncbi_100134987(GCNT7);ncbi_100134989(FAM210B);ncbi_100144500(RHOF);ncbi_100144525(TFAP2C);ncbi_100144526(Stx16);ncbi_100144535(RAB22A);ncbi_100144536(VAPB);ncbi_100152555(RAP1B);ncbi_100152918(VPS37B);ncbi_100153677(CLIP1);nc…
CC	GO:0035577	azurophil granule membrane	2	41	0.199598	0.590924	ncbi_100152555(RAP1B);ncbi_100518959(ATP6V0C)
CC	GO:0000243	commitment complex	1	11	0.200492	0.590924	ncbi_100524872(SNRPD1)
CC	GO:0008278	cohesin complex	1	11	0.200492	0.590924	ncbi_100522763(SGO2)
CC	GO:0008540	proteasome regulatory particle, base subcomplex	1	11	0.200492	0.590924	ncbi_100525255(PSMD9)
CC	GO:0009522	photosystem I	1	11	0.200492	0.590924	ncbi_100518270(RHEX)
CC	GO:0016281	eukaryotic translation initiation factor 4F complex	1	11	0.200492	0.590924	ncbi_100526038(DDX49)
CC	GO:0044666	MLL3/4 complex	1	11	0.200492	0.590924	ncbi_100513301(RBBP5)
CC	GO:0044427	chromosomal part	25	1039	0.203739	0.596528	ncbi_100125974(SPO11);ncbi_100126294(RTF2);ncbi_100153677(CLIP1);ncbi_100286863(Dlx5);ncbi_100512037(ARMC6);ncbi_100513301(RBBP5);ncbi_100514221(TELO2);ncbi_100516909(NUP107);ncbi_100518418(GATAD2A);ncbi_100520468(CREB3L2);ncbi_100521548(EME2);ncbi_100522763(SGO2);ncbi_100524501(ESCO1);ncbi_100526038(DDX49);ncbi_100533196(UBE2I);ncbi_100620590(TRIM24);ncbi_100624116(RPA3);ncbi_100625217(THOC1);nc…
CC	GO:0005930	axoneme	4	116	0.20594	0.596528	ncbi_100513727(IFT140);ncbi_100523684(Tecta);ncbi_100524906(WDR66);ncbi_100620543(DNAH11)
CC	GO:0101002	ficolin-1-rich granule	4	116	0.20594	0.596528	ncbi_100518959(ATP6V0C);ncbi_100519067(CDK13);ncbi_100622540(VPS35L);ncbi_448808(FGL2)
CC	GO:0001750	photoreceptor outer segment	3	78	0.207556	0.596528	ncbi_100513727(IFT140);ncbi_100519790(GNGT1);ncbi_110256792(PCDH15)
CC	GO:0005739	mitochondrion	37	1600	0.208557	0.596528	ncbi_100134989(FAM210B);ncbi_100144525(TFAP2C);ncbi_100154116(Hip1r);ncbi_100155744(Diablo);ncbi_100156510(MLXIP);ncbi_100510957(ACSM2B);ncbi_100511318(ACSM5);ncbi_100511477(TRAK2);ncbi_100512220(ACSM3);ncbi_100512595(ACSM4);ncbi_100513531(MRPS34);ncbi_100514276(YJEFN3);ncbi_100514398(NME3);ncbi_100515774(GFER);ncbi_100516255(NTHL1);ncbi_100516477(ASZ1);ncbi_100519508(IKBKE);ncbi_100520934(NOS1);…
CC	GO:0099503	secretory vesicle	18	724	0.209903	0.596528	ncbi_100125375(CAV2);ncbi_100144500(RHOF);ncbi_100152555(RAP1B);ncbi_100157426(STON2);ncbi_100511342(ICA1);ncbi_100515258(BAIAP3);ncbi_100515947(SYNGR3);ncbi_100517279(ITPR2);ncbi_100518959(ATP6V0C);ncbi_100519067(CDK13);ncbi_100520934(NOS1);ncbi_100521167(DGKI);ncbi_100525120(HGF);ncbi_100622540(VPS35L);ncbi_397447(ROCK1);ncbi_397638(CALCR);ncbi_448808(FGL2);ncbi_733640(PRKG1)
CC	GO:0097014	ciliary plasm	4	117	0.210129	0.596528	ncbi_100513727(IFT140);ncbi_100523684(Tecta);ncbi_100524906(WDR66);ncbi_100620543(DNAH11)
CC	GO:0098589	membrane region	30	1277	0.212724	0.596528	ncbi_100049702(VPS33A);ncbi_100125375(CAV2);ncbi_100154116(Hip1r);ncbi_100192448(SLC9A3R2);ncbi_100505408(Tsc2);ncbi_100515546(SSPN);ncbi_100516429(PKD1);ncbi_100518625(SRGAP2);ncbi_100519790(GNGT1);ncbi_100520934(NOS1);ncbi_100521167(DGKI);ncbi_100521718(Mapk8ip3);ncbi_100523504(Grik4);ncbi_100525530(DSTYK);ncbi_100525789(ERBB4);ncbi_100526210(HOMER3);ncbi_100622254(Rala);ncbi_100623340(GPRC5B);…
CC	GO:0000306	extrinsic component of vacuolar membrane	1	12	0.216597	0.596528	ncbi_100337662(MIOS)
CC	GO:0005662	DNA replication factor A complex	1	12	0.216597	0.596528	ncbi_100624116(RPA3)
CC	GO:0005828	kinetochore microtubule	1	12	0.216597	0.596528	ncbi_100739587(KNTC1)
CC	GO:0016507	mitochondrial fatty acid beta-oxidation multienzyme complex	1	12	0.216597	0.596528	ncbi_100738177(ECI1)
CC	GO:0030897	HOPS complex	1	12	0.216597	0.596528	ncbi_100049702(VPS33A)
CC	GO:0032039	integrator complex	1	12	0.216597	0.596528	ncbi_100155867(INTS13)
CC	GO:0035859	Seh1-associated complex	1	12	0.216597	0.596528	ncbi_100337662(MIOS)
CC	GO:0036125	fatty acid beta-oxidation multienzyme complex	1	12	0.216597	0.596528	ncbi_100738177(ECI1)
CC	GO:0005657	replication fork	4	120	0.222837	0.61121	ncbi_100126294(RTF2);ncbi_100526038(DDX49);ncbi_100624116(RPA3);ncbi_106510112(ORC2)
CC	GO:0000775	chromosome, centromeric region	8	289	0.228322	0.614795	ncbi_100153677(CLIP1);ncbi_100512037(ARMC6);ncbi_100516909(NUP107);ncbi_100522763(SGO2);ncbi_100533196(UBE2I);ncbi_100739587(KNTC1);ncbi_106510112(ORC2);ncbi_110259951(TEKT4)
CC	GO:0045171	intercellular bridge	2	45	0.229241	0.614795	ncbi_100625217(THOC1);ncbi_100628226(RFXANK)
CC	GO:0000922	spindle pole	5	163	0.232005	0.614795	ncbi_100125839(RAE1);ncbi_100513301(RBBP5);ncbi_100513347(NUBP2);ncbi_100739587(KNTC1);ncbi_574063(AURKA)
CC	GO:0000939	condensed chromosome inner kinetochore	1	13	0.232378	0.614795	ncbi_106510112(ORC2)
CC	GO:0005656	nuclear pre-replicative complex	1	13	0.232378	0.614795	ncbi_106510112(ORC2)
CC	GO:0008541	proteasome regulatory particle, lid subcomplex	1	13	0.232378	0.614795	ncbi_102157770(ADRM1)
CC	GO:0031616	spindle pole centrosome	1	13	0.232378	0.614795	ncbi_100513347(NUBP2)
CC	GO:0034709	methylosome	1	13	0.232378	0.614795	ncbi_100524872(SNRPD1)
CC	GO:0036387	pre-replicative complex	1	13	0.232378	0.614795	ncbi_106510112(ORC2)
CC	GO:1990204	oxidoreductase complex	5	164	0.235709	0.621163	ncbi_100513347(NUBP2);ncbi_100523543(NOXO1);ncbi_100525083(NDUFB3);ncbi_100622110(NDUFA13);ncbi_100623873(NDUFB10)
CC	GO:0005654	nucleoplasm	68	3105	0.237909	0.624512	ncbi_100125959(MDM2);ncbi_100125974(SPO11);ncbi_100126292(Cstf1);ncbi_100144525(TFAP2C);ncbi_100154605(GTF2A1);ncbi_100155867(INTS13);ncbi_100156137(Setd1b);ncbi_100157752(Arl6ip4);ncbi_100192445(PDPK1);ncbi_100286863(Dlx5);ncbi_100337662(MIOS);ncbi_100511863(SUGP2);ncbi_100512402(THUMPD1);ncbi_100513301(RBBP5);ncbi_100514221(TELO2);ncbi_100515779(DYRK2);ncbi_100516255(NTHL1);ncbi_100516456(TWIST…
CC	GO:0005758	mitochondrial intermembrane space	3	84	0.239328	0.625792	ncbi_100514398(NME3);ncbi_100515774(GFER);ncbi_102158000(SDHAF3)
CC	GO:0001917	photoreceptor inner segment	2	47	0.244177	0.62849	ncbi_100519790(GNGT1);ncbi_100520934(NOS1)
CC	GO:0010494	cytoplasmic stress granule	3	85	0.244705	0.62849	ncbi_100526038(DDX49);ncbi_100739107(DYRK3);ncbi_397447(ROCK1)
CC	GO:0044422	organelle part	176	8408	0.247831	0.62849	ncbi_100037958(CAPZA2);ncbi_100049702(VPS33A);ncbi_100125375(CAV2);ncbi_100125839(RAE1);ncbi_100125959(MDM2);ncbi_100125974(SPO11);ncbi_100126292(Cstf1);ncbi_100126294(RTF2);ncbi_100134987(GCNT7);ncbi_100134989(FAM210B);ncbi_100144500(RHOF);ncbi_100144525(TFAP2C);ncbi_100144526(Stx16);ncbi_100144535(RAB22A);ncbi_100144536(VAPB);ncbi_100152555(RAP1B);ncbi_100152918(VPS37B);ncbi_100153677(CLIP1);nc…
CC	GO:0000312	plastid small ribosomal subunit	1	14	0.247842	0.62849	ncbi_100624157(RPS2)
CC	GO:0001674	female germ cell nucleus	1	14	0.247842	0.62849	ncbi_100337662(MIOS)
CC	GO:0033268	node of Ranvier	1	14	0.247842	0.62849	ncbi_110255467(CNTN2)
CC	GO:0034719	SMN-Sm protein complex	1	14	0.247842	0.62849	ncbi_100524872(SNRPD1)
CC	GO:0044754	autolysosome	1	14	0.247842	0.62849	ncbi_100337662(MIOS)
CC	GO:0036464	cytoplasmic ribonucleoprotein granule	6	210	0.249218	0.629465	ncbi_100516477(ASZ1);ncbi_100524872(SNRPD1);ncbi_100526038(DDX49);ncbi_100738783(UPF1);ncbi_100739107(DYRK3);ncbi_397447(ROCK1)
CC	GO:0065010	extracellular membrane-bounded organelle	3	86	0.2501	0.629465	ncbi_100516429(PKD1);ncbi_100623340(GPRC5B);ncbi_100626414(Rab29)
CC	GO:0032421	stereocilium bundle	2	48	0.251661	0.62989	ncbi_100192448(SLC9A3R2);ncbi_110256792(PCDH15)
CC	GO:0098852	lytic vacuole membrane	7	254	0.252144	0.62989	ncbi_100049702(VPS33A);ncbi_100152555(RAP1B);ncbi_100155346(ABCB9);ncbi_100337662(MIOS);ncbi_100512621(TMEM106B);ncbi_100518959(ATP6V0C);ncbi_100620218(BORCS8)
CC	GO:0044452	nucleolar part	5	169	0.25447	0.633348	ncbi_100125839(RAE1);ncbi_100174961(KLF6);ncbi_100518624(CDCA7L);ncbi_100533196(UBE2I);ncbi_100623969(TBL3)
CC	GO:0005776	autophagosome	3	88	0.260943	0.647061	ncbi_100049702(VPS33A);ncbi_100337662(MIOS);ncbi_100738908(MLST8)
CC	GO:0005759	mitochondrial matrix	11	435	0.262206	0.647803	ncbi_100510957(ACSM2B);ncbi_100511318(ACSM5);ncbi_100512220(ACSM3);ncbi_100512595(ACSM4);ncbi_100513531(MRPS34);ncbi_100514398(NME3);ncbi_100516255(NTHL1);ncbi_100525789(ERBB4);ncbi_100624780(Hagh);ncbi_100738177(ECI1);ncbi_102158000(SDHAF3)
CC	GO:0016324	apical plasma membrane	8	304	0.270224	0.662054	ncbi_100049702(VPS33A);ncbi_100154116(Hip1r);ncbi_100192448(SLC9A3R2);ncbi_100525530(DSTYK);ncbi_106504983(CD36);ncbi_110255469(SLC26A9);ncbi_110255497(CD36);ncbi_733702(CD36)
CC	GO:0034399	nuclear periphery	5	174	0.273583	0.662054	ncbi_100514221(TELO2);ncbi_100516909(NUP107);ncbi_100625217(THOC1);ncbi_100738908(MLST8);ncbi_102160784(SATB2)
CC	GO:0070469	respiratory chain	3	91	0.277314	0.662054	ncbi_100525083(NDUFB3);ncbi_100622110(NDUFA13);ncbi_100623873(NDUFB10)
CC	GO:0005672	transcription factor TFIIA complex	1	16	0.277845	0.662054	ncbi_100154605(GTF2A1)
CC	GO:0010007	magnesium chelatase complex	1	16	0.277845	0.662054	ncbi_106507364(PERCC1)
CC	GO:0030008	TRAPP complex	1	16	0.277845	0.662054	ncbi_100155744(Diablo)
CC	GO:0031261	DNA replication preinitiation complex	1	16	0.277845	0.662054	ncbi_106510112(ORC2)
CC	GO:0032045	guanyl-nucleotide exchange factor complex	1	16	0.277845	0.662054	ncbi_100521167(DGKI)
CC	GO:0033646	host intracellular part	1	16	0.277845	0.662054	ncbi_100626414(Rab29)
CC	GO:0043656	intracellular region of host	1	16	0.277845	0.662054	ncbi_100626414(Rab29)
CC	GO:0030141	secretory granule	14	579	0.278812	0.662054	ncbi_100125375(CAV2);ncbi_100144500(RHOF);ncbi_100152555(RAP1B);ncbi_100511342(ICA1);ncbi_100517279(ITPR2);ncbi_100518959(ATP6V0C);ncbi_100519067(CDK13);ncbi_100520934(NOS1);ncbi_100525120(HGF);ncbi_100622540(VPS35L);ncbi_397447(ROCK1);ncbi_397638(CALCR);ncbi_448808(FGL2);ncbi_733640(PRKG1)
CC	GO:0005577	fibrinogen complex	2	52	0.281621	0.666371	ncbi_100151839(RASSF8);ncbi_448808(FGL2)
CC	GO:0031970	organelle envelope lumen	3	92	0.282795	0.666801	ncbi_100514398(NME3);ncbi_100515774(GFER);ncbi_102158000(SDHAF3)
CC	GO:0043230	extracellular organelle	3	93	0.288285	0.668319	ncbi_100516429(PKD1);ncbi_100623340(GPRC5B);ncbi_100626414(Rab29)
CC	GO:0008021	synaptic vesicle	5	178	0.289086	0.668319	ncbi_100157426(STON2);ncbi_100511342(ICA1);ncbi_100515258(BAIAP3);ncbi_100515947(SYNGR3);ncbi_100521167(DGKI)
CC	GO:0031981	nuclear lumen	79	3695	0.289968	0.668319	ncbi_100125839(RAE1);ncbi_100125959(MDM2);ncbi_100125974(SPO11);ncbi_100126292(Cstf1);ncbi_100144525(TFAP2C);ncbi_100154605(GTF2A1);ncbi_100155867(INTS13);ncbi_100156137(Setd1b);ncbi_100157426(STON2);ncbi_100157752(Arl6ip4);ncbi_100174961(KLF6);ncbi_100192445(PDPK1);ncbi_100286863(Dlx5);ncbi_100337662(MIOS);ncbi_100415809(SPATS2L);ncbi_100511863(SUGP2);ncbi_100512042(REXO5);ncbi_100512402(THUMPD1…
CC	GO:0005764	lysosome	12	493	0.291545	0.668319	ncbi_100049702(VPS33A);ncbi_100144526(Stx16);ncbi_100152555(RAP1B);ncbi_100155346(ABCB9);ncbi_100337662(MIOS);ncbi_100505408(Tsc2);ncbi_100512621(TMEM106B);ncbi_100518959(ATP6V0C);ncbi_100520934(NOS1);ncbi_100620218(BORCS8);ncbi_100627693(RAB7B);ncbi_110259313(NCAN)
CC	GO:0000445	THO complex part of transcription export complex	1	17	0.292396	0.668319	ncbi_100625217(THOC1)
CC	GO:0001741	XY body	1	17	0.292396	0.668319	ncbi_100514093(PBX4)
CC	GO:0019908	nuclear cyclin-dependent protein kinase holoenzyme complex	1	17	0.292396	0.668319	ncbi_100519067(CDK13)
CC	GO:0035145	exon-exon junction complex	1	17	0.292396	0.668319	ncbi_100738783(UPF1)
CC	GO:0097381	photoreceptor disc membrane	1	17	0.292396	0.668319	ncbi_100519790(GNGT1)
CC	GO:0030288	outer membrane-bounded periplasmic space	4	136	0.293384	0.668319	ncbi_100192448(SLC9A3R2);ncbi_100520934(NOS1);ncbi_100523504(Grik4);ncbi_100525255(PSMD9)
CC	GO:0048786	presynaptic active zone	2	54	0.296575	0.671784	ncbi_100521167(DGKI);ncbi_100524640(PCLO)
CC	GO:0016323	basolateral plasma membrane	6	224	0.297188	0.671784	ncbi_100516429(PKD1);ncbi_100525530(DSTYK);ncbi_100525789(ERBB4);ncbi_100626641(SLC41A1);ncbi_397560(TSHR);ncbi_654328(MET)
CC	GO:0030684	preribosome	4	137	0.297904	0.671784	ncbi_100526038(DDX49);ncbi_100623969(TBL3);ncbi_100624157(RPS2);ncbi_595105(CASP8)
CC	GO:0035770	ribonucleoprotein granule	6	225	0.300686	0.67579	ncbi_100516477(ASZ1);ncbi_100524872(SNRPD1);ncbi_100526038(DDX49);ncbi_100738783(UPF1);ncbi_100739107(DYRK3);ncbi_397447(ROCK1)
CC	GO:0043596	nuclear replication fork	3	96	0.304798	0.680105	ncbi_100526038(DDX49);ncbi_100624116(RPA3);ncbi_106510112(ORC2)
CC	GO:0000793	condensed chromosome	7	271	0.305359	0.680105	ncbi_100516909(NUP107);ncbi_100522763(SGO2);ncbi_100533196(UBE2I);ncbi_100625699(NUAK2);ncbi_100739587(KNTC1);ncbi_106510112(ORC2);ncbi_110259951(TEKT4)
CC	GO:0016581	NuRD complex	1	18	0.306654	0.680105	ncbi_100518418(GATAD2A)
CC	GO:0090545	CHD-type complex	1	18	0.306654	0.680105	ncbi_100518418(GATAD2A)
CC	GO:0000139	Golgi membrane	16	688	0.312281	0.690306	ncbi_100125375(CAV2);ncbi_100134987(GCNT7);ncbi_100144526(Stx16);ncbi_100511342(ICA1);ncbi_100514160(XYLT1);ncbi_100515258(BAIAP3);ncbi_100516429(PKD1);ncbi_100520072(HS3ST4);ncbi_100520468(CREB3L2);ncbi_100521718(Mapk8ip3);ncbi_100522604(GNPTG);ncbi_100736645(B3GNT4);ncbi_100738908(MLST8);ncbi_110259947(HS3ST6);ncbi_397447(ROCK1);ncbi_404693(CAV1)
CC	GO:0009506	plasmodesma	1	19	0.320626	0.701827	ncbi_100738783(UPF1)
CC	GO:0030673	axolemma	1	19	0.320626	0.701827	ncbi_100521718(Mapk8ip3)
CC	GO:0055044	symplast	1	19	0.320626	0.701827	ncbi_100738783(UPF1)
CC	GO:0097060	synaptic membrane	8	325	0.332064	0.707411	ncbi_100154116(Hip1r);ncbi_100515546(SSPN);ncbi_100518625(SRGAP2);ncbi_100521167(DGKI);ncbi_100523504(Grik4);ncbi_100525789(ERBB4);ncbi_100526210(HOMER3);ncbi_397498(CHRM2)
CC	GO:0009536	plastid	3	101	0.33239	0.707411	ncbi_100523684(Tecta);ncbi_100624157(RPS2);ncbi_106507364(PERCC1)
CC	GO:0005682	U5 snRNP	1	20	0.334318	0.707411	ncbi_100524872(SNRPD1)
CC	GO:0005689	U12-type spliceosomal complex	1	20	0.334318	0.707411	ncbi_100524872(SNRPD1)
CC	GO:0010369	chromocenter	1	20	0.334318	0.707411	ncbi_106510112(ORC2)
CC	GO:0031362	anchored component of external side of plasma membrane	1	20	0.334318	0.707411	ncbi_100523504(Grik4)
CC	GO:0035371	microtubule plus-end	1	20	0.334318	0.707411	ncbi_100153677(CLIP1)
CC	GO:0097228	sperm principal piece	1	20	0.334318	0.707411	ncbi_110259951(TEKT4)
CC	GO:0005766	primary lysosome	3	102	0.337909	0.707411	ncbi_100152555(RAP1B);ncbi_100518959(ATP6V0C);ncbi_100520934(NOS1)
CC	GO:0031234	extrinsic component of cytoplasmic side of plasma membrane	3	102	0.337909	0.707411	ncbi_100125375(CAV2);ncbi_100519790(GNGT1);ncbi_100738908(MLST8)
CC	GO:0042582	azurophil granule	3	102	0.337909	0.707411	ncbi_100152555(RAP1B);ncbi_100518959(ATP6V0C);ncbi_100520934(NOS1)
CC	GO:0044429	mitochondrial part	23	1033	0.338379	0.707411	ncbi_100134989(FAM210B);ncbi_100156510(MLXIP);ncbi_100510957(ACSM2B);ncbi_100511318(ACSM5);ncbi_100512220(ACSM3);ncbi_100512595(ACSM4);ncbi_100513531(MRPS34);ncbi_100514398(NME3);ncbi_100515774(GFER);ncbi_100516255(NTHL1);ncbi_100519508(IKBKE);ncbi_100520934(NOS1);ncbi_100522576(MAIP1);ncbi_100525083(NDUFB3);ncbi_100525789(ERBB4);ncbi_100622110(NDUFA13);ncbi_100623873(NDUFB10);ncbi_100624780(Hagh…
CC	GO:0099568	cytoplasmic region	12	513	0.338862	0.707411	ncbi_100037958(CAPZA2);ncbi_100154116(Hip1r);ncbi_100192445(PDPK1);ncbi_100511477(TRAK2);ncbi_100513727(IFT140);ncbi_100514093(PBX4);ncbi_100517279(ITPR2);ncbi_100522368(EXOC6B);ncbi_100523684(Tecta);ncbi_100524640(PCLO);ncbi_100524906(WDR66);ncbi_100620543(DNAH11)
CC	GO:0042597	periplasmic space	4	146	0.338882	0.707411	ncbi_100192448(SLC9A3R2);ncbi_100520934(NOS1);ncbi_100523504(Grik4);ncbi_100525255(PSMD9)
CC	GO:0030133	transport vesicle	9	374	0.340547	0.707411	ncbi_100125375(CAV2);ncbi_100157426(STON2);ncbi_100511342(ICA1);ncbi_100515258(BAIAP3);ncbi_100515546(SSPN);ncbi_100515947(SYNGR3);ncbi_100517279(ITPR2);ncbi_100521167(DGKI);ncbi_100524640(PCLO)
CC	GO:0032040	small-subunit processome	2	60	0.341073	0.707411	ncbi_100623969(TBL3);ncbi_100624157(RPS2)
CC	GO:0034704	calcium channel complex	2	60	0.341073	0.707411	ncbi_110259950(CACNA1H);ncbi_397377(CACNA2D1)
CC	GO:0001669	acrosomal vesicle	3	103	0.343425	0.709098	ncbi_100125375(CAV2);ncbi_397638(CALCR);ncbi_733640(PRKG1)
CC	GO:0030904	retromer complex	1	21	0.347734	0.709098	ncbi_100622540(VPS35L)
CC	GO:0060077	inhibitory synapse	1	21	0.347734	0.709098	ncbi_100524640(PCLO)
CC	GO:0070013	intracellular organelle lumen	95	4540	0.347785	0.709098	ncbi_100125839(RAE1);ncbi_100125959(MDM2);ncbi_100125974(SPO11);ncbi_100126292(Cstf1);ncbi_100144525(TFAP2C);ncbi_100154605(GTF2A1);ncbi_100155867(INTS13);ncbi_100156137(Setd1b);ncbi_100157426(STON2);ncbi_100157752(Arl6ip4);ncbi_100174961(KLF6);ncbi_100192445(PDPK1);ncbi_100286863(Dlx5);ncbi_100337662(MIOS);ncbi_100415809(SPATS2L);ncbi_100510957(ACSM2B);ncbi_100510974(COL28A1);ncbi_100511318(ACSM…
CC	GO:0005801	cis-Golgi network	2	61	0.348412	0.709098	ncbi_100626414(Rab29);ncbi_100738340(ATP13A1)
CC	GO:0043233	organelle lumen	95	4541	0.348708	0.709098	ncbi_100125839(RAE1);ncbi_100125959(MDM2);ncbi_100125974(SPO11);ncbi_100126292(Cstf1);ncbi_100144525(TFAP2C);ncbi_100154605(GTF2A1);ncbi_100155867(INTS13);ncbi_100156137(Setd1b);ncbi_100157426(STON2);ncbi_100157752(Arl6ip4);ncbi_100174961(KLF6);ncbi_100192445(PDPK1);ncbi_100286863(Dlx5);ncbi_100337662(MIOS);ncbi_100415809(SPATS2L);ncbi_100510957(ACSM2B);ncbi_100510974(COL28A1);ncbi_100511318(ACSM…
CC	GO:0031974	membrane-enclosed lumen	95	4543	0.350555	0.709098	ncbi_100125839(RAE1);ncbi_100125959(MDM2);ncbi_100125974(SPO11);ncbi_100126292(Cstf1);ncbi_100144525(TFAP2C);ncbi_100154605(GTF2A1);ncbi_100155867(INTS13);ncbi_100156137(Setd1b);ncbi_100157426(STON2);ncbi_100157752(Arl6ip4);ncbi_100174961(KLF6);ncbi_100192445(PDPK1);ncbi_100286863(Dlx5);ncbi_100337662(MIOS);ncbi_100415809(SPATS2L);ncbi_100510957(ACSM2B);ncbi_100510974(COL28A1);ncbi_100511318(ACSM…
CC	GO:0098794	postsynapse	11	471	0.350758	0.709098	ncbi_100154116(Hip1r);ncbi_100192445(PDPK1);ncbi_100515546(SSPN);ncbi_100518625(SRGAP2);ncbi_100520934(NOS1);ncbi_100521167(DGKI);ncbi_100523504(Grik4);ncbi_100524640(PCLO);ncbi_100525789(ERBB4);ncbi_100526210(HOMER3);ncbi_397498(CHRM2)
CC	GO:0005925	focal adhesion	4	149	0.352606	0.709098	ncbi_100125376(TES);ncbi_100126293(CASS4);ncbi_100192445(PDPK1);ncbi_100625763(PTPN12)
CC	GO:0005634	nucleus	131	6320	0.354222	0.709098	ncbi_100125375(CAV2);ncbi_100125839(RAE1);ncbi_100125959(MDM2);ncbi_100125973(RBM38);ncbi_100125974(SPO11);ncbi_100126237(CTCFL);ncbi_100126292(Cstf1);ncbi_100144524(ZBP1);ncbi_100144525(TFAP2C);ncbi_100153677(CLIP1);ncbi_100154492(RSRC2);ncbi_100154605(GTF2A1);ncbi_100155867(INTS13);ncbi_100156137(Setd1b);ncbi_100156510(MLXIP);ncbi_100156964(PPIL3);ncbi_100157426(STON2);ncbi_100157752(Arl6ip4);n…
CC	GO:0031252	cell leading edge	9	379	0.354718	0.709098	ncbi_100144535(RAB22A);ncbi_100153677(CLIP1);ncbi_100154116(Hip1r);ncbi_100518625(SRGAP2);ncbi_100521718(Mapk8ip3);ncbi_100522732(DYSF);ncbi_100624854(PTPRM);ncbi_100738908(MLST8);ncbi_397447(ROCK1)
CC	GO:0044450	microtubule organizing center part	4	150	0.357182	0.709098	ncbi_100513347(NUBP2);ncbi_100518243(CCNF);ncbi_397447(ROCK1);ncbi_574063(AURKA)
CC	GO:0022626	cytosolic ribosome	5	196	0.360321	0.709098	ncbi_100156971(DENR);ncbi_100519862(EIF2D);ncbi_100622679(RPL3L);ncbi_100623540(RPL39);ncbi_100624157(RPS2)
CC	GO:0000346	transcription export complex	1	22	0.36088	0.709098	ncbi_100625217(THOC1)
CC	GO:0005686	U2 snRNP	1	22	0.36088	0.709098	ncbi_100524872(SNRPD1)
CC	GO:0009338	exodeoxyribonuclease V complex	1	22	0.36088	0.709098	ncbi_100738783(UPF1)
CC	GO:0034706	sodium channel complex	1	22	0.36088	0.709098	ncbi_100523504(Grik4)
CC	GO:0097038	perinuclear endoplasmic reticulum	1	22	0.36088	0.709098	ncbi_100520468(CREB3L2)
CC	GO:0000314	organellar small ribosomal subunit	2	63	0.363006	0.711196	ncbi_100513531(MRPS34);ncbi_100624157(RPS2)
CC	GO:0070382	exocytic vesicle	5	198	0.368311	0.715579	ncbi_100157426(STON2);ncbi_100511342(ICA1);ncbi_100515258(BAIAP3);ncbi_100515947(SYNGR3);ncbi_100521167(DGKI)
CC	GO:0043601	nuclear replisome	2	64	0.370258	0.715579	ncbi_100526038(DDX49);ncbi_100624116(RPA3)
CC	GO:0045178	basal part of cell	2	64	0.370258	0.715579	ncbi_100526210(HOMER3);ncbi_654328(MET)
CC	GO:0000323	lytic vacuole	12	527	0.372859	0.715579	ncbi_100049702(VPS33A);ncbi_100144526(Stx16);ncbi_100152555(RAP1B);ncbi_100155346(ABCB9);ncbi_100337662(MIOS);ncbi_100505408(Tsc2);ncbi_100512621(TMEM106B);ncbi_100518959(ATP6V0C);ncbi_100520934(NOS1);ncbi_100620218(BORCS8);ncbi_100627693(RAB7B);ncbi_110259313(NCAN)
CC	GO:0000347	THO complex	1	23	0.373763	0.715579	ncbi_100625217(THOC1)
CC	GO:0005767	secondary lysosome	1	23	0.373763	0.715579	ncbi_100337662(MIOS)
CC	GO:0009547	plastid ribosome	1	23	0.373763	0.715579	ncbi_100624157(RPS2)
CC	GO:0097225	sperm midpiece	1	23	0.373763	0.715579	ncbi_110259951(TEKT4)
CC	GO:0045211	postsynaptic membrane	6	246	0.375443	0.716756	ncbi_100515546(SSPN);ncbi_100518625(SRGAP2);ncbi_100523504(Grik4);ncbi_100525789(ERBB4);ncbi_100526210(HOMER3);ncbi_397498(CHRM2)
CC	GO:0030894	replisome	2	65	0.377476	0.718594	ncbi_100526038(DDX49);ncbi_100624116(RPA3)
CC	GO:0043195	terminal bouton	3	110	0.381874	0.721018	ncbi_100523504(Grik4);ncbi_100524640(PCLO);ncbi_102160562(TBC1D24)
CC	GO:0044428	nuclear part	87	4184	0.382972	0.721018	ncbi_100125839(RAE1);ncbi_100125959(MDM2);ncbi_100125974(SPO11);ncbi_100126292(Cstf1);ncbi_100144525(TFAP2C);ncbi_100153677(CLIP1);ncbi_100154492(RSRC2);ncbi_100154605(GTF2A1);ncbi_100155867(INTS13);ncbi_100156137(Setd1b);ncbi_100156964(PPIL3);ncbi_100157426(STON2);ncbi_100157752(Arl6ip4);ncbi_100174961(KLF6);ncbi_100192445(PDPK1);ncbi_100286863(Dlx5);ncbi_100337662(MIOS);ncbi_100415809(SPATS2L);…
CC	GO:0044435	plastid part	2	66	0.38466	0.721018	ncbi_100624157(RPS2);ncbi_106507364(PERCC1)
CC	GO:0005865	striated muscle thin filament	1	24	0.386386	0.721018	ncbi_100156510(MLXIP)
CC	GO:0016010	dystrophin-associated glycoprotein complex	1	24	0.386386	0.721018	ncbi_100515546(SSPN)
CC	GO:0033643	host cell part	1	24	0.386386	0.721018	ncbi_100626414(Rab29)
CC	GO:0090665	glycoprotein complex	1	24	0.386386	0.721018	ncbi_100515546(SSPN)
CC	GO:0015935	small ribosomal subunit	3	111	0.387332	0.721018	ncbi_100513531(MRPS34);ncbi_100519862(EIF2D);ncbi_100624157(RPS2)
CC	GO:0005924	cell-substrate adherens junction	4	157	0.389171	0.722438	ncbi_100125376(TES);ncbi_100126293(CASS4);ncbi_100192445(PDPK1);ncbi_100625763(PTPN12)
CC	GO:0044304	main axon	2	67	0.391807	0.72533	ncbi_100521718(Mapk8ip3);ncbi_110255467(CNTN2)
CC	GO:0005773	vacuole	15	680	0.395515	0.729576	ncbi_100049702(VPS33A);ncbi_100144526(Stx16);ncbi_100152555(RAP1B);ncbi_100155346(ABCB9);ncbi_100337662(MIOS);ncbi_100505408(Tsc2);ncbi_100512621(TMEM106B);ncbi_100514093(PBX4);ncbi_100518959(ATP6V0C);ncbi_100520934(NOS1);ncbi_100620218(BORCS8);ncbi_100626414(Rab29);ncbi_100627693(RAB7B);ncbi_100738908(MLST8);ncbi_110259313(NCAN)
CC	GO:0005681	spliceosomal complex	5	205	0.396273	0.729576	ncbi_100154492(RSRC2);ncbi_100156964(PPIL3);ncbi_100524872(SNRPD1);ncbi_100738783(UPF1);ncbi_110259310(SUGP1)
CC	GO:1990752	microtubule end	1	25	0.398756	0.730443	ncbi_100153677(CLIP1)
CC	GO:0033177	proton-transporting two-sector ATPase complex, proton-transporting domain	2	68	0.398918	0.730443	ncbi_100518959(ATP6V0C);ncbi_100519402(ATP6V0A4)
CC	GO:0001726	ruffle	4	160	0.402824	0.734563	ncbi_100144535(RAB22A);ncbi_100153677(CLIP1);ncbi_100154116(Hip1r);ncbi_397447(ROCK1)
CC	GO:0098588	bounding membrane of organelle	52	2485	0.403354	0.734563	ncbi_100049702(VPS33A);ncbi_100125375(CAV2);ncbi_100125959(MDM2);ncbi_100134987(GCNT7);ncbi_100134989(FAM210B);ncbi_100144500(RHOF);ncbi_100144526(Stx16);ncbi_100144535(RAB22A);ncbi_100144536(VAPB);ncbi_100152555(RAP1B);ncbi_100152918(VPS37B);ncbi_100154116(Hip1r);ncbi_100155346(ABCB9);ncbi_100156510(MLXIP);ncbi_100157640(DKK1);ncbi_100157752(Arl6ip4);ncbi_100337662(MIOS);ncbi_100511342(ICA1);ncb…
CC	GO:0016604	nuclear body	15	687	0.410873	0.742229	ncbi_100125959(MDM2);ncbi_100156137(Setd1b);ncbi_100157752(Arl6ip4);ncbi_100511863(SUGP2);ncbi_100514221(TELO2);ncbi_100518418(GATAD2A);ncbi_100519067(CDK13);ncbi_100519508(IKBKE);ncbi_100519862(EIF2D);ncbi_100522763(SGO2);ncbi_100533196(UBE2I);ncbi_100625217(THOC1);ncbi_100625621(MAU2);ncbi_100625699(NUAK2);ncbi_100737559(RNPS1)
CC	GO:0002080	acrosomal membrane	1	26	0.410877	0.742229	ncbi_100125375(CAV2)
CC	GO:0005685	U1 snRNP	1	26	0.410877	0.742229	ncbi_100524872(SNRPD1)
CC	GO:0031514	motile cilium	5	209	0.412209	0.742639	ncbi_100516429(PKD1);ncbi_100522985(Unkl);ncbi_100524906(WDR66);ncbi_100620543(DNAH11);ncbi_110259951(TEKT4)
CC	GO:0030055	cell-substrate junction	4	163	0.416422	0.746228	ncbi_100125376(TES);ncbi_100126293(CASS4);ncbi_100192445(PDPK1);ncbi_100625763(PTPN12)
CC	GO:0030496	midbody	4	163	0.416422	0.746228	ncbi_100152918(VPS37B);ncbi_100518707(Mplkip);ncbi_100525810(LYRM1);ncbi_100622254(Rala)
CC	GO:0043232	intracellular non-membrane-bounded organelle	87	4219	0.417534	0.746232	ncbi_100037958(CAPZA2);ncbi_100125839(RAE1);ncbi_100125959(MDM2);ncbi_100125974(SPO11);ncbi_100126293(CASS4);ncbi_100126294(RTF2);ncbi_100144500(RHOF);ncbi_100144535(RAB22A);ncbi_100152515(PITPNM2);ncbi_100152555(RAP1B);ncbi_100153677(CLIP1);ncbi_100154116(Hip1r);ncbi_100156137(Setd1b);ncbi_100156510(MLXIP);ncbi_100156971(DENR);ncbi_100157426(STON2);ncbi_100157752(Arl6ip4);ncbi_100174961(KLF6);nc…
CC	GO:0008305	integrin complex	1	27	0.422754	0.747607	ncbi_100037284(ITGB8)
CC	GO:0009521	photosystem	1	27	0.422754	0.747607	ncbi_100518270(RHEX)
CC	GO:0036379	myofilament	1	27	0.422754	0.747607	ncbi_100156510(MLXIP)
CC	GO:0090543	Flemming body	1	27	0.422754	0.747607	ncbi_100622254(Rala)
CC	GO:0000780	condensed nuclear chromosome, centromeric region	2	72	0.426957	0.753059	ncbi_100533196(UBE2I);ncbi_110259951(TEKT4)
CC	GO:0031093	platelet alpha granule lumen	1	28	0.434392	0.762172	ncbi_100525120(HGF)
CC	GO:0098636	protein complex involved in cell adhesion	1	28	0.434392	0.762172	ncbi_100037284(ITGB8)
CC	GO:0005774	vacuolar membrane	8	359	0.435701	0.762477	ncbi_100049702(VPS33A);ncbi_100152555(RAP1B);ncbi_100155346(ABCB9);ncbi_100337662(MIOS);ncbi_100512621(TMEM106B);ncbi_100518959(ATP6V0C);ncbi_100620218(BORCS8);ncbi_100738908(MLST8)
CC	GO:0043005	neuron projection	27	1287	0.440427	0.765071	ncbi_100154116(Hip1r);ncbi_100157426(STON2);ncbi_100192445(PDPK1);ncbi_100192448(SLC9A3R2);ncbi_100505408(Tsc2);ncbi_100511342(ICA1);ncbi_100511477(TRAK2);ncbi_100513727(IFT140);ncbi_100517279(ITPR2);ncbi_100518625(SRGAP2);ncbi_100519790(GNGT1);ncbi_100520934(NOS1);ncbi_100521167(DGKI);ncbi_100521718(Mapk8ip3);ncbi_100523504(Grik4);ncbi_100524640(PCLO);ncbi_100533196(UBE2I);ncbi_100625621(MAU2);n…
CC	GO:0031090	organelle membrane	66	3207	0.442305	0.765071	ncbi_100049702(VPS33A);ncbi_100125375(CAV2);ncbi_100125959(MDM2);ncbi_100134987(GCNT7);ncbi_100134989(FAM210B);ncbi_100144500(RHOF);ncbi_100144526(Stx16);ncbi_100144535(RAB22A);ncbi_100144536(VAPB);ncbi_100152555(RAP1B);ncbi_100152918(VPS37B);ncbi_100153677(CLIP1);ncbi_100154116(Hip1r);ncbi_100155346(ABCB9);ncbi_100156510(MLXIP);ncbi_100157640(DKK1);ncbi_100157752(Arl6ip4);ncbi_100337662(MIOS);nc…
CC	GO:0097447	dendritic tree	13	604	0.442639	0.765071	ncbi_100154116(Hip1r);ncbi_100505408(Tsc2);ncbi_100511342(ICA1);ncbi_100511477(TRAK2);ncbi_100518625(SRGAP2);ncbi_100520934(NOS1);ncbi_100521167(DGKI);ncbi_100521718(Mapk8ip3);ncbi_100523504(Grik4);ncbi_100524640(PCLO);ncbi_100533196(UBE2I);ncbi_106507646(NEGR1);ncbi_110259950(CACNA1H)
CC	GO:0005849	mRNA cleavage factor complex	1	29	0.445797	0.765071	ncbi_100126292(Cstf1)
CC	GO:0030990	intraciliary transport particle	1	29	0.445797	0.765071	ncbi_100513727(IFT140)
CC	GO:0000228	nuclear chromosome	15	703	0.446071	0.765071	ncbi_100125974(SPO11);ncbi_100286863(Dlx5);ncbi_100513301(RBBP5);ncbi_100514221(TELO2);ncbi_100518418(GATAD2A);ncbi_100521548(EME2);ncbi_100526038(DDX49);ncbi_100533196(UBE2I);ncbi_100620590(TRIM24);ncbi_100624116(RPA3);ncbi_100625217(THOC1);ncbi_100738783(UPF1);ncbi_102160784(SATB2);ncbi_106510112(ORC2);ncbi_110259951(TEKT4)
CC	GO:0000502	proteasome complex	3	122	0.446431	0.765071	ncbi_100525255(PSMD9);ncbi_100625317(USP14);ncbi_102157770(ADRM1)
CC	GO:0060170	ciliary membrane	2	75	0.447532	0.765071	ncbi_100516429(PKD1);ncbi_100519790(GNGT1)
CC	GO:0043228	non-membrane-bounded organelle	87	4249	0.447581	0.765071	ncbi_100037958(CAPZA2);ncbi_100125839(RAE1);ncbi_100125959(MDM2);ncbi_100125974(SPO11);ncbi_100126293(CASS4);ncbi_100126294(RTF2);ncbi_100144500(RHOF);ncbi_100144535(RAB22A);ncbi_100152515(PITPNM2);ncbi_100152555(RAP1B);ncbi_100153677(CLIP1);ncbi_100154116(Hip1r);ncbi_100156137(Setd1b);ncbi_100156510(MLXIP);ncbi_100156971(DENR);ncbi_100157426(STON2);ncbi_100157752(Arl6ip4);ncbi_100174961(KLF6);nc…
CC	GO:0044454	nuclear chromosome part	14	658	0.454706	0.765071	ncbi_100286863(Dlx5);ncbi_100513301(RBBP5);ncbi_100514221(TELO2);ncbi_100518418(GATAD2A);ncbi_100521548(EME2);ncbi_100526038(DDX49);ncbi_100533196(UBE2I);ncbi_100620590(TRIM24);ncbi_100624116(RPA3);ncbi_100625217(THOC1);ncbi_100738783(UPF1);ncbi_102160784(SATB2);ncbi_106510112(ORC2);ncbi_110259951(TEKT4)
CC	GO:0005929	cilium	12	561	0.456572	0.765071	ncbi_100513347(NUBP2);ncbi_100513727(IFT140);ncbi_100516429(PKD1);ncbi_100519790(GNGT1);ncbi_100522985(Unkl);ncbi_100523684(Tecta);ncbi_100524906(WDR66);ncbi_100620543(DNAH11);ncbi_110256792(PCDH15);ncbi_110259951(TEKT4);ncbi_397638(CALCR);ncbi_574063(AURKA)
CC	GO:0005834	heterotrimeric G-protein complex	1	30	0.456972	0.765071	ncbi_100519790(GNGT1)
CC	GO:0031004	potassium ion-transporting ATPase complex	1	30	0.456972	0.765071	ncbi_100738340(ATP13A1)
CC	GO:0046540	U4/U6 x U5 tri-snRNP complex	1	30	0.456972	0.765071	ncbi_100524872(SNRPD1)
CC	GO:0071004	U2-type prespliceosome	1	30	0.456972	0.765071	ncbi_100524872(SNRPD1)
CC	GO:0071007	U2-type catalytic step 2 spliceosome	1	30	0.456972	0.765071	ncbi_100524872(SNRPD1)
CC	GO:0071339	MLL1 complex	1	30	0.456972	0.765071	ncbi_100513301(RBBP5)
CC	GO:0009507	chloroplast	2	77	0.461017	0.765071	ncbi_100523684(Tecta);ncbi_106507364(PERCC1)
CC	GO:0032588	trans-Golgi network membrane	2	77	0.461017	0.765071	ncbi_100144526(Stx16);ncbi_100515258(BAIAP3)
CC	GO:0043679	axon terminus	4	173	0.46117	0.765071	ncbi_100521167(DGKI);ncbi_100523504(Grik4);ncbi_100524640(PCLO);ncbi_102160562(TBC1D24)
CC	GO:0005912	adherens junction	6	271	0.464807	0.765071	ncbi_100125376(TES);ncbi_100126293(CASS4);ncbi_100151839(RASSF8);ncbi_100192445(PDPK1);ncbi_100624854(PTPRM);ncbi_100625763(PTPN12)
CC	GO:0043197	dendritic spine	4	174	0.465584	0.765071	ncbi_100154116(Hip1r);ncbi_100518625(SRGAP2);ncbi_100520934(NOS1);ncbi_100521167(DGKI)
CC	GO:0005700	polytene chromosome	2	78	0.467687	0.765071	ncbi_100520468(CREB3L2);ncbi_106510112(ORC2)
CC	GO:0005721	pericentric heterochromatin	1	31	0.467923	0.765071	ncbi_106510112(ORC2)
CC	GO:0017119	Golgi transport complex	1	31	0.467923	0.765071	ncbi_100522368(EXOC6B)
CC	GO:0044665	MLL1/2 complex	1	31	0.467923	0.765071	ncbi_100513301(RBBP5)
CC	GO:0071010	prespliceosome	1	31	0.467923	0.765071	ncbi_100524872(SNRPD1)
CC	GO:0044309	neuron spine	4	175	0.469985	0.766578	ncbi_100154116(Hip1r);ncbi_100518625(SRGAP2);ncbi_100520934(NOS1);ncbi_100521167(DGKI)
CC	GO:0016592	mediator complex	2	79	0.474308	0.76951	ncbi_448808(FGL2);ncbi_733640(PRKG1)
CC	GO:1904813	ficolin-1-rich granule lumen	2	79	0.474308	0.76951	ncbi_100519067(CDK13);ncbi_448808(FGL2)
CC	GO:0005887	integral component of plasma membrane	31	1507	0.477358	0.76951	ncbi_100037284(ITGB8);ncbi_100038015(LPAR2);ncbi_100141404(MC3R);ncbi_100155346(ABCB9);ncbi_100511500(GPR139);ncbi_100515546(SSPN);ncbi_100516429(PKD1);ncbi_100517909(AVPR1B);ncbi_100518064(ABCA3);ncbi_100519751(SVOPL);ncbi_100523504(Grik4);ncbi_100523543(NOXO1);ncbi_100524794(ABCA3);ncbi_100524979(ABCA3);ncbi_100620543(DNAH11);ncbi_100622606(Abca3);ncbi_100624000(GDE1);ncbi_100624728(TSPAN13);nc…
CC	GO:0030425	dendrite	13	619	0.478026	0.76951	ncbi_100154116(Hip1r);ncbi_100505408(Tsc2);ncbi_100511342(ICA1);ncbi_100511477(TRAK2);ncbi_100518625(SRGAP2);ncbi_100520934(NOS1);ncbi_100521167(DGKI);ncbi_100521718(Mapk8ip3);ncbi_100523504(Grik4);ncbi_100524640(PCLO);ncbi_100533196(UBE2I);ncbi_106507646(NEGR1);ncbi_110259950(CACNA1H)
CC	GO:0034357	photosynthetic membrane	1	32	0.478653	0.76951	ncbi_100518270(RHEX)
CC	GO:0097526	spliceosomal tri-snRNP complex	1	32	0.478653	0.76951	ncbi_100524872(SNRPD1)
CC	GO:0031253	cell projection membrane	7	325	0.481795	0.772712	ncbi_100154116(Hip1r);ncbi_100516429(PKD1);ncbi_100519790(GNGT1);ncbi_100521718(Mapk8ip3);ncbi_106504983(CD36);ncbi_110255497(CD36);ncbi_733702(CD36)
CC	GO:0070062	extracellular exosome	2	81	0.487399	0.777118	ncbi_100516429(PKD1);ncbi_100623340(GPRC5B)
CC	GO:0044456	synapse part	16	772	0.4889	0.777118	ncbi_100154116(Hip1r);ncbi_100157426(STON2);ncbi_100192445(PDPK1);ncbi_100511342(ICA1);ncbi_100515258(BAIAP3);ncbi_100515546(SSPN);ncbi_100515947(SYNGR3);ncbi_100518625(SRGAP2);ncbi_100520934(NOS1);ncbi_100521167(DGKI);ncbi_100523504(Grik4);ncbi_100524640(PCLO);ncbi_100525789(ERBB4);ncbi_100526210(HOMER3);ncbi_102160562(TBC1D24);ncbi_397498(CHRM2)
CC	GO:0000795	synaptonemal complex	1	33	0.489168	0.777118	ncbi_100533196(UBE2I)
CC	GO:0042788	polysomal ribosome	1	33	0.489168	0.777118	ncbi_100623540(RPL39)
CC	GO:0005844	polysome	2	82	0.493868	0.782583	ncbi_100623540(RPL39);ncbi_100738783(UPF1)
CC	GO:0072686	mitotic spindle	3	132	0.498108	0.782583	ncbi_100125839(RAE1);ncbi_110259951(TEKT4);ncbi_574063(AURKA)
CC	GO:0005719	nuclear euchromatin	1	34	0.499471	0.782583	ncbi_100620590(TRIM24)
CC	GO:0005763	mitochondrial small ribosomal subunit	1	34	0.499471	0.782583	ncbi_100513531(MRPS34)
CC	GO:0005790	smooth endoplasmic reticulum	1	34	0.499471	0.782583	ncbi_100521718(Mapk8ip3)
CC	GO:0030027	lamellipodium	4	182	0.500399	0.782583	ncbi_100518625(SRGAP2);ncbi_100522732(DYSF);ncbi_100624854(PTPRM);ncbi_397447(ROCK1)
CC	GO:0030136	clathrin-coated vesicle	3	133	0.503144	0.782583	ncbi_100049702(VPS33A);ncbi_100154116(Hip1r);ncbi_100157426(STON2)
CC	GO:0097223	sperm part	4	183	0.504684	0.782583	ncbi_100125375(CAV2);ncbi_110259951(TEKT4);ncbi_397638(CALCR);ncbi_733640(PRKG1)
CC	GO:0030672	synaptic vesicle membrane	2	84	0.50665	0.782583	ncbi_100511342(ICA1);ncbi_100515947(SYNGR3)
CC	GO:0099501	exocytic vesicle membrane	2	84	0.50665	0.782583	ncbi_100511342(ICA1);ncbi_100515947(SYNGR3)
CC	GO:0009532	plastid stroma	1	35	0.509567	0.782583	ncbi_100624157(RPS2)
CC	GO:0032391	photoreceptor connecting cilium	1	35	0.509567	0.782583	ncbi_100513727(IFT140)
CC	GO:0042729	DASH complex	1	35	0.509567	0.782583	ncbi_110259951(TEKT4)
CC	GO:0044295	axonal growth cone	1	35	0.509567	0.782583	ncbi_100511477(TRAK2)
CC	GO:0070161	anchoring junction	6	284	0.510077	0.782583	ncbi_100125376(TES);ncbi_100126293(CASS4);ncbi_100151839(RASSF8);ncbi_100192445(PDPK1);ncbi_100624854(PTPRM);ncbi_100625763(PTPN12)
CC	GO:0071014	post-mRNA release spliceosomal complex	1	36	0.51946	0.792067	ncbi_100524872(SNRPD1)
CC	GO:0005813	centrosome	10	488	0.522381	0.792067	ncbi_100153677(CLIP1);ncbi_100513347(NUBP2);ncbi_100513727(IFT140);ncbi_100518243(CCNF);ncbi_100518707(Mplkip);ncbi_100521986(MAPKAPK2);ncbi_100525181(ANKFN1);ncbi_106510112(ORC2);ncbi_397447(ROCK1);ncbi_574063(AURKA)
CC	GO:0005819	spindle	8	389	0.525716	0.792067	ncbi_100125839(RAE1);ncbi_100513301(RBBP5);ncbi_100513347(NUBP2);ncbi_100517704(E4f1);ncbi_100525181(ANKFN1);ncbi_100739587(KNTC1);ncbi_110259951(TEKT4);ncbi_574063(AURKA)
CC	GO:0044391	ribosomal subunit	5	239	0.528293	0.792067	ncbi_100513531(MRPS34);ncbi_100519862(EIF2D);ncbi_100622679(RPL3L);ncbi_100623540(RPL39);ncbi_100624157(RPS2)
CC	GO:0045177	apical part of cell	8	390	0.528639	0.792067	ncbi_100049702(VPS33A);ncbi_100154116(Hip1r);ncbi_100192448(SLC9A3R2);ncbi_100525530(DSTYK);ncbi_106504983(CD36);ncbi_110255469(SLC26A9);ncbi_110255497(CD36);ncbi_733702(CD36)
CC	GO:0032806	carboxy-terminal domain protein kinase complex	1	37	0.529154	0.792067	ncbi_100519067(CDK13)
CC	GO:0043073	germ cell nucleus	1	37	0.529154	0.792067	ncbi_100337662(MIOS)
CC	GO:0044436	thylakoid part	1	37	0.529154	0.792067	ncbi_100518270(RHEX)
CC	GO:0090533	cation-transporting ATPase complex	1	37	0.529154	0.792067	ncbi_100738340(ATP13A1)
CC	GO:0044306	neuron projection terminus	4	189	0.530038	0.792067	ncbi_100521167(DGKI);ncbi_100523504(Grik4);ncbi_100524640(PCLO);ncbi_102160562(TBC1D24)
CC	GO:0022627	cytosolic small ribosomal subunit	2	88	0.531576	0.792067	ncbi_100519862(EIF2D);ncbi_100624157(RPS2)
CC	GO:0005938	cell cortex	7	341	0.532544	0.792067	ncbi_100037958(CAPZA2);ncbi_100154116(Hip1r);ncbi_100192445(PDPK1);ncbi_100514093(PBX4);ncbi_100517279(ITPR2);ncbi_100522368(EXOC6B);ncbi_100524640(PCLO)
CC	GO:0031513	nonmotile primary cilium	3	139	0.5328	0.792067	ncbi_100513727(IFT140);ncbi_100519790(GNGT1);ncbi_110256792(PCDH15)
CC	GO:0072372	primary cilium	3	139	0.5328	0.792067	ncbi_100513727(IFT140);ncbi_100519790(GNGT1);ncbi_110256792(PCDH15)
CC	GO:0044451	nucleoplasm part	24	1195	0.535635	0.792067	ncbi_100125959(MDM2);ncbi_100126292(Cstf1);ncbi_100154605(GTF2A1);ncbi_100155867(INTS13);ncbi_100156137(Setd1b);ncbi_100157752(Arl6ip4);ncbi_100511863(SUGP2);ncbi_100513301(RBBP5);ncbi_100514221(TELO2);ncbi_100518418(GATAD2A);ncbi_100519067(CDK13);ncbi_100519508(IKBKE);ncbi_100519862(EIF2D);ncbi_100522763(SGO2);ncbi_100523163(HDAC9);ncbi_100533196(UBE2I);ncbi_100625217(THOC1);ncbi_100625621(MAU2)…
CC	GO:1903561	extracellular vesicle	2	89	0.537672	0.792067	ncbi_100516429(PKD1);ncbi_100623340(GPRC5B)
CC	GO:0005658	alpha DNA polymerase:primase complex	1	38	0.538653	0.792067	ncbi_100526038(DDX49)
CC	GO:0018995	host	1	38	0.538653	0.792067	ncbi_100626414(Rab29)
CC	GO:0043657	host cell	1	38	0.538653	0.792067	ncbi_100626414(Rab29)
CC	GO:0033176	proton-transporting V-type ATPase complex	2	90	0.543714	0.794816	ncbi_100518959(ATP6V0C);ncbi_100519402(ATP6V0A4)
CC	GO:0043209	myelin sheath	3	142	0.547251	0.794816	ncbi_100517279(ITPR2);ncbi_100622254(Rala);ncbi_110255467(CNTN2)
CC	GO:0000803	sex chromosome	1	39	0.54796	0.794816	ncbi_100514093(PBX4)
CC	GO:0009579	thylakoid	1	39	0.54796	0.794816	ncbi_100518270(RHEX)
CC	GO:0009925	basal plasma membrane	1	39	0.54796	0.794816	ncbi_654328(MET)
CC	GO:0071013	catalytic step 2 spliceosome	2	91	0.5497	0.794816	ncbi_100156964(PPIL3);ncbi_100524872(SNRPD1)
CC	GO:0044441	ciliary part	8	398	0.551781	0.794816	ncbi_100513727(IFT140);ncbi_100516429(PKD1);ncbi_100519790(GNGT1);ncbi_100523684(Tecta);ncbi_100524906(WDR66);ncbi_100620543(DNAH11);ncbi_110256792(PCDH15);ncbi_110259951(TEKT4)
CC	GO:0005740	mitochondrial envelope	15	752	0.552184	0.794816	ncbi_100134989(FAM210B);ncbi_100156510(MLXIP);ncbi_100513531(MRPS34);ncbi_100514398(NME3);ncbi_100515774(GFER);ncbi_100519508(IKBKE);ncbi_100520934(NOS1);ncbi_100522576(MAIP1);ncbi_100525083(NDUFB3);ncbi_100622110(NDUFA13);ncbi_100623873(NDUFB10);ncbi_102158000(SDHAF3);ncbi_106508326(SLC25A42);ncbi_110259917(COQ7);ncbi_595105(CASP8)
CC	GO:0044448	cell cortex part	4	195	0.554744	0.794816	ncbi_100037958(CAPZA2);ncbi_100514093(PBX4);ncbi_100522368(EXOC6B);ncbi_100524640(PCLO)
CC	GO:0016605	PML body	2	92	0.555631	0.794816	ncbi_100519508(IKBKE);ncbi_100533196(UBE2I)
CC	GO:0034705	potassium channel complex	2	92	0.555631	0.794816	ncbi_100523504(Grik4);ncbi_110255467(CNTN2)
CC	GO:0000942	condensed nuclear chromosome outer kinetochore	1	40	0.557081	0.794816	ncbi_110259951(TEKT4)
CC	GO:0031233	intrinsic component of external side of plasma membrane	1	40	0.557081	0.794816	ncbi_100523504(Grik4)
CC	GO:0090568	nuclear transcriptional repressor complex	1	40	0.557081	0.794816	ncbi_100518418(GATAD2A)
CC	GO:0019897	extrinsic component of plasma membrane	3	145	0.561438	0.796061	ncbi_100125375(CAV2);ncbi_100519790(GNGT1);ncbi_100738908(MLST8)
CC	GO:0017053	transcriptional repressor complex	2	93	0.561507	0.796061	ncbi_100518418(GATAD2A);ncbi_100626912(BHLHE41)
CC	GO:0022625	cytosolic large ribosomal subunit	2	93	0.561507	0.796061	ncbi_100622679(RPL3L);ncbi_100623540(RPL39)
CC	GO:0005771	multivesicular body	1	41	0.566018	0.797581	ncbi_396846(ZP2)
CC	GO:0019028	viral capsid	2	94	0.567327	0.797581	ncbi_100627220(TMCC2);ncbi_448808(FGL2)
CC	GO:0019031	viral envelope	2	94	0.567327	0.797581	ncbi_100627220(TMCC2);ncbi_448808(FGL2)
CC	GO:0036338	viral membrane	2	94	0.567327	0.797581	ncbi_100627220(TMCC2);ncbi_448808(FGL2)
CC	GO:0097542	ciliary tip	1	42	0.574775	0.804714	ncbi_100513727(IFT140)
CC	GO:0030426	growth cone	4	200	0.574796	0.804714	ncbi_100505408(Tsc2);ncbi_100511477(TRAK2);ncbi_100521718(Mapk8ip3);ncbi_100524640(PCLO)
CC	GO:0071011	precatalytic spliceosome	1	43	0.583356	0.811273	ncbi_100524872(SNRPD1)
CC	GO:0030863	cortical cytoskeleton	2	98	0.590049	0.811273	ncbi_100037958(CAPZA2);ncbi_100524640(PCLO)
CC	GO:0048471	perinuclear region of cytoplasm	14	720	0.591664	0.811273	ncbi_100049702(VPS33A);ncbi_100125375(CAV2);ncbi_100144526(Stx16);ncbi_100154116(Hip1r);ncbi_100155867(INTS13);ncbi_100505408(Tsc2);ncbi_100511342(ICA1);ncbi_100520468(CREB3L2);ncbi_100520934(NOS1);ncbi_100521167(DGKI);ncbi_100524640(PCLO);ncbi_100525983(DCUN1D3);ncbi_100624854(PTPRM);ncbi_100626414(Rab29)
CC	GO:0005782	peroxisomal matrix	1	44	0.591765	0.811273	ncbi_100525333(CRYM)
CC	GO:0009368	endopeptidase Clp complex	1	44	0.591765	0.811273	ncbi_100620543(DNAH11)
CC	GO:0031907	microbody lumen	1	44	0.591765	0.811273	ncbi_100525333(CRYM)
CC	GO:0044434	chloroplast part	1	44	0.591765	0.811273	ncbi_106507364(PERCC1)
CC	GO:0044447	axoneme part	1	44	0.591765	0.811273	ncbi_100620543(DNAH11)
CC	GO:0005795	Golgi stack	3	152	0.593474	0.811273	ncbi_100144526(Stx16);ncbi_100511342(ICA1);ncbi_100739587(KNTC1)
CC	GO:0044437	vacuolar part	9	465	0.594925	0.811273	ncbi_100049702(VPS33A);ncbi_100152555(RAP1B);ncbi_100155346(ABCB9);ncbi_100337662(MIOS);ncbi_100512621(TMEM106B);ncbi_100518959(ATP6V0C);ncbi_100620218(BORCS8);ncbi_100738908(MLST8);ncbi_110259313(NCAN)
CC	GO:1902554	serine/threonine protein kinase complex	2	99	0.595589	0.811273	ncbi_100515962(CDK14);ncbi_100519067(CDK13)
CC	GO:0005741	mitochondrial outer membrane	4	206	0.598174	0.811273	ncbi_100134989(FAM210B);ncbi_100156510(MLXIP);ncbi_100520934(NOS1);ncbi_595105(CASP8)
CC	GO:0030313	cell envelope	4	206	0.598174	0.811273	ncbi_100192448(SLC9A3R2);ncbi_100520934(NOS1);ncbi_100523504(Grik4);ncbi_100525255(PSMD9)
CC	GO:0016607	nuclear speck	7	363	0.598878	0.811273	ncbi_100156137(Setd1b);ncbi_100157752(Arl6ip4);ncbi_100518418(GATAD2A);ncbi_100519067(CDK13);ncbi_100625217(THOC1);ncbi_100625699(NUAK2);ncbi_100737559(RNPS1)
CC	GO:0000791	euchromatin	1	45	0.600004	0.811273	ncbi_100620590(TRIM24)
CC	GO:0031091	platelet alpha granule	1	45	0.600004	0.811273	ncbi_100525120(HGF)
CC	GO:0051233	spindle midzone	1	45	0.600004	0.811273	ncbi_100739587(KNTC1)
CC	GO:0034703	cation channel complex	4	207	0.601995	0.811407	ncbi_100523504(Grik4);ncbi_110255467(CNTN2);ncbi_110259950(CACNA1H);ncbi_397377(CACNA2D1)
CC	GO:0097458	neuron part	31	1590	0.602518	0.811407	ncbi_100154116(Hip1r);ncbi_100157426(STON2);ncbi_100192445(PDPK1);ncbi_100192448(SLC9A3R2);ncbi_100505408(Tsc2);ncbi_100511342(ICA1);ncbi_100511477(TRAK2);ncbi_100513727(IFT140);ncbi_100515258(BAIAP3);ncbi_100515947(SYNGR3);ncbi_100517279(ITPR2);ncbi_100518625(SRGAP2);ncbi_100519790(GNGT1);ncbi_100520934(NOS1);ncbi_100521167(DGKI);ncbi_100521718(Mapk8ip3);ncbi_100523504(Grik4);ncbi_100524640(PCLO…
CC	GO:0070820	tertiary granule	2	101	0.606501	0.814	ncbi_100518959(ATP6V0C);ncbi_100622540(VPS35L)
CC	GO:0008328	ionotropic glutamate receptor complex	1	46	0.608077	0.814	ncbi_100523504(Grik4)
CC	GO:0031201	SNARE complex	1	46	0.608077	0.814	ncbi_100144526(Stx16)
CC	GO:0031226	intrinsic component of plasma membrane	31	1596	0.61117	0.816513	ncbi_100037284(ITGB8);ncbi_100038015(LPAR2);ncbi_100141404(MC3R);ncbi_100155346(ABCB9);ncbi_100511500(GPR139);ncbi_100515546(SSPN);ncbi_100516429(PKD1);ncbi_100517909(AVPR1B);ncbi_100518064(ABCA3);ncbi_100519751(SVOPL);ncbi_100523504(Grik4);ncbi_100523543(NOXO1);ncbi_100524794(ABCA3);ncbi_100524979(ABCA3);ncbi_100620543(DNAH11);ncbi_100622606(Abca3);ncbi_100624000(GDE1);ncbi_100624728(TSPAN13);nc…
CC	GO:0030687	preribosome, large subunit precursor	1	47	0.615988	0.819691	ncbi_595105(CASP8)
CC	GO:0070821	tertiary granule membrane	1	47	0.615988	0.819691	ncbi_100518959(ATP6V0C)
CC	GO:0016363	nuclear matrix	2	104	0.622448	0.825396	ncbi_100625217(THOC1);ncbi_102160784(SATB2)
CC	GO:0032589	neuron projection membrane	1	48	0.62374	0.825396	ncbi_100521718(Mapk8ip3)
CC	GO:0098800	inner mitochondrial membrane protein complex	3	159	0.62396	0.825396	ncbi_100525083(NDUFB3);ncbi_100622110(NDUFA13);ncbi_100623873(NDUFB10)
CC	GO:0000785	chromatin	12	633	0.625545	0.825867	ncbi_100286863(Dlx5);ncbi_100513301(RBBP5);ncbi_100514221(TELO2);ncbi_100518418(GATAD2A);ncbi_100520468(CREB3L2);ncbi_100521548(EME2);ncbi_100524501(ESCO1);ncbi_100620590(TRIM24);ncbi_100625621(MAU2);ncbi_100738783(UPF1);ncbi_102160784(SATB2);ncbi_106510112(ORC2)
CC	GO:0043204	perikaryon	3	160	0.628185	0.827727	ncbi_100192445(PDPK1);ncbi_100523504(Grik4);ncbi_110259950(CACNA1H)
CC	GO:0031984	organelle subcompartment	27	1406	0.630803	0.828628	ncbi_100144526(Stx16);ncbi_100155346(ABCB9);ncbi_100511342(ICA1);ncbi_100512622(GSAP);ncbi_100514160(XYLT1);ncbi_100514221(TELO2);ncbi_100515258(BAIAP3);ncbi_100516429(PKD1);ncbi_100517279(ITPR2);ncbi_100520072(HS3ST4);ncbi_100520468(CREB3L2);ncbi_100520934(NOS1);ncbi_100521659(CYP26B1);ncbi_100521718(Mapk8ip3);ncbi_100522604(GNPTG);ncbi_100524640(PCLO);ncbi_100525450(CERS1);ncbi_100525512(ANKS4B…
CC	GO:0030286	dynein complex	1	49	0.631335	0.828628	ncbi_100620543(DNAH11)
CC	GO:0098793	presynapse	8	429	0.636508	0.831897	ncbi_100157426(STON2);ncbi_100511342(ICA1);ncbi_100515258(BAIAP3);ncbi_100515947(SYNGR3);ncbi_100521167(DGKI);ncbi_100523504(Grik4);ncbi_100524640(PCLO);ncbi_102160562(TBC1D24)
CC	GO:1990904	ribonucleoprotein complex	20	1052	0.637704	0.831897	ncbi_100154492(RSRC2);ncbi_100156964(PPIL3);ncbi_100156971(DENR);ncbi_100513531(MRPS34);ncbi_100515779(DYRK2);ncbi_100516477(ASZ1);ncbi_100519862(EIF2D);ncbi_100524872(SNRPD1);ncbi_100526038(DDX49);ncbi_100622606(Abca3);ncbi_100622679(RPL3L);ncbi_100623540(RPL39);ncbi_100623969(TBL3);ncbi_100624157(RPS2);ncbi_100626041(RPS15A);ncbi_100738783(UPF1);ncbi_100739107(DYRK3);ncbi_110259310(SUGP1);ncbi_…
CC	GO:0005840	ribosome	7	377	0.638473	0.831897	ncbi_100156971(DENR);ncbi_100513531(MRPS34);ncbi_100519862(EIF2D);ncbi_100622679(RPL3L);ncbi_100623540(RPL39);ncbi_100624157(RPS2);ncbi_100626041(RPS15A)
CC	GO:0009360	DNA polymerase III complex	1	50	0.638778	0.831897	ncbi_100526162(ERI2)
CC	GO:0030529	intracellular ribonucleoprotein complex	19	1002	0.64017	0.832097	ncbi_100154492(RSRC2);ncbi_100156964(PPIL3);ncbi_100156971(DENR);ncbi_100513531(MRPS34);ncbi_100516477(ASZ1);ncbi_100519862(EIF2D);ncbi_100524872(SNRPD1);ncbi_100526038(DDX49);ncbi_100622606(Abca3);ncbi_100622679(RPL3L);ncbi_100623540(RPL39);ncbi_100623969(TBL3);ncbi_100624157(RPS2);ncbi_100626041(RPS15A);ncbi_100738783(UPF1);ncbi_100739107(DYRK3);ncbi_110259310(SUGP1);ncbi_397447(ROCK1);ncbi_595…
CC	GO:0005875	microtubule associated complex	3	164	0.64476	0.834923	ncbi_100522202(GNG11);ncbi_100620543(DNAH11);ncbi_110259951(TEKT4)
CC	GO:0031312	extrinsic component of organelle membrane	1	51	0.646071	0.834923	ncbi_100337662(MIOS)
CC	GO:0046658	anchored component of plasma membrane	1	51	0.646071	0.834923	ncbi_100523504(Grik4)
CC	GO:0016471	vacuolar proton-transporting V-type ATPase complex	1	52	0.653217	0.842537	ncbi_100518959(ATP6V0C)
CC	GO:1902911	protein kinase complex	2	111	0.65771	0.846263	ncbi_100515962(CDK14);ncbi_100519067(CDK13)
CC	GO:0031012	extracellular matrix	5	277	0.658625	0.846263	ncbi_100510974(COL28A1);ncbi_100516839(WNT2);ncbi_100520144(TFPI2);ncbi_100523684(Tecta);ncbi_492315(BMP7)
CC	GO:0033267	axon part	8	439	0.661869	0.848809	ncbi_100505408(Tsc2);ncbi_100511477(TRAK2);ncbi_100521167(DGKI);ncbi_100521718(Mapk8ip3);ncbi_100523504(Grik4);ncbi_100524640(PCLO);ncbi_102160562(TBC1D24);ncbi_110255467(CNTN2)
CC	GO:0005881	cytoplasmic microtubule	1	54	0.667081	0.85224	ncbi_100153677(CLIP1)
CC	GO:0033116	endoplasmic reticulum-Golgi intermediate compartment membrane	1	54	0.667081	0.85224	ncbi_110259311(TM6SF2)
CC	GO:0030658	transport vesicle membrane	3	171	0.672495	0.857527	ncbi_100511342(ICA1);ncbi_100515947(SYNGR3);ncbi_100517279(ITPR2)
CC	GO:0031968	organelle outer membrane	4	228	0.677003	0.86164	ncbi_100134989(FAM210B);ncbi_100156510(MLXIP);ncbi_100520934(NOS1);ncbi_595105(CASP8)
CC	GO:0030427	site of polarized growth	4	229	0.680318	0.862324	ncbi_100505408(Tsc2);ncbi_100511477(TRAK2);ncbi_100521718(Mapk8ip3);ncbi_100524640(PCLO)
CC	GO:0099738	cell cortex region	1	56	0.680391	0.862324	ncbi_100524640(PCLO)
CC	GO:0000790	nuclear chromatin	8	447	0.68139	0.862324	ncbi_100286863(Dlx5);ncbi_100513301(RBBP5);ncbi_100514221(TELO2);ncbi_100518418(GATAD2A);ncbi_100521548(EME2);ncbi_100620590(TRIM24);ncbi_102160784(SATB2);ncbi_106510112(ORC2)
CC	GO:0016328	lateral plasma membrane	1	57	0.686846	0.867595	ncbi_100516429(PKD1)
CC	GO:0031901	early endosome membrane	2	118	0.690292	0.870312	ncbi_100157640(DKK1);ncbi_100624923(SNX13)
CC	GO:0005637	nuclear inner membrane	1	58	0.693171	0.870675	ncbi_100525612(TMEM120B)
CC	GO:0019005	SCF ubiquitin ligase complex	1	58	0.693171	0.870675	ncbi_100518243(CCNF)
CC	GO:0030018	Z disc	2	119	0.694733	0.871009	ncbi_100037958(CAPZA2);ncbi_100520934(NOS1)
CC	GO:0005815	microtubule organizing center	12	672	0.705221	0.879512	ncbi_100153677(CLIP1);ncbi_100513347(NUBP2);ncbi_100513727(IFT140);ncbi_100518243(CCNF);ncbi_100518707(Mplkip);ncbi_100521986(MAPKAPK2);ncbi_100522732(DYSF);ncbi_100525181(ANKFN1);ncbi_106510112(ORC2);ncbi_397447(ROCK1);ncbi_448808(FGL2);ncbi_574063(AURKA)
CC	GO:0000778	condensed nuclear chromosome kinetochore	1	60	0.705442	0.879512	ncbi_110259951(TEKT4)
CC	GO:0055038	recycling endosome membrane	1	60	0.705442	0.879512	ncbi_100515258(BAIAP3)
CC	GO:0005856	cytoskeleton	37	1978	0.709006	0.880397	ncbi_100037958(CAPZA2);ncbi_100125839(RAE1);ncbi_100126293(CASS4);ncbi_100144500(RHOF);ncbi_100144535(RAB22A);ncbi_100152515(PITPNM2);ncbi_100153677(CLIP1);ncbi_100154116(Hip1r);ncbi_100156510(MLXIP);ncbi_100505408(Tsc2);ncbi_100512981(SCIN);ncbi_100513301(RBBP5);ncbi_100513347(NUBP2);ncbi_100513727(IFT140);ncbi_100517704(E4f1);ncbi_100518243(CCNF);ncbi_100518707(Mplkip);ncbi_100520934(NOS1);ncbi…
CC	GO:0030424	axon	12	675	0.710899	0.880397	ncbi_100192445(PDPK1);ncbi_100505408(Tsc2);ncbi_100511477(TRAK2);ncbi_100517279(ITPR2);ncbi_100521167(DGKI);ncbi_100521718(Mapk8ip3);ncbi_100523504(Grik4);ncbi_100524640(PCLO);ncbi_100625621(MAU2);ncbi_102160562(TBC1D24);ncbi_110255467(CNTN2);ncbi_574073(Nog)
CC	GO:0005905	coated pit	1	61	0.711392	0.880397	ncbi_100154116(Hip1r)
CC	GO:0035861	site of double-strand break	1	61	0.711392	0.880397	ncbi_100125974(SPO11)
CC	GO:0048476	Holliday junction resolvase complex	1	62	0.717223	0.885078	ncbi_100521548(EME2)
CC	GO:0044463	cell projection part	26	1416	0.717809	0.885078	ncbi_100154116(Hip1r);ncbi_100505408(Tsc2);ncbi_100511342(ICA1);ncbi_100511477(TRAK2);ncbi_100513727(IFT140);ncbi_100516429(PKD1);ncbi_100518625(SRGAP2);ncbi_100519790(GNGT1);ncbi_100520934(NOS1);ncbi_100521167(DGKI);ncbi_100521718(Mapk8ip3);ncbi_100523504(Grik4);ncbi_100523684(Tecta);ncbi_100524640(PCLO);ncbi_100524906(WDR66);ncbi_100533196(UBE2I);ncbi_100620543(DNAH11);ncbi_102160562(TBC1D24);n…
CC	GO:0098858	actin-based cell projection	3	185	0.723121	0.889996	ncbi_100192448(SLC9A3R2);ncbi_100525512(ANKS4B);ncbi_110256792(PCDH15)
CC	GO:0044297	cell body	12	683	0.725707	0.891545	ncbi_100152515(PITPNM2);ncbi_100154116(Hip1r);ncbi_100192445(PDPK1);ncbi_100505408(Tsc2);ncbi_100511477(TRAK2);ncbi_100521167(DGKI);ncbi_100523504(Grik4);ncbi_100524640(PCLO);ncbi_106507646(NEGR1);ncbi_110255467(CNTN2);ncbi_110259950(CACNA1H);ncbi_595105(CASP8)
CC	GO:0098798	mitochondrial protein complex	5	302	0.730593	0.893589	ncbi_100513531(MRPS34);ncbi_100525083(NDUFB3);ncbi_100622110(NDUFA13);ncbi_100623873(NDUFB10);ncbi_100738177(ECI1)
CC	GO:0005669	transcription factor TFIID complex	1	65	0.73402	0.893589	ncbi_100154605(GTF2A1)
CC	GO:0005796	Golgi lumen	1	65	0.73402	0.893589	ncbi_110259313(NCAN)
CC	GO:0042575	DNA polymerase complex	1	65	0.73402	0.893589	ncbi_100526162(ERI2)
CC	GO:0043202	lysosomal lumen	1	65	0.73402	0.893589	ncbi_110259313(NCAN)
CC	GO:0031463	Cul3-RING ubiquitin ligase complex	1	66	0.739394	0.896883	ncbi_100625797(KLHDC8A)
CC	GO:0035869	ciliary transition zone	1	66	0.739394	0.896883	ncbi_100513727(IFT140)
CC	GO:0009986	cell surface	13	748	0.745296	0.902412	ncbi_100037284(ITGB8);ncbi_100038015(LPAR2);ncbi_100516429(PKD1);ncbi_100520045(FCMR);ncbi_100523504(Grik4);ncbi_100622254(Rala);ncbi_100623340(GPRC5B);ncbi_100625317(USP14);ncbi_100628221(CPM);ncbi_110255467(CNTN2);ncbi_110255469(SLC26A9);ncbi_110262227(FZD1);ncbi_448808(FGL2)
CC	GO:0008023	transcription elongation factor complex	1	68	0.749821	0.90301	ncbi_100519067(CDK13)
CC	GO:0032154	cleavage furrow	1	68	0.749821	0.90301	ncbi_100622254(Rala)
CC	GO:0097610	cell surface furrow	1	68	0.749821	0.90301	ncbi_100622254(Rala)
CC	GO:0015934	large ribosomal subunit	2	134	0.755217	0.906261	ncbi_100622679(RPL3L);ncbi_100623540(RPL39)
CC	GO:0031674	I band	2	134	0.755217	0.906261	ncbi_100037958(CAPZA2);ncbi_100520934(NOS1)
CC	GO:0030017	sarcomere	3	196	0.758465	0.906564	ncbi_100037958(CAPZA2);ncbi_100156510(MLXIP);ncbi_100520934(NOS1)
CC	GO:0005882	intermediate filament	2	135	0.758858	0.906564	ncbi_100153677(CLIP1);ncbi_100627442(LMNTD1)
CC	GO:0030665	clathrin-coated vesicle membrane	1	70	0.759832	0.906564	ncbi_100154116(Hip1r)
CC	GO:0044455	mitochondrial membrane part	4	256	0.760866	0.906564	ncbi_100525083(NDUFB3);ncbi_100622110(NDUFA13);ncbi_100623873(NDUFB10);ncbi_106508326(SLC25A42)
CC	GO:0044423	virion part	2	136	0.762451	0.906845	ncbi_100627220(TMCC2);ncbi_448808(FGL2)
CC	GO:0000313	organellar ribosome	2	137	0.765998	0.90845	ncbi_100513531(MRPS34);ncbi_100624157(RPS2)
CC	GO:0015630	microtubule cytoskeleton	20	1138	0.767664	0.90845	ncbi_100125839(RAE1);ncbi_100153677(CLIP1);ncbi_100513301(RBBP5);ncbi_100513347(NUBP2);ncbi_100513727(IFT140);ncbi_100517704(E4f1);ncbi_100518243(CCNF);ncbi_100518707(Mplkip);ncbi_100521638(RASSF5);ncbi_100521986(MAPKAPK2);ncbi_100522202(GNG11);ncbi_100522732(DYSF);ncbi_100525181(ANKFN1);ncbi_100620543(DNAH11);ncbi_100739587(KNTC1);ncbi_106510112(ORC2);ncbi_110259951(TEKT4);ncbi_397447(ROCK1);ncb…
CC	GO:0005643	nuclear pore	1	72	0.769443	0.90845	ncbi_100516909(NUP107)
CC	GO:0005876	spindle microtubule	1	72	0.769443	0.90845	ncbi_100739587(KNTC1)
CC	GO:0000932	cytoplasmic mRNA processing body	1	73	0.774104	0.90845	ncbi_100738783(UPF1)
CC	GO:0097525	spliceosomal snRNP complex	1	73	0.774104	0.90845	ncbi_100524872(SNRPD1)
CC	GO:0016469	proton-transporting two-sector ATPase complex	2	140	0.776365	0.90845	ncbi_100518959(ATP6V0C);ncbi_100519402(ATP6V0A4)
CC	GO:0005730	nucleolus	15	876	0.776395	0.90845	ncbi_100125839(RAE1);ncbi_100125959(MDM2);ncbi_100157426(STON2);ncbi_100157752(Arl6ip4);ncbi_100174961(KLF6);ncbi_100415809(SPATS2L);ncbi_100512042(REXO5);ncbi_100513301(RBBP5);ncbi_100518624(CDCA7L);ncbi_100526038(DDX49);ncbi_100533196(UBE2I);ncbi_100622638(KNOP1);ncbi_100623340(GPRC5B);ncbi_100623969(TBL3);ncbi_100624157(RPS2)
CC	GO:0031966	mitochondrial membrane	12	713	0.776833	0.90845	ncbi_100134989(FAM210B);ncbi_100156510(MLXIP);ncbi_100513531(MRPS34);ncbi_100519508(IKBKE);ncbi_100520934(NOS1);ncbi_100522576(MAIP1);ncbi_100525083(NDUFB3);ncbi_100622110(NDUFA13);ncbi_100623873(NDUFB10);ncbi_106508326(SLC25A42);ncbi_110259917(COQ7);ncbi_595105(CASP8)
CC	GO:0005902	microvillus	1	74	0.778671	0.90845	ncbi_100525512(ANKS4B)
CC	GO:0005913	cell-cell adherens junction	1	74	0.778671	0.90845	ncbi_100624854(PTPRM)
CC	GO:0036477	somatodendritic compartment	15	880	0.782126	0.910899	ncbi_100154116(Hip1r);ncbi_100192445(PDPK1);ncbi_100505408(Tsc2);ncbi_100511342(ICA1);ncbi_100511477(TRAK2);ncbi_100518625(SRGAP2);ncbi_100520934(NOS1);ncbi_100521167(DGKI);ncbi_100521718(Mapk8ip3);ncbi_100523504(Grik4);ncbi_100524640(PCLO);ncbi_100533196(UBE2I);ncbi_106507646(NEGR1);ncbi_110255467(CNTN2);ncbi_110259950(CACNA1H)
CC	GO:0044430	cytoskeletal part	27	1523	0.784049	0.911558	ncbi_100037958(CAPZA2);ncbi_100125839(RAE1);ncbi_100153677(CLIP1);ncbi_100156510(MLXIP);ncbi_100512981(SCIN);ncbi_100513301(RBBP5);ncbi_100513347(NUBP2);ncbi_100513727(IFT140);ncbi_100517704(E4f1);ncbi_100518243(CCNF);ncbi_100518707(Mplkip);ncbi_100521638(RASSF5);ncbi_100521986(MAPKAPK2);ncbi_100522202(GNG11);ncbi_100522732(DYSF);ncbi_100523684(Tecta);ncbi_100524906(WDR66);ncbi_100525181(ANKFN1);…
CC	GO:0043235	receptor complex	4	267	0.788827	0.915309	ncbi_100037284(ITGB8);ncbi_100517279(ITPR2);ncbi_100523504(Grik4);ncbi_100525789(ERBB4)
CC	GO:0043025	neuronal cell body	10	611	0.790367	0.915309	ncbi_100154116(Hip1r);ncbi_100192445(PDPK1);ncbi_100505408(Tsc2);ncbi_100511477(TRAK2);ncbi_100521167(DGKI);ncbi_100523504(Grik4);ncbi_100524640(PCLO);ncbi_106507646(NEGR1);ncbi_110255467(CNTN2);ncbi_110259950(CACNA1H)
CC	GO:0005604	basement membrane	1	77	0.791827	0.915309	ncbi_100510974(COL28A1)
CC	GO:0070603	SWI/SNF superfamily-type complex	1	78	0.796036	0.915309	ncbi_100518418(GATAD2A)
CC	GO:0000794	condensed nuclear chromosome	2	147	0.799007	0.915309	ncbi_100533196(UBE2I);ncbi_110259951(TEKT4)
CC	GO:0098802	plasma membrane receptor complex	2	148	0.80207	0.915309	ncbi_100037284(ITGB8);ncbi_100523504(Grik4)
CC	GO:0030660	Golgi-associated vesicle membrane	1	81	0.808163	0.915309	ncbi_100516429(PKD1)
CC	GO:0034702	ion channel complex	4	276	0.809715	0.915309	ncbi_100523504(Grik4);ncbi_110255467(CNTN2);ncbi_110259950(CACNA1H);ncbi_397377(CACNA2D1)
CC	GO:0044449	contractile fiber part	3	215	0.810862	0.915309	ncbi_100037958(CAPZA2);ncbi_100156510(MLXIP);ncbi_100520934(NOS1)
CC	GO:0005811	lipid particle	1	82	0.812043	0.915309	ncbi_100152555(RAP1B)
CC	GO:0030532	small nuclear ribonucleoprotein complex	1	82	0.812043	0.915309	ncbi_100524872(SNRPD1)
CC	GO:0019012	virion	2	153	0.816776	0.915309	ncbi_100627220(TMCC2);ncbi_448808(FGL2)
CC	GO:0031256	leading edge membrane	2	153	0.816776	0.915309	ncbi_100154116(Hip1r);ncbi_100521718(Mapk8ip3)
CC	GO:0055029	nuclear DNA-directed RNA polymerase complex	3	218	0.818195	0.915309	ncbi_100154605(GTF2A1);ncbi_100155867(INTS13);ncbi_100526038(DDX49)
CC	GO:0032155	cell division site part	1	84	0.81957	0.915309	ncbi_100622254(Rala)
CC	GO:0036126	sperm flagellum	1	84	0.81957	0.915309	ncbi_110259951(TEKT4)
CC	GO:0055037	recycling endosome	2	154	0.819597	0.915309	ncbi_100515258(BAIAP3);ncbi_100626414(Rab29)
CC	GO:0000428	DNA-directed RNA polymerase complex	3	220	0.822948	0.915309	ncbi_100154605(GTF2A1);ncbi_100155867(INTS13);ncbi_100526038(DDX49)
CC	GO:0008076	voltage-gated potassium channel complex	1	85	0.82322	0.915309	ncbi_110255467(CNTN2)
CC	GO:0030176	integral component of endoplasmic reticulum membrane	2	156	0.825124	0.915309	ncbi_100155346(ABCB9);ncbi_100738340(ATP13A1)
CC	GO:0061695	transferase complex, transferring phosphorus-containing groups	6	404	0.826631	0.915309	ncbi_100154605(GTF2A1);ncbi_100155867(INTS13);ncbi_100515962(CDK14);ncbi_100519067(CDK13);ncbi_100526038(DDX49);ncbi_100526162(ERI2)
CC	GO:0031967	organelle envelope	20	1188	0.827251	0.915309	ncbi_100134989(FAM210B);ncbi_100153677(CLIP1);ncbi_100156510(MLXIP);ncbi_100513531(MRPS34);ncbi_100514398(NME3);ncbi_100515774(GFER);ncbi_100516909(NUP107);ncbi_100519508(IKBKE);ncbi_100520934(NOS1);ncbi_100522576(MAIP1);ncbi_100525083(NDUFB3);ncbi_100525612(TMEM120B);ncbi_100533196(UBE2I);ncbi_100622110(NDUFA13);ncbi_100623873(NDUFB10);ncbi_100627442(LMNTD1);ncbi_102158000(SDHAF3);ncbi_106508326…
CC	GO:0030135	coated vesicle	3	222	0.827596	0.915309	ncbi_100049702(VPS33A);ncbi_100154116(Hip1r);ncbi_100157426(STON2)
CC	GO:0032587	ruffle membrane	1	87	0.830301	0.915309	ncbi_100154116(Hip1r)
CC	GO:0032592	integral component of mitochondrial membrane	1	87	0.830301	0.915309	ncbi_106508326(SLC25A42)
CC	GO:0030016	myofibril	3	224	0.832139	0.915309	ncbi_100037958(CAPZA2);ncbi_100156510(MLXIP);ncbi_100520934(NOS1)
CC	GO:0016591	DNA-directed RNA polymerase II, holoenzyme	2	159	0.833129	0.915309	ncbi_100154605(GTF2A1);ncbi_100155867(INTS13)
CC	GO:0098573	intrinsic component of mitochondrial membrane	1	88	0.833735	0.915309	ncbi_106508326(SLC25A42)
CC	GO:0005743	mitochondrial inner membrane	7	467	0.833782	0.915309	ncbi_100513531(MRPS34);ncbi_100522576(MAIP1);ncbi_100525083(NDUFB3);ncbi_100622110(NDUFA13);ncbi_100623873(NDUFB10);ncbi_106508326(SLC25A42);ncbi_110259917(COQ7)
CC	GO:0019898	extrinsic component of membrane	4	288	0.834918	0.915309	ncbi_100125375(CAV2);ncbi_100337662(MIOS);ncbi_100519790(GNGT1);ncbi_100738908(MLST8)
CC	GO:0005783	endoplasmic reticulum	29	1682	0.836416	0.915309	ncbi_100144536(VAPB);ncbi_100155346(ABCB9);ncbi_100157752(Arl6ip4);ncbi_100510974(COL28A1);ncbi_100514160(XYLT1);ncbi_100514482(AGR2);ncbi_100515229(PHTF2);ncbi_100515258(BAIAP3);ncbi_100517279(ITPR2);ncbi_100520468(CREB3L2);ncbi_100520934(NOS1);ncbi_100521659(CYP26B1);ncbi_100521718(Mapk8ip3);ncbi_100522202(GNG11);ncbi_100522604(GNPTG);ncbi_100525450(CERS1);ncbi_100525512(ANKS4B);ncbi_100526210(…
CC	GO:0032993	protein-DNA complex	3	226	0.836579	0.915309	ncbi_100526038(DDX49);ncbi_100624116(RPA3);ncbi_106510112(ORC2)
CC	GO:0005761	mitochondrial ribosome	1	89	0.837099	0.915309	ncbi_100513531(MRPS34)
CC	GO:0031227	intrinsic component of endoplasmic reticulum membrane	2	161	0.838281	0.915309	ncbi_100155346(ABCB9);ncbi_100738340(ATP13A1)
CC	GO:0030880	RNA polymerase complex	3	227	0.838761	0.915309	ncbi_100154605(GTF2A1);ncbi_100155867(INTS13);ncbi_100526038(DDX49)
CC	GO:0019866	organelle inner membrane	8	529	0.839532	0.915309	ncbi_100513531(MRPS34);ncbi_100522576(MAIP1);ncbi_100525083(NDUFB3);ncbi_100525612(TMEM120B);ncbi_100622110(NDUFA13);ncbi_100623873(NDUFB10);ncbi_106508326(SLC25A42);ncbi_110259917(COQ7)
CC	GO:0005684	U2-type spliceosomal complex	1	90	0.840395	0.915309	ncbi_100524872(SNRPD1)
CC	GO:0044438	microbody part	1	90	0.840395	0.915309	ncbi_100525333(CRYM)
CC	GO:0044439	peroxisomal part	1	90	0.840395	0.915309	ncbi_100525333(CRYM)
CC	GO:0031975	envelope	23	1371	0.847291	0.921326	ncbi_100134989(FAM210B);ncbi_100153677(CLIP1);ncbi_100156510(MLXIP);ncbi_100192448(SLC9A3R2);ncbi_100513531(MRPS34);ncbi_100514398(NME3);ncbi_100515774(GFER);ncbi_100516909(NUP107);ncbi_100519508(IKBKE);ncbi_100520934(NOS1);ncbi_100522576(MAIP1);ncbi_100523504(Grik4);ncbi_100525083(NDUFB3);ncbi_100525255(PSMD9);ncbi_100525612(TMEM120B);ncbi_100533196(UBE2I);ncbi_100622110(NDUFA13);ncbi_100623873(…
CC	GO:0032153	cell division site	1	93	0.849891	0.92266	ncbi_100622254(Rala)
CC	GO:0042734	presynaptic membrane	1	95	0.855906	0.927692	ncbi_100523504(Grik4)
CC	GO:0044420	extracellular matrix component	1	96	0.858823	0.929355	ncbi_100510974(COL28A1)
CC	GO:0005793	endoplasmic reticulum-Golgi intermediate compartment	1	97	0.861681	0.930922	ncbi_110259311(TM6SF2)
CC	GO:0043292	contractile fiber	3	239	0.863042	0.930922	ncbi_100037958(CAPZA2);ncbi_100156510(MLXIP);ncbi_100520934(NOS1)
CC	GO:0045111	intermediate filament cytoskeleton	2	173	0.866281	0.932918	ncbi_100153677(CLIP1);ncbi_100627442(LMNTD1)
CC	GO:0042470	melanosome	1	100	0.869914	0.933837	ncbi_100626414(Rab29)
CC	GO:0048770	pigment granule	1	100	0.869914	0.933837	ncbi_100626414(Rab29)
CC	GO:0005578	proteinaceous extracellular matrix	1	103	0.877658	0.940106	ncbi_100510974(COL28A1)
CC	GO:0034774	secretory granule lumen	2	179	0.878551	0.940106	ncbi_100525120(HGF);ncbi_397447(ROCK1)
CC	GO:0015629	actin cytoskeleton	6	444	0.886167	0.944597	ncbi_100037958(CAPZA2);ncbi_100144535(RAB22A);ncbi_100156510(MLXIP);ncbi_100512981(SCIN);ncbi_100625763(PTPN12);ncbi_100739587(KNTC1)
CC	GO:0000109	nucleotide-excision repair complex	2	184	0.887975	0.944597	ncbi_100516964(TRAF7);ncbi_100624064(RNF151)
CC	GO:0005635	nuclear envelope	6	446	0.888627	0.944597	ncbi_100153677(CLIP1);ncbi_100516909(NUP107);ncbi_100520934(NOS1);ncbi_100525612(TMEM120B);ncbi_100533196(UBE2I);ncbi_100627442(LMNTD1)
CC	GO:0031985	Golgi cisterna	1	108	0.889556	0.944597	ncbi_100144526(Stx16)
CC	GO:0060205	cytoplasmic membrane-bounded vesicle lumen	2	185	0.889776	0.944597	ncbi_100525120(HGF);ncbi_397447(ROCK1)
CC	GO:0031983	vesicle lumen	2	186	0.891551	0.944988	ncbi_100525120(HGF);ncbi_397447(ROCK1)
CC	GO:0036064	ciliary basal body	1	110	0.893986	0.946076	ncbi_100513727(IFT140)
CC	GO:0005874	microtubule	5	390	0.896605	0.947357	ncbi_100153677(CLIP1);ncbi_100521638(RASSF5);ncbi_100620543(DNAH11);ncbi_100739587(KNTC1);ncbi_110259951(TEKT4)
CC	GO:1990234	transferase complex	16	1049	0.903068	0.951475	ncbi_100154605(GTF2A1);ncbi_100155867(INTS13);ncbi_100156137(Setd1b);ncbi_100513301(RBBP5);ncbi_100515779(DYRK2);ncbi_100515962(CDK14);ncbi_100518243(CCNF);ncbi_100519067(CDK13);ncbi_100523163(HDAC9);ncbi_100524872(SNRPD1);ncbi_100525983(DCUN1D3);ncbi_100526038(DDX49);ncbi_100526162(ERI2);ncbi_100533196(UBE2I);ncbi_100624064(RNF151);ncbi_100625797(KLHDC8A)
CC	GO:0005775	vacuolar lumen	1	115	0.9043	0.951475	ncbi_110259313(NCAN)
CC	GO:0005789	endoplasmic reticulum membrane	15	997	0.906914	0.951475	ncbi_100144536(VAPB);ncbi_100155346(ABCB9);ncbi_100157752(Arl6ip4);ncbi_100514160(XYLT1);ncbi_100517279(ITPR2);ncbi_100520468(CREB3L2);ncbi_100520934(NOS1);ncbi_100521659(CYP26B1);ncbi_100522202(GNG11);ncbi_100525450(CERS1);ncbi_100525512(ANKS4B);ncbi_100526210(HOMER3);ncbi_100737559(RNPS1);ncbi_100738340(ATP13A1);ncbi_110259311(TM6SF2)
CC	GO:0019867	outer membrane	4	334	0.90713	0.951475	ncbi_100134989(FAM210B);ncbi_100156510(MLXIP);ncbi_100520934(NOS1);ncbi_595105(CASP8)
CC	GO:0005667	transcription factor complex	5	400	0.908231	0.951475	ncbi_100154605(GTF2A1);ncbi_100523163(HDAC9);ncbi_102160784(SATB2);ncbi_110259952(Sox8);ncbi_733675(MEF2B)
CC	GO:0005680	anaphase-promoting complex	1	118	0.910002	0.951475	ncbi_100624064(RNF151)
CC	GO:0000151	ubiquitin ligase complex	5	402	0.910415	0.951475	ncbi_100515779(DYRK2);ncbi_100518243(CCNF);ncbi_100525983(DCUN1D3);ncbi_100624064(RNF151);ncbi_100625797(KLHDC8A)
CC	GO:0070160	occluding junction	1	122	0.917081	0.956954	ncbi_106507646(NEGR1)
CC	GO:0000792	heterochromatin	1	123	0.918762	0.957222	ncbi_106510112(ORC2)
CC	GO:0042175	nuclear outer membrane-endoplasmic reticulum membrane network	15	1025	0.925904	0.961046	ncbi_100144536(VAPB);ncbi_100155346(ABCB9);ncbi_100157752(Arl6ip4);ncbi_100514160(XYLT1);ncbi_100517279(ITPR2);ncbi_100520468(CREB3L2);ncbi_100520934(NOS1);ncbi_100521659(CYP26B1);ncbi_100522202(GNG11);ncbi_100525450(CERS1);ncbi_100525512(ANKS4B);ncbi_100526210(HOMER3);ncbi_100737559(RNPS1);ncbi_100738340(ATP13A1);ncbi_110259311(TM6SF2)
CC	GO:0031301	integral component of organelle membrane	4	353	0.927689	0.961046	ncbi_100144526(Stx16);ncbi_100155346(ABCB9);ncbi_100738340(ATP13A1);ncbi_106508326(SLC25A42)
CC	GO:0031461	cullin-RING ubiquitin ligase complex	3	284	0.927805	0.961046	ncbi_100518243(CCNF);ncbi_100624064(RNF151);ncbi_100625797(KLHDC8A)
CC	GO:0044798	nuclear transcription factor complex	2	211	0.928153	0.961046	ncbi_100154605(GTF2A1);ncbi_110259952(Sox8)
CC	GO:0030662	coated vesicle membrane	1	130	0.929617	0.961081	ncbi_100154116(Hip1r)
CC	GO:0005798	Golgi-associated vesicle	1	132	0.932443	0.962522	ncbi_100516429(PKD1)
CC	GO:0031965	nuclear membrane	3	292	0.935838	0.964545	ncbi_100516909(NUP107);ncbi_100520934(NOS1);ncbi_100525612(TMEM120B)
CC	GO:0000152	nuclear ubiquitin ligase complex	1	139	0.941474	0.964678	ncbi_100624064(RNF151)
CC	GO:0043296	apical junction complex	1	140	0.942662	0.964678	ncbi_106507646(NEGR1)
CC	GO:0005777	peroxisome	1	141	0.943826	0.964678	ncbi_100525333(CRYM)
CC	GO:0042579	microbody	1	141	0.943826	0.964678	ncbi_100525333(CRYM)
CC	GO:0005788	endoplasmic reticulum lumen	2	226	0.944157	0.964678	ncbi_100510974(COL28A1);ncbi_100522604(GNPTG)
CC	GO:0031300	intrinsic component of organelle membrane	4	373	0.944823	0.964678	ncbi_100144526(Stx16);ncbi_100155346(ABCB9);ncbi_100738340(ATP13A1);ncbi_106508326(SLC25A42)
CC	GO:0009897	external side of plasma membrane	2	228	0.946016	0.964678	ncbi_100520045(FCMR);ncbi_100523504(Grik4)
CC	GO:0044432	endoplasmic reticulum part	17	1203	0.955778	0.971431	ncbi_100144536(VAPB);ncbi_100155346(ABCB9);ncbi_100157752(Arl6ip4);ncbi_100510974(COL28A1);ncbi_100514160(XYLT1);ncbi_100517279(ITPR2);ncbi_100520468(CREB3L2);ncbi_100520934(NOS1);ncbi_100521659(CYP26B1);ncbi_100522202(GNG11);ncbi_100522604(GNPTG);ncbi_100525450(CERS1);ncbi_100525512(ANKS4B);ncbi_100526210(HOMER3);ncbi_100737559(RNPS1);ncbi_100738340(ATP13A1);ncbi_110259311(TM6SF2)
CC	GO:0030117	membrane coat	1	154	0.956975	0.971431	ncbi_100513727(IFT140)
CC	GO:0048475	coated membrane	1	154	0.956975	0.971431	ncbi_100513727(IFT140)
CC	GO:0016020	membrane	178	9614	0.960779	0.973822	ncbi_100037284(ITGB8);ncbi_100037958(CAPZA2);ncbi_100038015(LPAR2);ncbi_100049702(VPS33A);ncbi_100125375(CAV2);ncbi_100125376(TES);ncbi_100125380(ST7);ncbi_100125959(MDM2);ncbi_100134987(GCNT7);ncbi_100134988(FAM209B);ncbi_100134989(FAM210B);ncbi_100141404(MC3R);ncbi_100144500(RHOF);ncbi_100144526(Stx16);ncbi_100144535(RAB22A);ncbi_100144536(VAPB);ncbi_100151808(APCDD1L);ncbi_100152515(PITPNM2);n…
CC	GO:0005911	cell-cell junction	4	422	0.972318	0.984033	ncbi_100152555(RAP1B);ncbi_100624854(PTPRM);ncbi_100738783(UPF1);ncbi_106507646(NEGR1)
CC	GO:0090575	RNA polymerase II transcription factor complex	1	181	0.97529	0.985556	ncbi_100154605(GTF2A1)
CC	GO:0098827	endoplasmic reticulum subcompartment	10	848	0.978394	0.987208	ncbi_100155346(ABCB9);ncbi_100514160(XYLT1);ncbi_100517279(ITPR2);ncbi_100520468(CREB3L2);ncbi_100520934(NOS1);ncbi_100521659(CYP26B1);ncbi_100525450(CERS1);ncbi_100525512(ANKS4B);ncbi_100738340(ATP13A1);ncbi_110259311(TM6SF2)
CC	GO:0099513	polymeric cytoskeletal fiber	6	610	0.985075	0.992459	ncbi_100153677(CLIP1);ncbi_100521638(RASSF5);ncbi_100620543(DNAH11);ncbi_100627442(LMNTD1);ncbi_100739587(KNTC1);ncbi_110259951(TEKT4)
CC	GO:0099512	supramolecular fiber	8	818	0.993858	0.999809	ncbi_100037958(CAPZA2);ncbi_100153677(CLIP1);ncbi_100520934(NOS1);ncbi_100521638(RASSF5);ncbi_100620543(DNAH11);ncbi_100627442(LMNTD1);ncbi_100739587(KNTC1);ncbi_110259951(TEKT4)
CC	GO:0044425	membrane part	131	7771	0.997854	1	ncbi_100037284(ITGB8);ncbi_100037958(CAPZA2);ncbi_100038015(LPAR2);ncbi_100049702(VPS33A);ncbi_100125375(CAV2);ncbi_100125380(ST7);ncbi_100134987(GCNT7);ncbi_100134989(FAM210B);ncbi_100141404(MC3R);ncbi_100144526(Stx16);ncbi_100144536(VAPB);ncbi_100151808(APCDD1L);ncbi_100152918(VPS37B);ncbi_100153287(HCAR1);ncbi_100154116(Hip1r);ncbi_100154896(CASP10);ncbi_100155346(ABCB9);ncbi_100157752(Arl6ip4…
CC	GO:0031224	intrinsic component of membrane	101	6456	0.999619	1	ncbi_100037284(ITGB8);ncbi_100037958(CAPZA2);ncbi_100038015(LPAR2);ncbi_100125380(ST7);ncbi_100134987(GCNT7);ncbi_100134989(FAM210B);ncbi_100141404(MC3R);ncbi_100144526(Stx16);ncbi_100144536(VAPB);ncbi_100151808(APCDD1L);ncbi_100153287(HCAR1);ncbi_100155346(ABCB9);ncbi_100511500(GPR139);ncbi_100512621(TMEM106B);ncbi_100513347(NUBP2);ncbi_100514160(XYLT1);ncbi_100514571(TMEM204);ncbi_100514953(CCS…
CC	GO:0016021	integral component of membrane	98	6322	0.999687	1	ncbi_100037284(ITGB8);ncbi_100037958(CAPZA2);ncbi_100038015(LPAR2);ncbi_100125380(ST7);ncbi_100134987(GCNT7);ncbi_100134989(FAM210B);ncbi_100141404(MC3R);ncbi_100144526(Stx16);ncbi_100144536(VAPB);ncbi_100151808(APCDD1L);ncbi_100153287(HCAR1);ncbi_100155346(ABCB9);ncbi_100511500(GPR139);ncbi_100512621(TMEM106B);ncbi_100513347(NUBP2);ncbi_100514160(XYLT1);ncbi_100514571(TMEM204);ncbi_100514953(CCS…
CC	GO:0005575	cellular_component	343	17039	1	1	ncbi_100037284(ITGB8);ncbi_100037932(IL26);ncbi_100037958(CAPZA2);ncbi_100038015(LPAR2);ncbi_100038024(IL19);ncbi_100049702(VPS33A);ncbi_100125375(CAV2);ncbi_100125376(TES);ncbi_100125380(ST7);ncbi_100125839(RAE1);ncbi_100125959(MDM2);ncbi_100125973(RBM38);ncbi_100125974(SPO11);ncbi_100126237(CTCFL);ncbi_100126292(Cstf1);ncbi_100126293(CASS4);ncbi_100126294(RTF2);ncbi_100134987(GCNT7);ncbi_100134…

## Sheet: BP
Information on GO enrichment of genes in the ROH island of BS pigs
Category	GO ID	Description	ROH Island (343)	All (17039)	Pvalue	P.adjust	Genes
BP	GO:0071704	organic substance metabolic process	249	10973	1.93436e-06	0.0106467	ncbi_100037284(ITGB8);ncbi_100037958(CAPZA2);ncbi_100038015(LPAR2);ncbi_100038024(IL19);ncbi_100049702(VPS33A);ncbi_100125839(RAE1);ncbi_100125959(MDM2);ncbi_100125973(RBM38);ncbi_100125974(SPO11);ncbi_100126237(CTCFL);ncbi_100126292(Cstf1);ncbi_100126293(CASS4);ncbi_100126294(RTF2);ncbi_100134987(GCNT7);ncbi_100134989(FAM210B);ncbi_100141404(MC3R);ncbi_100141471(CLK1);ncbi_100144525(TFAP2C);ncbi…
BP	GO:0044238	primary metabolic process	239	10588	1.19496e-05	0.0252504	ncbi_100037284(ITGB8);ncbi_100037958(CAPZA2);ncbi_100038015(LPAR2);ncbi_100038024(IL19);ncbi_100049702(VPS33A);ncbi_100125959(MDM2);ncbi_100125973(RBM38);ncbi_100125974(SPO11);ncbi_100126237(CTCFL);ncbi_100126292(Cstf1);ncbi_100126293(CASS4);ncbi_100126294(RTF2);ncbi_100134987(GCNT7);ncbi_100134989(FAM210B);ncbi_100141471(CLK1);ncbi_100144525(TFAP2C);ncbi_100144526(Stx16);ncbi_100144530(NPEPL1);n…
BP	GO:0044237	cellular metabolic process	238	10552	1.44582e-05	0.0252504	ncbi_100037284(ITGB8);ncbi_100037932(IL26);ncbi_100037958(CAPZA2);ncbi_100038015(LPAR2);ncbi_100038024(IL19);ncbi_100049702(VPS33A);ncbi_100125959(MDM2);ncbi_100125973(RBM38);ncbi_100125974(SPO11);ncbi_100126237(CTCFL);ncbi_100126292(Cstf1);ncbi_100126293(CASS4);ncbi_100126294(RTF2);ncbi_100134987(GCNT7);ncbi_100134989(FAM210B);ncbi_100141471(CLK1);ncbi_100144525(TFAP2C);ncbi_100144526(Stx16);ncb…
BP	GO:0008152	metabolic process	257	11663	1.83506e-05	0.0252504	ncbi_100037284(ITGB8);ncbi_100037932(IL26);ncbi_100037958(CAPZA2);ncbi_100038015(LPAR2);ncbi_100038024(IL19);ncbi_100049702(VPS33A);ncbi_100125375(CAV2);ncbi_100125839(RAE1);ncbi_100125959(MDM2);ncbi_100125973(RBM38);ncbi_100125974(SPO11);ncbi_100126237(CTCFL);ncbi_100126292(Cstf1);ncbi_100126293(CASS4);ncbi_100126294(RTF2);ncbi_100134987(GCNT7);ncbi_100134989(FAM210B);ncbi_100141404(MC3R);ncbi_1…
BP	GO:0043170	macromolecule metabolic process	218	9500	2.35676e-05	0.0259433	ncbi_100037284(ITGB8);ncbi_100037958(CAPZA2);ncbi_100038015(LPAR2);ncbi_100038024(IL19);ncbi_100049702(VPS33A);ncbi_100125839(RAE1);ncbi_100125959(MDM2);ncbi_100125973(RBM38);ncbi_100125974(SPO11);ncbi_100126237(CTCFL);ncbi_100126292(Cstf1);ncbi_100126293(CASS4);ncbi_100126294(RTF2);ncbi_100134987(GCNT7);ncbi_100134989(FAM210B);ncbi_100141404(MC3R);ncbi_100141471(CLK1);ncbi_100144525(TFAP2C);ncbi…
BP	GO:1990000	amyloid fibril formation	4	11	3.88019e-05	0.0335892	ncbi_100125959(MDM2);ncbi_106504983(CD36);ncbi_110255497(CD36);ncbi_733702(CD36)
BP	GO:0010604	positive regulation of macromolecule metabolic process	87	3077	6.1373e-05	0.0335892	ncbi_100037284(ITGB8);ncbi_100038015(LPAR2);ncbi_100125959(MDM2);ncbi_100125973(RBM38);ncbi_100126237(CTCFL);ncbi_100126293(CASS4);ncbi_100144525(TFAP2C);ncbi_100144531(PCK1);ncbi_100152555(RAP1B);ncbi_100154116(Hip1r);ncbi_100154605(GTF2A1);ncbi_100155744(Diablo);ncbi_100156510(MLXIP);ncbi_100156971(DENR);ncbi_100157640(DKK1);ncbi_100174961(KLF6);ncbi_100192445(PDPK1);ncbi_100286863(Dlx5);ncbi_1…
BP	GO:0006807	nitrogen compound metabolic process	220	9721	6.33841e-05	0.0335892	ncbi_100037284(ITGB8);ncbi_100037958(CAPZA2);ncbi_100038015(LPAR2);ncbi_100038024(IL19);ncbi_100049702(VPS33A);ncbi_100125959(MDM2);ncbi_100125973(RBM38);ncbi_100125974(SPO11);ncbi_100126237(CTCFL);ncbi_100126292(Cstf1);ncbi_100126294(RTF2);ncbi_100134989(FAM210B);ncbi_100144525(TFAP2C);ncbi_100144526(Stx16);ncbi_100144530(NPEPL1);ncbi_100144531(PCK1);ncbi_100144535(RAB22A);ncbi_100152555(RAP1B);…
BP	GO:0034196	acylglycerol transport	3	5	6.71296e-05	0.0335892	ncbi_106504983(CD36);ncbi_110255497(CD36);ncbi_733702(CD36)
BP	GO:0034197	triglyceride transport	3	5	6.71296e-05	0.0335892	ncbi_106504983(CD36);ncbi_110255497(CD36);ncbi_733702(CD36)
BP	GO:1902947	regulation of tau-protein kinase activity	3	5	6.71296e-05	0.0335892	ncbi_100157640(DKK1);ncbi_100525120(HGF);ncbi_396991(IFNG)
BP	GO:0021915	neural tube development	13	193	8.95091e-05	0.0410548	ncbi_100505408(Tsc2);ncbi_100513727(IFT140);ncbi_100516429(PKD1);ncbi_100516456(TWIST1);ncbi_100516634(FERD3L);ncbi_100518418(GATAD2A);ncbi_100622254(Rala);ncbi_100624508(SEMA3C);ncbi_110259917(COQ7);ncbi_110262227(FZD1);ncbi_492315(BMP7);ncbi_574073(Nog);ncbi_595105(CASP8)
BP	GO:1903202	negative regulation of oxidative stress-induced cell death	6	41	0.000118761	0.042271	ncbi_100515774(GFER);ncbi_100525120(HGF);ncbi_102160562(TBC1D24);ncbi_110262227(FZD1);ncbi_397106(IL10);ncbi_654328(MET)
BP	GO:0009115	xanthine catabolic process	3	6	0.000132356	0.042271	ncbi_100523701(AOX1);ncbi_100525616(AOX2);ncbi_100623394(Aox4)
BP	GO:0070543	response to linoleic acid	3	6	0.000132356	0.042271	ncbi_106504983(CD36);ncbi_110255497(CD36);ncbi_733702(CD36)
BP	GO:0071724	response to diacyl bacterial lipopeptide	3	6	0.000132356	0.042271	ncbi_106504983(CD36);ncbi_110255497(CD36);ncbi_733702(CD36)
BP	GO:0071726	cellular response to diacyl bacterial lipopeptide	3	6	0.000132356	0.042271	ncbi_106504983(CD36);ncbi_110255497(CD36);ncbi_733702(CD36)
BP	GO:0070887	cellular response to chemical stimulus	81	2876	0.000138241	0.042271	ncbi_100037958(CAPZA2);ncbi_100038024(IL19);ncbi_100125375(CAV2);ncbi_100125839(RAE1);ncbi_100125959(MDM2);ncbi_100126294(RTF2);ncbi_100134989(FAM210B);ncbi_100144524(ZBP1);ncbi_100144531(PCK1);ncbi_100144535(RAB22A);ncbi_100144536(VAPB);ncbi_100152555(RAP1B);ncbi_100156971(DENR);ncbi_100157640(DKK1);ncbi_100174961(KLF6);ncbi_100192445(PDPK1);ncbi_100286863(Dlx5);ncbi_100312961(ASNS);ncbi_1005054…
BP	GO:1900408	negative regulation of cellular response to oxidative stress	6	43	0.000155941	0.0445495	ncbi_100515774(GFER);ncbi_100525120(HGF);ncbi_102160562(TBC1D24);ncbi_110262227(FZD1);ncbi_397106(IL10);ncbi_654328(MET)
BP	GO:0071456	cellular response to hypoxia	11	152	0.000165309	0.0445495	ncbi_100125959(MDM2);ncbi_100144531(PCK1);ncbi_100505408(Tsc2);ncbi_100516456(TWIST1);ncbi_100516909(NUP107);ncbi_100517279(ITPR2);ncbi_100519790(GNGT1);ncbi_100738783(UPF1);ncbi_414381(CFLAR);ncbi_492315(BMP7);ncbi_574073(Nog)
BP	GO:0006824	cobalt ion transport	8	82	0.000169975	0.0445495	ncbi_100155346(ABCB9);ncbi_100157490(FGFR1OP2);ncbi_100513347(NUBP2);ncbi_100518064(ABCA3);ncbi_100524794(ABCA3);ncbi_100524979(ABCA3);ncbi_100622606(Abca3);ncbi_100738171(ABCB5)
BP	GO:0044260	cellular macromolecule metabolic process	199	8723	0.000188409	0.0448036	ncbi_100037958(CAPZA2);ncbi_100038015(LPAR2);ncbi_100049702(VPS33A);ncbi_100125959(MDM2);ncbi_100125973(RBM38);ncbi_100125974(SPO11);ncbi_100126237(CTCFL);ncbi_100126292(Cstf1);ncbi_100126293(CASS4);ncbi_100126294(RTF2);ncbi_100134987(GCNT7);ncbi_100134989(FAM210B);ncbi_100141471(CLK1);ncbi_100144525(TFAP2C);ncbi_100144531(PCK1);ncbi_100144535(RAB22A);ncbi_100152555(RAP1B);ncbi_100152909(BZW1);nc…
BP	GO:0033231	carbohydrate export	7	64	0.000212613	0.0448036	ncbi_100155346(ABCB9);ncbi_100518064(ABCA3);ncbi_100524794(ABCA3);ncbi_100524979(ABCA3);ncbi_100622606(Abca3);ncbi_100738171(ABCB5);ncbi_110259945(ABCA3)
BP	GO:0043215	daunorubicin transport	7	64	0.000212613	0.0448036	ncbi_100155346(ABCB9);ncbi_100518064(ABCA3);ncbi_100524794(ABCA3);ncbi_100524979(ABCA3);ncbi_100622606(Abca3);ncbi_100738171(ABCB5);ncbi_110259945(ABCA3)
BP	GO:0050679	positive regulation of epithelial cell proliferation	11	157	0.00021956	0.0448036	ncbi_100125375(CAV2);ncbi_100192445(PDPK1);ncbi_100286863(Dlx5);ncbi_100516456(TWIST1);ncbi_100516839(WNT2);ncbi_100525789(ERBB4);ncbi_110255474(Dlx6);ncbi_397106(IL10);ncbi_397609(PTN);ncbi_414381(CFLAR);ncbi_574073(Nog)
BP	GO:1900227	positive regulation of NLRP3 inflammasome complex assembly	3	7	0.000228344	0.0448036	ncbi_106504983(CD36);ncbi_110255497(CD36);ncbi_733702(CD36)
BP	GO:1902883	negative regulation of response to oxidative stress	6	46	0.000228353	0.0448036	ncbi_100515774(GFER);ncbi_100525120(HGF);ncbi_102160562(TBC1D24);ncbi_110262227(FZD1);ncbi_397106(IL10);ncbi_654328(MET)
BP	GO:0048522	positive regulation of cellular process	124	4939	0.00023038	0.0448036	ncbi_100037958(CAPZA2);ncbi_100038015(LPAR2);ncbi_100038024(IL19);ncbi_100125375(CAV2);ncbi_100125959(MDM2);ncbi_100125973(RBM38);ncbi_100126237(CTCFL);ncbi_100126293(CASS4);ncbi_100134989(FAM210B);ncbi_100144524(ZBP1);ncbi_100144525(TFAP2C);ncbi_100144531(PCK1);ncbi_100144536(VAPB);ncbi_100152555(RAP1B);ncbi_100152918(VPS37B);ncbi_100153677(CLIP1);ncbi_100154116(Hip1r);ncbi_100154605(GTF2A1);ncb…
BP	GO:0022402	cell cycle process	50	1574	0.000238167	0.0448036	ncbi_100125375(CAV2);ncbi_100125839(RAE1);ncbi_100125959(MDM2);ncbi_100125973(RBM38);ncbi_100125974(SPO11);ncbi_100126294(RTF2);ncbi_100155346(ABCB9);ncbi_100155867(INTS13);ncbi_100156510(MLXIP);ncbi_100337662(MIOS);ncbi_100512037(ARMC6);ncbi_100513347(NUBP2);ncbi_100514221(TELO2);ncbi_100515962(CDK14);ncbi_100516429(PKD1);ncbi_100516477(ASZ1);ncbi_100516909(NUP107);ncbi_100517704(E4f1);ncbi_1005…
BP	GO:0071705	nitrogen compound transport	65	2219	0.000257703	0.0448036	ncbi_100049702(VPS33A);ncbi_100125839(RAE1);ncbi_100125959(MDM2);ncbi_100141408(CBLN4);ncbi_100144526(Stx16);ncbi_100144535(RAB22A);ncbi_100151839(RASSF8);ncbi_100152918(VPS37B);ncbi_100153677(CLIP1);ncbi_100155346(ABCB9);ncbi_100337662(MIOS);ncbi_100505408(Tsc2);ncbi_100511342(ICA1);ncbi_100511477(TRAK2);ncbi_100513347(NUBP2);ncbi_100514482(AGR2);ncbi_100515258(BAIAP3);ncbi_100515774(GFER);ncbi_…
BP	GO:0009893	positive regulation of metabolic process	97	3675	0.000281948	0.0448036	ncbi_100037284(ITGB8);ncbi_100038015(LPAR2);ncbi_100125375(CAV2);ncbi_100125959(MDM2);ncbi_100125973(RBM38);ncbi_100126237(CTCFL);ncbi_100126293(CASS4);ncbi_100144525(TFAP2C);ncbi_100144531(PCK1);ncbi_100152555(RAP1B);ncbi_100154116(Hip1r);ncbi_100154605(GTF2A1);ncbi_100155744(Diablo);ncbi_100156510(MLXIP);ncbi_100156971(DENR);ncbi_100157640(DKK1);ncbi_100174961(KLF6);ncbi_100192445(PDPK1);ncbi_1…
BP	GO:1901656	glycoside transport	7	67	0.000283459	0.0448036	ncbi_100155346(ABCB9);ncbi_100518064(ABCA3);ncbi_100524794(ABCA3);ncbi_100524979(ABCA3);ncbi_100622606(Abca3);ncbi_100738171(ABCB5);ncbi_110259945(ABCA3)
BP	GO:0036294	cellular response to decreased oxygen levels	11	163	0.000303869	0.0448036	ncbi_100125959(MDM2);ncbi_100144531(PCK1);ncbi_100505408(Tsc2);ncbi_100516456(TWIST1);ncbi_100516909(NUP107);ncbi_100517279(ITPR2);ncbi_100519790(GNGT1);ncbi_100738783(UPF1);ncbi_414381(CFLAR);ncbi_492315(BMP7);ncbi_574073(Nog)
BP	GO:0033308	hydroxyectoine transport	7	68	0.00031089	0.0448036	ncbi_100155346(ABCB9);ncbi_100518064(ABCA3);ncbi_100523504(Grik4);ncbi_100524794(ABCA3);ncbi_100524979(ABCA3);ncbi_100622606(Abca3);ncbi_100738171(ABCB5)
BP	GO:0051470	ectoine transport	7	68	0.00031089	0.0448036	ncbi_100155346(ABCB9);ncbi_100518064(ABCA3);ncbi_100523504(Grik4);ncbi_100524794(ABCA3);ncbi_100524979(ABCA3);ncbi_100622606(Abca3);ncbi_100738171(ABCB5)
BP	GO:0048518	positive regulation of biological process	137	5618	0.000334128	0.0448036	ncbi_100037284(ITGB8);ncbi_100037958(CAPZA2);ncbi_100038015(LPAR2);ncbi_100038024(IL19);ncbi_100125375(CAV2);ncbi_100125959(MDM2);ncbi_100125973(RBM38);ncbi_100126237(CTCFL);ncbi_100126293(CASS4);ncbi_100134989(FAM210B);ncbi_100144524(ZBP1);ncbi_100144525(TFAP2C);ncbi_100144531(PCK1);ncbi_100144536(VAPB);ncbi_100152555(RAP1B);ncbi_100152918(VPS37B);ncbi_100153677(CLIP1);ncbi_100154116(Hip1r);ncbi…
BP	GO:0014902	myotube differentiation	9	114	0.00033928	0.0448036	ncbi_100125375(CAV2);ncbi_100125973(RBM38);ncbi_100520934(NOS1);ncbi_100521659(CYP26B1);ncbi_100523163(HDAC9);ncbi_100622906(NTN3);ncbi_100626912(BHLHE41);ncbi_110259950(CACNA1H);ncbi_414381(CFLAR)
BP	GO:0070339	response to bacterial lipopeptide	3	8	0.000360182	0.0448036	ncbi_106504983(CD36);ncbi_110255497(CD36);ncbi_733702(CD36)
BP	GO:0071220	cellular response to bacterial lipoprotein	3	8	0.000360182	0.0448036	ncbi_106504983(CD36);ncbi_110255497(CD36);ncbi_733702(CD36)
BP	GO:0071221	cellular response to bacterial lipopeptide	3	8	0.000360182	0.0448036	ncbi_106504983(CD36);ncbi_110255497(CD36);ncbi_733702(CD36)
BP	GO:0042221	response to chemical	112	4410	0.000360566	0.0448036	ncbi_100037958(CAPZA2);ncbi_100038024(IL19);ncbi_100125375(CAV2);ncbi_100125839(RAE1);ncbi_100125959(MDM2);ncbi_100126294(RTF2);ncbi_100134989(FAM210B);ncbi_100144524(ZBP1);ncbi_100144531(PCK1);ncbi_100144535(RAB22A);ncbi_100144536(VAPB);ncbi_100152555(RAP1B);ncbi_100155346(ABCB9);ncbi_100156971(DENR);ncbi_100157640(DKK1);ncbi_100174961(KLF6);ncbi_100192445(PDPK1);ncbi_100286863(Dlx5);ncbi_100312…
BP	GO:0044861	protein transport into plasma membrane raft	2	2	0.000363788	0.0448036	ncbi_100153677(CLIP1);ncbi_100505408(Tsc2)
BP	GO:0060302	negative regulation of cytokine activity	2	2	0.000363788	0.0448036	ncbi_397106(IL10);ncbi_574073(Nog)
BP	GO:1903027	regulation of opsonization	2	2	0.000363788	0.0448036	ncbi_100520583(C4BPB);ncbi_100520761(C4BPA)
BP	GO:1900407	regulation of cellular response to oxidative stress	7	70	0.000372136	0.0448036	ncbi_100515774(GFER);ncbi_100525120(HGF);ncbi_102160562(TBC1D24);ncbi_110262227(FZD1);ncbi_397106(IL10);ncbi_492315(BMP7);ncbi_654328(MET)
BP	GO:0016331	morphogenesis of embryonic epithelium	12	195	0.000381988	0.0448036	ncbi_100505408(Tsc2);ncbi_100516456(TWIST1);ncbi_100516839(WNT2);ncbi_100518418(GATAD2A);ncbi_100533196(UBE2I);ncbi_100622254(Rala);ncbi_110259917(COQ7);ncbi_110259952(Sox8);ncbi_110262227(FZD1);ncbi_492315(BMP7);ncbi_574073(Nog);ncbi_595105(CASP8)
BP	GO:0001838	embryonic epithelial tube formation	10	141	0.000382589	0.0448036	ncbi_100505408(Tsc2);ncbi_100516456(TWIST1);ncbi_100518418(GATAD2A);ncbi_100622254(Rala);ncbi_110259917(COQ7);ncbi_110259952(Sox8);ncbi_110262227(FZD1);ncbi_492315(BMP7);ncbi_574073(Nog);ncbi_595105(CASP8)
BP	GO:0015689	molybdate ion transport	7	71	0.000406184	0.0464119	ncbi_100155346(ABCB9);ncbi_100518064(ABCA3);ncbi_100524794(ABCA3);ncbi_100524979(ABCA3);ncbi_100622606(Abca3);ncbi_100738171(ABCB5);ncbi_110259945(ABCA3)
BP	GO:0051173	positive regulation of nitrogen compound metabolic process	79	2883	0.000413187	0.0464119	ncbi_100038015(LPAR2);ncbi_100125959(MDM2);ncbi_100126237(CTCFL);ncbi_100144525(TFAP2C);ncbi_100144531(PCK1);ncbi_100152555(RAP1B);ncbi_100154116(Hip1r);ncbi_100154605(GTF2A1);ncbi_100156510(MLXIP);ncbi_100156971(DENR);ncbi_100157640(DKK1);ncbi_100174961(KLF6);ncbi_100192445(PDPK1);ncbi_100286863(Dlx5);ncbi_100505408(Tsc2);ncbi_100511493(GDF1);ncbi_100512622(GSAP);ncbi_100514093(PBX4);ncbi_100514…
BP	GO:0006725	cellular aromatic compound metabolic process	159	6758	0.000452926	0.0493191	ncbi_100037932(IL26);ncbi_100049702(VPS33A);ncbi_100125959(MDM2);ncbi_100125973(RBM38);ncbi_100125974(SPO11);ncbi_100126237(CTCFL);ncbi_100126292(Cstf1);ncbi_100126294(RTF2);ncbi_100144525(TFAP2C);ncbi_100144531(PCK1);ncbi_100152555(RAP1B);ncbi_100152909(BZW1);ncbi_100154492(RSRC2);ncbi_100154605(GTF2A1);ncbi_100155346(ABCB9);ncbi_100155867(INTS13);ncbi_100156137(Setd1b);ncbi_100156510(MLXIP);ncb…
BP	GO:0006139	nucleobase-containing compound metabolic process	151	6356	0.000462226	0.0493191	ncbi_100125959(MDM2);ncbi_100125973(RBM38);ncbi_100125974(SPO11);ncbi_100126237(CTCFL);ncbi_100126292(Cstf1);ncbi_100126294(RTF2);ncbi_100144525(TFAP2C);ncbi_100144531(PCK1);ncbi_100152555(RAP1B);ncbi_100152909(BZW1);ncbi_100154492(RSRC2);ncbi_100154605(GTF2A1);ncbi_100155346(ABCB9);ncbi_100155867(INTS13);ncbi_100156137(Setd1b);ncbi_100156510(MLXIP);ncbi_100156964(PPIL3);ncbi_100157640(DKK1);ncbi…
BP	GO:0001841	neural tube formation	9	119	0.000465952	0.0493191	ncbi_100505408(Tsc2);ncbi_100516456(TWIST1);ncbi_100518418(GATAD2A);ncbi_100622254(Rala);ncbi_110259917(COQ7);ncbi_110262227(FZD1);ncbi_492315(BMP7);ncbi_574073(Nog);ncbi_595105(CASP8)
BP	GO:0090304	nucleic acid metabolic process	137	5663	0.000486486	0.0493191	ncbi_100125959(MDM2);ncbi_100125973(RBM38);ncbi_100125974(SPO11);ncbi_100126237(CTCFL);ncbi_100126292(Cstf1);ncbi_100126294(RTF2);ncbi_100144525(TFAP2C);ncbi_100144531(PCK1);ncbi_100152555(RAP1B);ncbi_100152909(BZW1);ncbi_100154492(RSRC2);ncbi_100154605(GTF2A1);ncbi_100155346(ABCB9);ncbi_100155867(INTS13);ncbi_100156137(Setd1b);ncbi_100156510(MLXIP);ncbi_100156964(PPIL3);ncbi_100157640(DKK1);ncbi…
BP	GO:1903204	negative regulation of oxidative stress-induced neuron death	4	20	0.000497234	0.0493191	ncbi_100515774(GFER);ncbi_102160562(TBC1D24);ncbi_110262227(FZD1);ncbi_397106(IL10)
BP	GO:0023056	positive regulation of signaling	50	1625	0.000499431	0.0493191	ncbi_100038015(LPAR2);ncbi_100038024(IL19);ncbi_100125375(CAV2);ncbi_100144524(ZBP1);ncbi_100144531(PCK1);ncbi_100152555(RAP1B);ncbi_100154116(Hip1r);ncbi_100154896(CASP10);ncbi_100156971(DENR);ncbi_100157640(DKK1);ncbi_100192445(PDPK1);ncbi_100286863(Dlx5);ncbi_100337662(MIOS);ncbi_100505408(Tsc2);ncbi_100511493(GDF1);ncbi_100514221(TELO2);ncbi_100514482(AGR2);ncbi_100515258(BAIAP3);ncbi_1005168…
BP	GO:0015716	organic phosphonate transport	7	74	0.000523501	0.0493191	ncbi_100155346(ABCB9);ncbi_100518064(ABCA3);ncbi_100524794(ABCA3);ncbi_100524979(ABCA3);ncbi_100620543(DNAH11);ncbi_100622606(Abca3);ncbi_100738171(ABCB5)
BP	GO:0015871	choline transport	7	74	0.000523501	0.0493191	ncbi_100155346(ABCB9);ncbi_100518064(ABCA3);ncbi_100524794(ABCA3);ncbi_100524979(ABCA3);ncbi_100622606(Abca3);ncbi_100738171(ABCB5);ncbi_110259945(ABCA3)
BP	GO:0032493	response to bacterial lipoprotein	3	9	0.000532638	0.0493191	ncbi_106504983(CD36);ncbi_110255497(CD36);ncbi_733702(CD36)
BP	GO:0046110	xanthine metabolic process	3	9	0.000532638	0.0493191	ncbi_100523701(AOX1);ncbi_100525616(AOX2);ncbi_100623394(Aox4)
BP	GO:0034641	cellular nitrogen compound metabolic process	169	7291	0.000537635	0.0493191	ncbi_100037284(ITGB8);ncbi_100125959(MDM2);ncbi_100125973(RBM38);ncbi_100125974(SPO11);ncbi_100126237(CTCFL);ncbi_100126292(Cstf1);ncbi_100126294(RTF2);ncbi_100144525(TFAP2C);ncbi_100144531(PCK1);ncbi_100144535(RAB22A);ncbi_100152555(RAP1B);ncbi_100152909(BZW1);ncbi_100154492(RSRC2);ncbi_100154605(GTF2A1);ncbi_100154896(CASP10);ncbi_100155346(ABCB9);ncbi_100155867(INTS13);ncbi_100156137(Setd1b);n…
BP	GO:0007049	cell cycle	60	2064	0.00056663	0.0503846	ncbi_100125375(CAV2);ncbi_100125839(RAE1);ncbi_100125959(MDM2);ncbi_100125973(RBM38);ncbi_100125974(SPO11);ncbi_100126237(CTCFL);ncbi_100126294(RTF2);ncbi_100153677(CLIP1);ncbi_100155346(ABCB9);ncbi_100155867(INTS13);ncbi_100156510(MLXIP);ncbi_100312961(ASNS);ncbi_100337662(MIOS);ncbi_100505408(Tsc2);ncbi_100512037(ARMC6);ncbi_100513347(NUBP2);ncbi_100514221(TELO2);ncbi_100515962(CDK14);ncbi_1005…
BP	GO:0030154	cell differentiation	104	4078	0.000567559	0.0503846	ncbi_100049702(VPS33A);ncbi_100125375(CAV2);ncbi_100125959(MDM2);ncbi_100125973(RBM38);ncbi_100125974(SPO11);ncbi_100126293(CASS4);ncbi_100134989(FAM210B);ncbi_100144525(TFAP2C);ncbi_100144531(PCK1);ncbi_100152555(RAP1B);ncbi_100153677(CLIP1);ncbi_100155867(INTS13);ncbi_100156137(Setd1b);ncbi_100157426(STON2);ncbi_100157640(DKK1);ncbi_100174961(KLF6);ncbi_100192445(PDPK1);ncbi_100286863(Dlx5);ncb…
BP	GO:0071453	cellular response to oxygen levels	11	176	0.000582867	0.0509222	ncbi_100125959(MDM2);ncbi_100144531(PCK1);ncbi_100505408(Tsc2);ncbi_100516456(TWIST1);ncbi_100516909(NUP107);ncbi_100517279(ITPR2);ncbi_100519790(GNGT1);ncbi_100738783(UPF1);ncbi_414381(CFLAR);ncbi_492315(BMP7);ncbi_574073(Nog)
BP	GO:0018193	peptidyl-amino acid modification	39	1189	0.000668337	0.0574769	ncbi_100037958(CAPZA2);ncbi_100125959(MDM2);ncbi_100126237(CTCFL);ncbi_100126293(CASS4);ncbi_100134989(FAM210B);ncbi_100152918(VPS37B);ncbi_100156137(Setd1b);ncbi_100156964(PPIL3);ncbi_100157490(FGFR1OP2);ncbi_100157640(DKK1);ncbi_100192445(PDPK1);ncbi_100513301(RBBP5);ncbi_100515779(DYRK2);ncbi_100516429(PKD1);ncbi_100516456(TWIST1);ncbi_100519508(IKBKE);ncbi_100520934(NOS1);ncbi_100521161(PLCL1…
BP	GO:0031325	positive regulation of cellular metabolic process	82	3069	0.000689123	0.0583528	ncbi_100038015(LPAR2);ncbi_100125959(MDM2);ncbi_100126237(CTCFL);ncbi_100126293(CASS4);ncbi_100144525(TFAP2C);ncbi_100144531(PCK1);ncbi_100152555(RAP1B);ncbi_100154116(Hip1r);ncbi_100154605(GTF2A1);ncbi_100155744(Diablo);ncbi_100156510(MLXIP);ncbi_100156971(DENR);ncbi_100157640(DKK1);ncbi_100174961(KLF6);ncbi_100192445(PDPK1);ncbi_100286863(Dlx5);ncbi_100505408(Tsc2);ncbi_100511493(GDF1);ncbi_100…
BP	GO:0002713	negative regulation of B cell mediated immunity	3	10	0.000750167	0.0601843	ncbi_100520583(C4BPB);ncbi_100520761(C4BPA);ncbi_100625217(THOC1)
BP	GO:0002890	negative regulation of immunoglobulin mediated immune response	3	10	0.000750167	0.0601843	ncbi_100520583(C4BPB);ncbi_100520761(C4BPA);ncbi_100625217(THOC1)
BP	GO:0044539	long-chain fatty acid import	3	10	0.000750167	0.0601843	ncbi_106504983(CD36);ncbi_110255497(CD36);ncbi_733702(CD36)
BP	GO:1901360	organic cyclic compound metabolic process	161	6926	0.000754491	0.0601843	ncbi_100049702(VPS33A);ncbi_100125959(MDM2);ncbi_100125973(RBM38);ncbi_100125974(SPO11);ncbi_100126237(CTCFL);ncbi_100126292(Cstf1);ncbi_100126294(RTF2);ncbi_100144525(TFAP2C);ncbi_100144531(PCK1);ncbi_100152555(RAP1B);ncbi_100152909(BZW1);ncbi_100154492(RSRC2);ncbi_100154605(GTF2A1);ncbi_100155346(ABCB9);ncbi_100155867(INTS13);ncbi_100156137(Setd1b);ncbi_100156510(MLXIP);ncbi_100156964(PPIL3);nc…
BP	GO:0061138	morphogenesis of a branching epithelium	12	211	0.00077128	0.0606447	ncbi_100144525(TFAP2C);ncbi_100516429(PKD1);ncbi_100516839(WNT2);ncbi_100524100(SEMA3E);ncbi_100524319(GREB1L);ncbi_100525120(HGF);ncbi_100624508(SEMA3C);ncbi_110259952(Sox8);ncbi_397106(IL10);ncbi_492315(BMP7);ncbi_574073(Nog);ncbi_654328(MET)
BP	GO:0009967	positive regulation of signal transduction	45	1451	0.000831671	0.0644721	ncbi_100038015(LPAR2);ncbi_100038024(IL19);ncbi_100125375(CAV2);ncbi_100144524(ZBP1);ncbi_100144531(PCK1);ncbi_100152555(RAP1B);ncbi_100154116(Hip1r);ncbi_100154896(CASP10);ncbi_100156971(DENR);ncbi_100157640(DKK1);ncbi_100192445(PDPK1);ncbi_100286863(Dlx5);ncbi_100337662(MIOS);ncbi_100505408(Tsc2);ncbi_100511493(GDF1);ncbi_100514221(TELO2);ncbi_100514482(AGR2);ncbi_100516839(WNT2);ncbi_100518959…
BP	GO:0072175	epithelial tube formation	10	156	0.000845006	0.064596	ncbi_100505408(Tsc2);ncbi_100516456(TWIST1);ncbi_100518418(GATAD2A);ncbi_100622254(Rala);ncbi_110259917(COQ7);ncbi_110259952(Sox8);ncbi_110262227(FZD1);ncbi_492315(BMP7);ncbi_574073(Nog);ncbi_595105(CASP8)
BP	GO:0010647	positive regulation of cell communication	50	1667	0.000883585	0.0664512	ncbi_100038015(LPAR2);ncbi_100038024(IL19);ncbi_100125375(CAV2);ncbi_100144524(ZBP1);ncbi_100144531(PCK1);ncbi_100152555(RAP1B);ncbi_100154116(Hip1r);ncbi_100154896(CASP10);ncbi_100156971(DENR);ncbi_100157640(DKK1);ncbi_100192445(PDPK1);ncbi_100286863(Dlx5);ncbi_100337662(MIOS);ncbi_100505408(Tsc2);ncbi_100511493(GDF1);ncbi_100514221(TELO2);ncbi_100514482(AGR2);ncbi_100515258(BAIAP3);ncbi_1005168…
BP	GO:0051649	establishment of localization in cell	85	3236	0.000912221	0.0664512	ncbi_100037958(CAPZA2);ncbi_100049702(VPS33A);ncbi_100125839(RAE1);ncbi_100125959(MDM2);ncbi_100125974(SPO11);ncbi_100141408(CBLN4);ncbi_100144500(RHOF);ncbi_100144526(Stx16);ncbi_100152555(RAP1B);ncbi_100152918(VPS37B);ncbi_100153677(CLIP1);ncbi_100154116(Hip1r);ncbi_100155346(ABCB9);ncbi_100155744(Diablo);ncbi_100156510(MLXIP);ncbi_100157426(STON2);ncbi_100192445(PDPK1);ncbi_100505408(Tsc2);ncb…
BP	GO:0046483	heterocycle metabolic process	156	6697	0.000913764	0.0664512	ncbi_100049702(VPS33A);ncbi_100125959(MDM2);ncbi_100125973(RBM38);ncbi_100125974(SPO11);ncbi_100126237(CTCFL);ncbi_100126292(Cstf1);ncbi_100126294(RTF2);ncbi_100144525(TFAP2C);ncbi_100144531(PCK1);ncbi_100152555(RAP1B);ncbi_100152909(BZW1);ncbi_100154492(RSRC2);ncbi_100154605(GTF2A1);ncbi_100155346(ABCB9);ncbi_100155867(INTS13);ncbi_100156137(Setd1b);ncbi_100156510(MLXIP);ncbi_100156964(PPIL3);nc…
BP	GO:0071364	cellular response to epidermal growth factor stimulus	5	40	0.000937793	0.0664512	ncbi_100192445(PDPK1);ncbi_100525789(ERBB4);ncbi_100625763(PTPN12);ncbi_397322(IGFALS);ncbi_414381(CFLAR)
BP	GO:2000826	regulation of heart morphogenesis	5	40	0.000937793	0.0664512	ncbi_100157640(DKK1);ncbi_100516456(TWIST1);ncbi_100624508(SEMA3C);ncbi_492315(BMP7);ncbi_574073(Nog)
BP	GO:0015695	organic cation transport	8	106	0.000969244	0.0664512	ncbi_100155346(ABCB9);ncbi_100518064(ABCA3);ncbi_100524794(ABCA3);ncbi_100524979(ABCA3);ncbi_100622606(Abca3);ncbi_100738171(ABCB5);ncbi_106508326(SLC25A42);ncbi_110259945(ABCA3)
BP	GO:0019634	organic phosphonate metabolic process	8	106	0.000969244	0.0664512	ncbi_100155346(ABCB9);ncbi_100518064(ABCA3);ncbi_100518775(AMDHD2);ncbi_100524794(ABCA3);ncbi_100524979(ABCA3);ncbi_100620543(DNAH11);ncbi_100622606(Abca3);ncbi_100738171(ABCB5)
BP	GO:1902882	regulation of response to oxidative stress	7	82	0.000971384	0.0664512	ncbi_100515774(GFER);ncbi_100525120(HGF);ncbi_102160562(TBC1D24);ncbi_110262227(FZD1);ncbi_397106(IL10);ncbi_492315(BMP7);ncbi_654328(MET)
BP	GO:0035108	limb morphogenesis	10	159	0.000977933	0.0664512	ncbi_100157640(DKK1);ncbi_100286863(Dlx5);ncbi_100513727(IFT140);ncbi_100516456(TWIST1);ncbi_100521659(CYP26B1);ncbi_100624508(SEMA3C);ncbi_100627196(Sp8);ncbi_110255474(Dlx6);ncbi_492315(BMP7);ncbi_574073(Nog)
BP	GO:0006145	purine nucleobase catabolic process	3	11	0.00101693	0.0666386	ncbi_100523701(AOX1);ncbi_100525616(AOX2);ncbi_100623394(Aox4)
BP	GO:0071840	cellular component organization or biogenesis	165	7175	0.00104835	0.0666386	ncbi_100037284(ITGB8);ncbi_100037958(CAPZA2);ncbi_100049702(VPS33A);ncbi_100125375(CAV2);ncbi_100125839(RAE1);ncbi_100125959(MDM2);ncbi_100125974(SPO11);ncbi_100126237(CTCFL);ncbi_100126293(CASS4);ncbi_100144500(RHOF);ncbi_100144526(Stx16);ncbi_100144531(PCK1);ncbi_100144535(RAB22A);ncbi_100151839(RASSF8);ncbi_100152555(RAP1B);ncbi_100152918(VPS37B);ncbi_100153677(CLIP1);ncbi_100154116(Hip1r);ncb…
BP	GO:0006114	glycerol biosynthetic process	2	3	0.00107755	0.0666386	ncbi_100144531(PCK1);ncbi_100739035(PGP)
BP	GO:0019401	alditol biosynthetic process	2	3	0.00107755	0.0666386	ncbi_100144531(PCK1);ncbi_100739035(PGP)
BP	GO:0030450	regulation of complement activation, classical pathway	2	3	0.00107755	0.0666386	ncbi_100520583(C4BPB);ncbi_100520761(C4BPA)
BP	GO:0044860	protein localization to plasma membrane raft	2	3	0.00107755	0.0666386	ncbi_100153677(CLIP1);ncbi_100505408(Tsc2)
BP	GO:0045959	negative regulation of complement activation, classical pathway	2	3	0.00107755	0.0666386	ncbi_100520583(C4BPB);ncbi_100520761(C4BPA)
BP	GO:0060300	regulation of cytokine activity	2	3	0.00107755	0.0666386	ncbi_397106(IL10);ncbi_574073(Nog)
BP	GO:0008272	sulfate transport	7	84	0.00112042	0.0680887	ncbi_100155346(ABCB9);ncbi_100518064(ABCA3);ncbi_100524794(ABCA3);ncbi_100524979(ABCA3);ncbi_100622606(Abca3);ncbi_100738171(ABCB5);ncbi_110255469(SLC26A9)
BP	GO:1902533	positive regulation of intracellular signal transduction	31	901	0.00114343	0.0680887	ncbi_100038015(LPAR2);ncbi_100038024(IL19);ncbi_100144531(PCK1);ncbi_100152555(RAP1B);ncbi_100154896(CASP10);ncbi_100157640(DKK1);ncbi_100192445(PDPK1);ncbi_100337662(MIOS);ncbi_100505408(Tsc2);ncbi_100514221(TELO2);ncbi_100519054(KSR2);ncbi_100519508(IKBKE);ncbi_100520934(NOS1);ncbi_100521167(DGKI);ncbi_100521718(Mapk8ip3);ncbi_100521986(MAPKAPK2);ncbi_100522695(IL20);ncbi_100525120(HGF);ncbi_10…
BP	GO:0006817	phosphate ion transport	9	135	0.00115499	0.0680887	ncbi_100155346(ABCB9);ncbi_100518064(ABCA3);ncbi_100519751(SVOPL);ncbi_100524794(ABCA3);ncbi_100524979(ABCA3);ncbi_100620543(DNAH11);ncbi_100622606(Abca3);ncbi_100627220(TMCC2);ncbi_100738171(ABCB5)
BP	GO:1903201	regulation of oxidative stress-induced cell death	6	62	0.00116084	0.0680887	ncbi_100515774(GFER);ncbi_100525120(HGF);ncbi_102160562(TBC1D24);ncbi_110262227(FZD1);ncbi_397106(IL10);ncbi_654328(MET)
BP	GO:0009240	isopentenyl diphosphate biosynthetic process	5	42	0.00117522	0.0680887	ncbi_100510957(ACSM2B);ncbi_100511318(ACSM5);ncbi_100512220(ACSM3);ncbi_100512595(ACSM4);ncbi_100623666(CRPPA)
BP	GO:0046490	isopentenyl diphosphate metabolic process	5	42	0.00117522	0.0680887	ncbi_100510957(ACSM2B);ncbi_100511318(ACSM5);ncbi_100512220(ACSM3);ncbi_100512595(ACSM4);ncbi_100623666(CRPPA)
BP	GO:0018108	peptidyl-tyrosine phosphorylation	16	350	0.00119443	0.0683269	ncbi_100037958(CAPZA2);ncbi_100126293(CASS4);ncbi_100157490(FGFR1OP2);ncbi_100515779(DYRK2);ncbi_100522695(IL20);ncbi_100525120(HGF);ncbi_100525530(DSTYK);ncbi_100525789(ERBB4);ncbi_100620590(TRIM24);ncbi_100622254(Rala);ncbi_100623340(GPRC5B);ncbi_100738908(MLST8);ncbi_100739107(DYRK3);ncbi_106504942(FAM72A);ncbi_396991(IFNG);ncbi_654328(MET)
BP	GO:0003203	endocardial cushion morphogenesis	4	25	0.00120416	0.0683269	ncbi_100125959(MDM2);ncbi_100516456(TWIST1);ncbi_492315(BMP7);ncbi_574073(Nog)
BP	GO:0015750	pentose transport	6	63	0.00126278	0.0697965	ncbi_100155346(ABCB9);ncbi_100518064(ABCA3);ncbi_100524794(ABCA3);ncbi_100524979(ABCA3);ncbi_100622606(Abca3);ncbi_100738171(ABCB5)
BP	GO:0015753	D-xylose transport	6	63	0.00126278	0.0697965	ncbi_100155346(ABCB9);ncbi_100518064(ABCA3);ncbi_100524794(ABCA3);ncbi_100524979(ABCA3);ncbi_100622606(Abca3);ncbi_100738171(ABCB5)
BP	GO:0030326	embryonic limb morphogenesis	9	137	0.00128073	0.0697965	ncbi_100157640(DKK1);ncbi_100286863(Dlx5);ncbi_100513727(IFT140);ncbi_100516456(TWIST1);ncbi_100521659(CYP26B1);ncbi_100627196(Sp8);ncbi_110255474(Dlx6);ncbi_492315(BMP7);ncbi_574073(Nog)
BP	GO:1902589	single-organism organelle organization	88	3412	0.00128079	0.0697965	ncbi_100037958(CAPZA2);ncbi_100049702(VPS33A);ncbi_100125375(CAV2);ncbi_100125839(RAE1);ncbi_100125974(SPO11);ncbi_100126237(CTCFL);ncbi_100144500(RHOF);ncbi_100144526(Stx16);ncbi_100151839(RASSF8);ncbi_100153677(CLIP1);ncbi_100154116(Hip1r);ncbi_100155867(INTS13);ncbi_100156137(Setd1b);ncbi_100156971(DENR);ncbi_100192445(PDPK1);ncbi_100192448(SLC9A3R2);ncbi_100337662(MIOS);ncbi_100505408(Tsc2);n…
BP	GO:0070508	cholesterol import	3	12	0.0013368	0.0713839	ncbi_106504983(CD36);ncbi_110255497(CD36);ncbi_733702(CD36)
BP	GO:0051247	positive regulation of protein metabolic process	46	1529	0.00135817	0.0713839	ncbi_100038015(LPAR2);ncbi_100125959(MDM2);ncbi_100126293(CASS4);ncbi_100152555(RAP1B);ncbi_100154116(Hip1r);ncbi_100155744(Diablo);ncbi_100156971(DENR);ncbi_100157640(DKK1);ncbi_100192445(PDPK1);ncbi_100505408(Tsc2);ncbi_100511493(GDF1);ncbi_100512622(GSAP);ncbi_100514221(TELO2);ncbi_100516429(PKD1);ncbi_100519054(KSR2);ncbi_100520583(C4BPB);ncbi_100520761(C4BPA);ncbi_100520934(NOS1);ncbi_100521…
BP	GO:0048473	D-methionine transport	6	64	0.00137141	0.0713839	ncbi_100155346(ABCB9);ncbi_100518064(ABCA3);ncbi_100524794(ABCA3);ncbi_100524979(ABCA3);ncbi_100622606(Abca3);ncbi_100738171(ABCB5)
BP	GO:0019427	acetyl-CoA biosynthetic process from acetate	4	26	0.00140189	0.0713839	ncbi_100510957(ACSM2B);ncbi_100511318(ACSM5);ncbi_100512220(ACSM3);ncbi_100512595(ACSM4)
BP	GO:0034605	cellular response to heat	7	88	0.00147196	0.0713839	ncbi_100514160(XYLT1);ncbi_100516909(NUP107);ncbi_100517204(TFEC);ncbi_100521986(MAPKAPK2);ncbi_100624116(RPA3);ncbi_100625217(THOC1);ncbi_100738908(MLST8)
BP	GO:0015821	methionine transport	6	65	0.00148704	0.0713839	ncbi_100155346(ABCB9);ncbi_100518064(ABCA3);ncbi_100524794(ABCA3);ncbi_100524979(ABCA3);ncbi_100622606(Abca3);ncbi_100738171(ABCB5)
BP	GO:0015846	polyamine transport	6	65	0.00148704	0.0713839	ncbi_100155346(ABCB9);ncbi_100518064(ABCA3);ncbi_100524794(ABCA3);ncbi_100524979(ABCA3);ncbi_100622606(Abca3);ncbi_100738171(ABCB5)
BP	GO:0015920	lipopolysaccharide transport	6	65	0.00148704	0.0713839	ncbi_100155346(ABCB9);ncbi_100518064(ABCA3);ncbi_100524794(ABCA3);ncbi_100524979(ABCA3);ncbi_100622606(Abca3);ncbi_100738171(ABCB5)
BP	GO:0043213	bacteriocin transport	6	65	0.00148704	0.0713839	ncbi_100155346(ABCB9);ncbi_100518064(ABCA3);ncbi_100524794(ABCA3);ncbi_100524979(ABCA3);ncbi_100622606(Abca3);ncbi_100738171(ABCB5)
BP	GO:0070848	response to growth factor	25	683	0.001495	0.0713839	ncbi_100125375(CAV2);ncbi_100125959(MDM2);ncbi_100157640(DKK1);ncbi_100192445(PDPK1);ncbi_100286863(Dlx5);ncbi_100511493(GDF1);ncbi_100516456(TWIST1);ncbi_100516839(WNT2);ncbi_100520934(NOS1);ncbi_100521986(MAPKAPK2);ncbi_100525120(HGF);ncbi_100525450(CERS1);ncbi_100525530(DSTYK);ncbi_100525789(ERBB4);ncbi_100533196(UBE2I);ncbi_100625763(PTPN12);ncbi_106504942(FAM72A);ncbi_110262227(FZD1);ncbi_39…
BP	GO:0015833	peptide transport	51	1752	0.00150577	0.0713839	ncbi_100049702(VPS33A);ncbi_100125959(MDM2);ncbi_100141408(CBLN4);ncbi_100144526(Stx16);ncbi_100144535(RAB22A);ncbi_100152918(VPS37B);ncbi_100153677(CLIP1);ncbi_100155346(ABCB9);ncbi_100337662(MIOS);ncbi_100505408(Tsc2);ncbi_100511342(ICA1);ncbi_100511477(TRAK2);ncbi_100515258(BAIAP3);ncbi_100515774(GFER);ncbi_100516429(PKD1);ncbi_100516456(TWIST1);ncbi_100516909(NUP107);ncbi_100517279(ITPR2);ncb…
BP	GO:0018212	peptidyl-tyrosine modification	16	359	0.00155125	0.0713839	ncbi_100037958(CAPZA2);ncbi_100126293(CASS4);ncbi_100157490(FGFR1OP2);ncbi_100515779(DYRK2);ncbi_100522695(IL20);ncbi_100525120(HGF);ncbi_100525530(DSTYK);ncbi_100525789(ERBB4);ncbi_100620590(TRIM24);ncbi_100622254(Rala);ncbi_100623340(GPRC5B);ncbi_100738908(MLST8);ncbi_100739107(DYRK3);ncbi_106504942(FAM72A);ncbi_396991(IFNG);ncbi_654328(MET)
BP	GO:0048468	cell development	68	2512	0.00159167	0.0713839	ncbi_100049702(VPS33A);ncbi_100125375(CAV2);ncbi_100125959(MDM2);ncbi_100125974(SPO11);ncbi_100126293(CASS4);ncbi_100134989(FAM210B);ncbi_100144525(TFAP2C);ncbi_100144531(PCK1);ncbi_100152555(RAP1B);ncbi_100153677(CLIP1);ncbi_100155867(INTS13);ncbi_100157640(DKK1);ncbi_100192445(PDPK1);ncbi_100286863(Dlx5);ncbi_100337662(MIOS);ncbi_100505408(Tsc2);ncbi_100511477(TRAK2);ncbi_100511493(GDF1);ncbi_1…
BP	GO:0010657	muscle cell apoptotic process	6	66	0.00160994	0.0713839	ncbi_100192445(PDPK1);ncbi_100519790(GNGT1);ncbi_100525789(ERBB4);ncbi_396991(IFNG);ncbi_414381(CFLAR);ncbi_492315(BMP7)
BP	GO:0015706	nitrate transport	6	66	0.00160994	0.0713839	ncbi_100155346(ABCB9);ncbi_100518064(ABCA3);ncbi_100524794(ABCA3);ncbi_100524979(ABCA3);ncbi_100622606(Abca3);ncbi_100738171(ABCB5)
BP	GO:0019184	nonribosomal peptide biosynthetic process	5	45	0.001611	0.0713839	ncbi_100510957(ACSM2B);ncbi_100511318(ACSM5);ncbi_100512220(ACSM3);ncbi_100512595(ACSM4);ncbi_100624780(Hagh)
BP	GO:0070849	response to epidermal growth factor	5	45	0.001611	0.0713839	ncbi_100192445(PDPK1);ncbi_100525789(ERBB4);ncbi_100625763(PTPN12);ncbi_397322(IGFALS);ncbi_414381(CFLAR)
BP	GO:0009237	siderophore metabolic process	4	27	0.00162118	0.0713839	ncbi_100510957(ACSM2B);ncbi_100511318(ACSM5);ncbi_100512220(ACSM3);ncbi_100512595(ACSM4)
BP	GO:0019290	siderophore biosynthetic process	4	27	0.00162118	0.0713839	ncbi_100510957(ACSM2B);ncbi_100511318(ACSM5);ncbi_100512220(ACSM3);ncbi_100512595(ACSM4)
BP	GO:0019350	teichoic acid biosynthetic process	4	27	0.00162118	0.0713839	ncbi_100510957(ACSM2B);ncbi_100511318(ACSM5);ncbi_100512220(ACSM3);ncbi_100512595(ACSM4)
BP	GO:0019878	lysine biosynthetic process via aminoadipic acid	4	27	0.00162118	0.0713839	ncbi_100510957(ACSM2B);ncbi_100511318(ACSM5);ncbi_100512220(ACSM3);ncbi_100512595(ACSM4)
BP	GO:0046374	teichoic acid metabolic process	4	27	0.00162118	0.0713839	ncbi_100510957(ACSM2B);ncbi_100511318(ACSM5);ncbi_100512220(ACSM3);ncbi_100512595(ACSM4)
BP	GO:0060571	morphogenesis of an epithelial fold	4	27	0.00162118	0.0713839	ncbi_100516839(WNT2);ncbi_100518418(GATAD2A);ncbi_492315(BMP7);ncbi_574073(Nog)
BP	GO:1903203	regulation of oxidative stress-induced neuron death	4	27	0.00162118	0.0713839	ncbi_100515774(GFER);ncbi_102160562(TBC1D24);ncbi_110262227(FZD1);ncbi_397106(IL10)
BP	GO:0001763	morphogenesis of a branching structure	12	231	0.00167848	0.0714073	ncbi_100144525(TFAP2C);ncbi_100516429(PKD1);ncbi_100516839(WNT2);ncbi_100524100(SEMA3E);ncbi_100524319(GREB1L);ncbi_100525120(HGF);ncbi_100624508(SEMA3C);ncbi_110259952(Sox8);ncbi_397106(IL10);ncbi_492315(BMP7);ncbi_574073(Nog);ncbi_654328(MET)
BP	GO:0006109	regulation of carbohydrate metabolic process	10	171	0.00169208	0.0714073	ncbi_100144531(PCK1);ncbi_100156510(MLXIP);ncbi_100515779(DYRK2);ncbi_100523270(PFKFB2);ncbi_100623666(CRPPA);ncbi_100626235(SLC45A3);ncbi_100739035(PGP);ncbi_102158000(SDHAF3);ncbi_396991(IFNG);ncbi_733640(PRKG1)
BP	GO:0030299	intestinal cholesterol absorption	3	13	0.00171337	0.0714073	ncbi_106504983(CD36);ncbi_110255497(CD36);ncbi_733702(CD36)
BP	GO:0035376	sterol import	3	13	0.00171337	0.0714073	ncbi_106504983(CD36);ncbi_110255497(CD36);ncbi_733702(CD36)
BP	GO:1900225	regulation of NLRP3 inflammasome complex assembly	3	13	0.00171337	0.0714073	ncbi_106504983(CD36);ncbi_110255497(CD36);ncbi_733702(CD36)
BP	GO:0022612	gland morphogenesis	9	143	0.0017255	0.0714073	ncbi_100144525(TFAP2C);ncbi_100516839(WNT2);ncbi_100520468(CREB3L2);ncbi_100525120(HGF);ncbi_100624508(SEMA3C);ncbi_397609(PTN);ncbi_414381(CFLAR);ncbi_492315(BMP7);ncbi_574073(Nog)
BP	GO:0035113	embryonic appendage morphogenesis	9	143	0.0017255	0.0714073	ncbi_100157640(DKK1);ncbi_100286863(Dlx5);ncbi_100513727(IFT140);ncbi_100516456(TWIST1);ncbi_100521659(CYP26B1);ncbi_100627196(Sp8);ncbi_110255474(Dlx6);ncbi_492315(BMP7);ncbi_574073(Nog)
BP	GO:1901264	carbohydrate derivative transport	9	143	0.0017255	0.0714073	ncbi_100155346(ABCB9);ncbi_100514482(AGR2);ncbi_100518064(ABCA3);ncbi_100524794(ABCA3);ncbi_100524979(ABCA3);ncbi_100622606(Abca3);ncbi_100738171(ABCB5);ncbi_106508326(SLC25A42);ncbi_110259945(ABCA3)
BP	GO:0043009	chordate embryonic development	25	692	0.0017856	0.0730917	ncbi_100144525(TFAP2C);ncbi_100152555(RAP1B);ncbi_100157640(DKK1);ncbi_100286863(Dlx5);ncbi_100505408(Tsc2);ncbi_100511493(GDF1);ncbi_100513727(IFT140);ncbi_100516429(PKD1);ncbi_100516456(TWIST1);ncbi_100516634(FERD3L);ncbi_100516839(WNT2);ncbi_100518418(GATAD2A);ncbi_100521659(CYP26B1);ncbi_100521718(Mapk8ip3);ncbi_100525450(CERS1);ncbi_100622254(Rala);ncbi_100624508(SEMA3C);ncbi_102160784(SATB2…
BP	GO:0048608	reproductive structure development	22	579	0.00179277	0.0730917	ncbi_100037284(ITGB8);ncbi_100125974(SPO11);ncbi_100144525(TFAP2C);ncbi_100192445(PDPK1);ncbi_100513301(RBBP5);ncbi_100516429(PKD1);ncbi_100516839(WNT2);ncbi_100516909(NUP107);ncbi_100518243(CCNF);ncbi_100518959(ATP6V0C);ncbi_100523684(Tecta);ncbi_100524319(GREB1L);ncbi_100625621(MAU2);ncbi_100625964(SMG1);ncbi_100738783(UPF1);ncbi_100738908(MLST8);ncbi_110259952(Sox8);ncbi_397106(IL10);ncbi_3976…
BP	GO:0036475	neuron death in response to oxidative stress	4	28	0.00186322	0.0754058	ncbi_100515774(GFER);ncbi_102160562(TBC1D24);ncbi_110262227(FZD1);ncbi_397106(IL10)
BP	GO:0048519	negative regulation of biological process	118	4898	0.00189401	0.0757561	ncbi_100037284(ITGB8);ncbi_100037958(CAPZA2);ncbi_100038024(IL19);ncbi_100049702(VPS33A);ncbi_100125375(CAV2);ncbi_100125376(TES);ncbi_100125959(MDM2);ncbi_100125973(RBM38);ncbi_100144525(TFAP2C);ncbi_100144531(PCK1);ncbi_100144535(RAB22A);ncbi_100151839(RASSF8);ncbi_100152555(RAP1B);ncbi_100153287(HCAR1);ncbi_100154116(Hip1r);ncbi_100157490(FGFR1OP2);ncbi_100157640(DKK1);ncbi_100192445(PDPK1);nc…
BP	GO:0071363	cellular response to growth factor stimulus	24	657	0.00189941	0.0757561	ncbi_100125375(CAV2);ncbi_100125959(MDM2);ncbi_100157640(DKK1);ncbi_100192445(PDPK1);ncbi_100286863(Dlx5);ncbi_100511493(GDF1);ncbi_100516456(TWIST1);ncbi_100516839(WNT2);ncbi_100520934(NOS1);ncbi_100521986(MAPKAPK2);ncbi_100525120(HGF);ncbi_100525450(CERS1);ncbi_100525530(DSTYK);ncbi_100525789(ERBB4);ncbi_100533196(UBE2I);ncbi_100625763(PTPN12);ncbi_106504942(FAM72A);ncbi_110262227(FZD1);ncbi_39…
BP	GO:0051641	cellular localization	95	3789	0.00192599	0.0762635	ncbi_100037958(CAPZA2);ncbi_100049702(VPS33A);ncbi_100125839(RAE1);ncbi_100125959(MDM2);ncbi_100125974(SPO11);ncbi_100141408(CBLN4);ncbi_100144500(RHOF);ncbi_100144526(Stx16);ncbi_100152555(RAP1B);ncbi_100152918(VPS37B);ncbi_100153677(CLIP1);ncbi_100154116(Hip1r);ncbi_100155346(ABCB9);ncbi_100155744(Diablo);ncbi_100155867(INTS13);ncbi_100156510(MLXIP);ncbi_100157426(STON2);ncbi_100192445(PDPK1);n…
BP	GO:0061458	reproductive system development	22	583	0.00195249	0.0764802	ncbi_100037284(ITGB8);ncbi_100125974(SPO11);ncbi_100144525(TFAP2C);ncbi_100192445(PDPK1);ncbi_100513301(RBBP5);ncbi_100516429(PKD1);ncbi_100516839(WNT2);ncbi_100516909(NUP107);ncbi_100518243(CCNF);ncbi_100518959(ATP6V0C);ncbi_100523684(Tecta);ncbi_100524319(GREB1L);ncbi_100625621(MAU2);ncbi_100625964(SMG1);ncbi_100738783(UPF1);ncbi_100738908(MLST8);ncbi_110259952(Sox8);ncbi_397106(IL10);ncbi_3976…
BP	GO:0060393	regulation of pathway-restricted SMAD protein phosphorylation	5	47	0.00196081	0.0764802	ncbi_100157640(DKK1);ncbi_100511493(GDF1);ncbi_100525450(CERS1);ncbi_492315(BMP7);ncbi_574073(Nog)
BP	GO:0060548	negative regulation of cell death	30	893	0.00197314	0.0764802	ncbi_100038024(IL19);ncbi_100125959(MDM2);ncbi_100144535(RAB22A);ncbi_100154116(Hip1r);ncbi_100157640(DKK1);ncbi_100192445(PDPK1);ncbi_100312961(ASNS);ncbi_100514482(AGR2);ncbi_100515774(GFER);ncbi_100516456(TWIST1);ncbi_100520045(FCMR);ncbi_100520934(NOS1);ncbi_100525120(HGF);ncbi_100525530(DSTYK);ncbi_100525789(ERBB4);ncbi_100622110(NDUFA13);ncbi_100624423(TMEM161A);ncbi_100625699(NUAK2);ncbi_1…
BP	GO:0035148	tube formation	10	175	0.00200744	0.0768764	ncbi_100505408(Tsc2);ncbi_100516456(TWIST1);ncbi_100518418(GATAD2A);ncbi_100622254(Rala);ncbi_110259917(COQ7);ncbi_110259952(Sox8);ncbi_110262227(FZD1);ncbi_492315(BMP7);ncbi_574073(Nog);ncbi_595105(CASP8)
BP	GO:0006553	lysine metabolic process	6	69	0.00202527	0.0768764	ncbi_100510957(ACSM2B);ncbi_100511318(ACSM5);ncbi_100512220(ACSM3);ncbi_100512595(ACSM4);ncbi_100525333(CRYM);ncbi_100627595(PM20D1)
BP	GO:0060411	cardiac septum morphogenesis	6	69	0.00202527	0.0768764	ncbi_100125959(MDM2);ncbi_100620543(DNAH11);ncbi_100624508(SEMA3C);ncbi_110262227(FZD1);ncbi_492315(BMP7);ncbi_574073(Nog)
BP	GO:0002009	morphogenesis of an epithelium	25	699	0.00204397	0.077055	ncbi_100144525(TFAP2C);ncbi_100152555(RAP1B);ncbi_100157640(DKK1);ncbi_100286863(Dlx5);ncbi_100505408(Tsc2);ncbi_100511493(GDF1);ncbi_100516429(PKD1);ncbi_100516456(TWIST1);ncbi_100516839(WNT2);ncbi_100518418(GATAD2A);ncbi_100524100(SEMA3E);ncbi_100524319(GREB1L);ncbi_100525120(HGF);ncbi_100533196(UBE2I);ncbi_100622254(Rala);ncbi_100624508(SEMA3C);ncbi_110256792(PCDH15);ncbi_110259917(COQ7);ncbi_…
BP	GO:0032596	protein transport into membrane raft	2	4	0.00212786	0.0778517	ncbi_100153677(CLIP1);ncbi_100505408(Tsc2)
BP	GO:0071030	nuclear mRNA surveillance of spliceosomal pre-mRNA splicing	2	4	0.00212786	0.0778517	ncbi_100625964(SMG1);ncbi_100738783(UPF1)
BP	GO:1902578	single-organism localization	121	5061	0.00213458	0.0778517	ncbi_100037958(CAPZA2);ncbi_100049702(VPS33A);ncbi_100125839(RAE1);ncbi_100125959(MDM2);ncbi_100125974(SPO11);ncbi_100134988(FAM209B);ncbi_100141408(CBLN4);ncbi_100144500(RHOF);ncbi_100144526(Stx16);ncbi_100144531(PCK1);ncbi_100144535(RAB22A);ncbi_100151839(RASSF8);ncbi_100152515(PITPNM2);ncbi_100152555(RAP1B);ncbi_100152918(VPS37B);ncbi_100153677(CLIP1);ncbi_100154116(Hip1r);ncbi_100155346(ABCB9…
BP	GO:0044546	NLRP3 inflammasome complex assembly	3	14	0.00214997	0.0778517	ncbi_106504983(CD36);ncbi_110255497(CD36);ncbi_733702(CD36)
BP	GO:0046113	nucleobase catabolic process	3	14	0.00214997	0.0778517	ncbi_100523701(AOX1);ncbi_100525616(AOX2);ncbi_100623394(Aox4)
BP	GO:0090192	regulation of glomerulus development	3	14	0.00214997	0.0778517	ncbi_414381(CFLAR);ncbi_492315(BMP7);ncbi_574073(Nog)
BP	GO:0033365	protein localization to organelle	32	980	0.00219844	0.0790864	ncbi_100049702(VPS33A);ncbi_100125959(MDM2);ncbi_100125974(SPO11);ncbi_100144526(Stx16);ncbi_100155867(INTS13);ncbi_100505408(Tsc2);ncbi_100513727(IFT140);ncbi_100514221(TELO2);ncbi_100515774(GFER);ncbi_100516429(PKD1);ncbi_100516909(NUP107);ncbi_100518064(ABCA3);ncbi_100518959(ATP6V0C);ncbi_100520468(CREB3L2);ncbi_100521638(RASSF5);ncbi_100522576(MAIP1);ncbi_100522604(GNPTG);ncbi_100524794(ABCA3…
BP	GO:0042886	amide transport	51	1785	0.00223489	0.0798756	ncbi_100049702(VPS33A);ncbi_100125959(MDM2);ncbi_100141408(CBLN4);ncbi_100144526(Stx16);ncbi_100144535(RAB22A);ncbi_100152918(VPS37B);ncbi_100153677(CLIP1);ncbi_100155346(ABCB9);ncbi_100337662(MIOS);ncbi_100505408(Tsc2);ncbi_100511342(ICA1);ncbi_100511477(TRAK2);ncbi_100515258(BAIAP3);ncbi_100515774(GFER);ncbi_100516429(PKD1);ncbi_100516456(TWIST1);ncbi_100516909(NUP107);ncbi_100517279(ITPR2);ncb…
BP	GO:0010467	gene expression	134	5716	0.0023087	0.0819811	ncbi_100037284(ITGB8);ncbi_100125839(RAE1);ncbi_100125959(MDM2);ncbi_100125973(RBM38);ncbi_100126237(CTCFL);ncbi_100126292(Cstf1);ncbi_100134989(FAM210B);ncbi_100141404(MC3R);ncbi_100144525(TFAP2C);ncbi_100144531(PCK1);ncbi_100144535(RAB22A);ncbi_100152555(RAP1B);ncbi_100152909(BZW1);ncbi_100154116(Hip1r);ncbi_100154492(RSRC2);ncbi_100154605(GTF2A1);ncbi_100154896(CASP10);ncbi_100155346(ABCB9);nc…
BP	GO:0060389	pathway-restricted SMAD protein phosphorylation	5	49	0.0023631	0.0833749	ncbi_100157640(DKK1);ncbi_100511493(GDF1);ncbi_100525450(CERS1);ncbi_492315(BMP7);ncbi_574073(Nog)
BP	GO:0048584	positive regulation of response to stimulus	57	2058	0.00244134	0.0855869	ncbi_100037958(CAPZA2);ncbi_100038015(LPAR2);ncbi_100038024(IL19);ncbi_100125375(CAV2);ncbi_100144524(ZBP1);ncbi_100144531(PCK1);ncbi_100152555(RAP1B);ncbi_100154116(Hip1r);ncbi_100154896(CASP10);ncbi_100156971(DENR);ncbi_100157640(DKK1);ncbi_100192445(PDPK1);ncbi_100286863(Dlx5);ncbi_100337662(MIOS);ncbi_100505408(Tsc2);ncbi_100511493(GDF1);ncbi_100514221(TELO2);ncbi_100514482(AGR2);ncbi_1005152…
BP	GO:0042940	D-amino acid transport	6	72	0.00251686	0.0876758	ncbi_100155346(ABCB9);ncbi_100518064(ABCA3);ncbi_100524794(ABCA3);ncbi_100524979(ABCA3);ncbi_100622606(Abca3);ncbi_100738171(ABCB5)
BP	GO:0032270	positive regulation of cellular protein metabolic process	43	1449	0.00253636	0.0877997	ncbi_100038015(LPAR2);ncbi_100125959(MDM2);ncbi_100126293(CASS4);ncbi_100152555(RAP1B);ncbi_100154116(Hip1r);ncbi_100155744(Diablo);ncbi_100156971(DENR);ncbi_100157640(DKK1);ncbi_100192445(PDPK1);ncbi_100505408(Tsc2);ncbi_100511493(GDF1);ncbi_100514221(TELO2);ncbi_100516429(PKD1);ncbi_100519054(KSR2);ncbi_100520934(NOS1);ncbi_100521638(RASSF5);ncbi_100521718(Mapk8ip3);ncbi_100521986(MAPKAPK2);ncb…
BP	GO:0009085	lysine biosynthetic process	5	50	0.00258529	0.0883817	ncbi_100510957(ACSM2B);ncbi_100511318(ACSM5);ncbi_100512220(ACSM3);ncbi_100512595(ACSM4);ncbi_100627595(PM20D1)
BP	GO:1901652	response to peptide	19	485	0.00258529	0.0883817	ncbi_100125959(MDM2);ncbi_100144531(PCK1);ncbi_100152555(RAP1B);ncbi_100156971(DENR);ncbi_100174961(KLF6);ncbi_100192445(PDPK1);ncbi_100505408(Tsc2);ncbi_100517909(AVPR1B);ncbi_100518959(ATP6V0C);ncbi_100520934(NOS1);ncbi_100523163(HDAC9);ncbi_100738908(MLST8);ncbi_110262227(FZD1);ncbi_396642(SSTR5);ncbi_397322(IGFALS);ncbi_397377(CACNA2D1);ncbi_397447(ROCK1);ncbi_414381(CFLAR);ncbi_492315(BMP7)
BP	GO:0038203	TORC2 signaling	3	15	0.0026497	0.0899505	ncbi_100505408(Tsc2);ncbi_100514221(TELO2);ncbi_100738908(MLST8)
BP	GO:0007507	heart development	22	598	0.00266387	0.0899505	ncbi_100125959(MDM2);ncbi_100152555(RAP1B);ncbi_100157640(DKK1);ncbi_100505408(Tsc2);ncbi_100511493(GDF1);ncbi_100513727(IFT140);ncbi_100516429(PKD1);ncbi_100516456(TWIST1);ncbi_100516839(WNT2);ncbi_100518418(GATAD2A);ncbi_100523163(HDAC9);ncbi_100524319(GREB1L);ncbi_100525789(ERBB4);ncbi_100620218(BORCS8);ncbi_100620543(DNAH11);ncbi_100624508(SEMA3C);ncbi_110259952(Sox8);ncbi_110262227(FZD1);ncb…
BP	GO:0034599	cellular response to oxidative stress	13	277	0.00268232	0.0900213	ncbi_100125959(MDM2);ncbi_100174961(KLF6);ncbi_100515774(GFER);ncbi_100516255(NTHL1);ncbi_100525120(HGF);ncbi_100624423(TMEM161A);ncbi_102160562(TBC1D24);ncbi_110259917(COQ7);ncbi_110262227(FZD1);ncbi_397106(IL10);ncbi_414381(CFLAR);ncbi_492315(BMP7);ncbi_654328(MET)
BP	GO:0030974	thiamine pyrophosphate transport	6	73	0.00269911	0.0900356	ncbi_100155346(ABCB9);ncbi_100518064(ABCA3);ncbi_100524794(ABCA3);ncbi_100524979(ABCA3);ncbi_100622606(Abca3);ncbi_100738171(ABCB5)
BP	GO:0071526	semaphorin-plexin signaling pathway	4	31	0.0027375	0.0907664	ncbi_100037958(CAPZA2);ncbi_100524100(SEMA3E);ncbi_100624508(SEMA3C);ncbi_654328(MET)
BP	GO:0038202	TORC1 signaling	5	51	0.00282224	0.0930157	ncbi_100337662(MIOS);ncbi_100505408(Tsc2);ncbi_100514221(TELO2);ncbi_100738908(MLST8);ncbi_100739107(DYRK3)
BP	GO:0015675	nickel cation transport	6	74	0.00289107	0.0941719	ncbi_100155346(ABCB9);ncbi_100518064(ABCA3);ncbi_100524794(ABCA3);ncbi_100524979(ABCA3);ncbi_100622606(Abca3);ncbi_100738171(ABCB5)
BP	GO:0015749	monosaccharide transport	10	184	0.00289154	0.0941719	ncbi_100155346(ABCB9);ncbi_100505408(Tsc2);ncbi_100518064(ABCA3);ncbi_100524794(ABCA3);ncbi_100524979(ABCA3);ncbi_100525789(ERBB4);ncbi_100622606(Abca3);ncbi_100626007(MFSD4A);ncbi_100626235(SLC45A3);ncbi_100738171(ABCB5)
BP	GO:0071310	cellular response to organic substance	63	2346	0.00294495	0.0953471	ncbi_100038024(IL19);ncbi_100125375(CAV2);ncbi_100125839(RAE1);ncbi_100125959(MDM2);ncbi_100134989(FAM210B);ncbi_100144524(ZBP1);ncbi_100144531(PCK1);ncbi_100144535(RAB22A);ncbi_100144536(VAPB);ncbi_100152555(RAP1B);ncbi_100156971(DENR);ncbi_100157640(DKK1);ncbi_100174961(KLF6);ncbi_100192445(PDPK1);ncbi_100286863(Dlx5);ncbi_100312961(ASNS);ncbi_100505408(Tsc2);ncbi_100511493(GDF1);ncbi_100514482…
BP	GO:0051239	regulation of multicellular organismal process	74	2854	0.00303567	0.0956419	ncbi_100037284(ITGB8);ncbi_100037958(CAPZA2);ncbi_100125959(MDM2);ncbi_100134989(FAM210B);ncbi_100141404(MC3R);ncbi_100144524(ZBP1);ncbi_100144525(TFAP2C);ncbi_100144530(NPEPL1);ncbi_100151839(RASSF8);ncbi_100153677(CLIP1);ncbi_100154116(Hip1r);ncbi_100157640(DKK1);ncbi_100192445(PDPK1);ncbi_100286863(Dlx5);ncbi_100505408(Tsc2);ncbi_100511477(TRAK2);ncbi_100511493(GDF1);ncbi_100512621(TMEM106B);n…
BP	GO:0050767	regulation of neurogenesis	28	839	0.00303982	0.0956419	ncbi_100125959(MDM2);ncbi_100153677(CLIP1);ncbi_100157640(DKK1);ncbi_100505408(Tsc2);ncbi_100511477(TRAK2);ncbi_100512621(TMEM106B);ncbi_100514160(XYLT1);ncbi_100516634(FERD3L);ncbi_100518625(SRGAP2);ncbi_100520468(CREB3L2);ncbi_100520934(NOS1);ncbi_100521718(Mapk8ip3);ncbi_100525120(HGF);ncbi_100525789(ERBB4);ncbi_100623340(GPRC5B);ncbi_100626235(SLC45A3);ncbi_100626414(Rab29);ncbi_102160562(TBC…
BP	GO:0010955	negative regulation of protein processing	4	32	0.00308213	0.0956419	ncbi_100125959(MDM2);ncbi_100520045(FCMR);ncbi_100520583(C4BPB);ncbi_100520761(C4BPA)
BP	GO:0019287	isopentenyl diphosphate biosynthetic process, mevalonate pathway	4	32	0.00308213	0.0956419	ncbi_100510957(ACSM2B);ncbi_100511318(ACSM5);ncbi_100512220(ACSM3);ncbi_100512595(ACSM4)
BP	GO:0050892	intestinal absorption	4	32	0.00308213	0.0956419	ncbi_100144531(PCK1);ncbi_106504983(CD36);ncbi_110255497(CD36);ncbi_733702(CD36)
BP	GO:1903318	negative regulation of protein maturation	4	32	0.00308213	0.0956419	ncbi_100125959(MDM2);ncbi_100520045(FCMR);ncbi_100520583(C4BPB);ncbi_100520761(C4BPA)
BP	GO:1904036	negative regulation of epithelial cell apoptotic process	4	32	0.00308213	0.0956419	ncbi_100125959(MDM2);ncbi_100192445(PDPK1);ncbi_397106(IL10);ncbi_414381(CFLAR)
BP	GO:0015888	thiamine transport	6	75	0.00309307	0.0956419	ncbi_100155346(ABCB9);ncbi_100518064(ABCA3);ncbi_100524794(ABCA3);ncbi_100524979(ABCA3);ncbi_100622606(Abca3);ncbi_100738171(ABCB5)
BP	GO:0010675	regulation of cellular carbohydrate metabolic process	9	156	0.0031142	0.0957573	ncbi_100144531(PCK1);ncbi_100515779(DYRK2);ncbi_100523270(PFKFB2);ncbi_100623666(CRPPA);ncbi_100626235(SLC45A3);ncbi_100739035(PGP);ncbi_102158000(SDHAF3);ncbi_396991(IFNG);ncbi_733640(PRKG1)
BP	GO:0044241	lipid digestion	3	16	0.00321538	0.0966059	ncbi_106504983(CD36);ncbi_110255497(CD36);ncbi_733702(CD36)
BP	GO:0060572	morphogenesis of an epithelial bud	3	16	0.00321538	0.0966059	ncbi_100516839(WNT2);ncbi_492315(BMP7);ncbi_574073(Nog)
BP	GO:0098856	intestinal lipid absorption	3	16	0.00321538	0.0966059	ncbi_106504983(CD36);ncbi_110255497(CD36);ncbi_733702(CD36)
BP	GO:0014020	primary neural tube formation	7	101	0.0032333	0.0966059	ncbi_100505408(Tsc2);ncbi_100516456(TWIST1);ncbi_100518418(GATAD2A);ncbi_100622254(Rala);ncbi_110262227(FZD1);ncbi_492315(BMP7);ncbi_574073(Nog)
BP	GO:0033273	response to vitamin	7	101	0.0032333	0.0966059	ncbi_100125959(MDM2);ncbi_100520934(NOS1);ncbi_100521659(CYP26B1);ncbi_100525333(CRYM);ncbi_100620590(TRIM24);ncbi_110262227(FZD1);ncbi_492315(BMP7)
BP	GO:0030278	regulation of ossification	10	187	0.00324711	0.0966059	ncbi_100157640(DKK1);ncbi_100286863(Dlx5);ncbi_100516456(TWIST1);ncbi_100521659(CYP26B1);ncbi_100525120(HGF);ncbi_110262227(FZD1);ncbi_397609(PTN);ncbi_397638(CALCR);ncbi_492315(BMP7);ncbi_574073(Nog)
BP	GO:0015840	urea transport	6	76	0.00330542	0.0973397	ncbi_100155346(ABCB9);ncbi_100518064(ABCA3);ncbi_100524794(ABCA3);ncbi_100524979(ABCA3);ncbi_100622606(Abca3);ncbi_100738171(ABCB5)
BP	GO:0050678	regulation of epithelial cell proliferation	13	284	0.00332058	0.0973397	ncbi_100125375(CAV2);ncbi_100192445(PDPK1);ncbi_100286863(Dlx5);ncbi_100505408(Tsc2);ncbi_100516456(TWIST1);ncbi_100516839(WNT2);ncbi_100525789(ERBB4);ncbi_100624854(PTPRM);ncbi_110255474(Dlx6);ncbi_397106(IL10);ncbi_397609(PTN);ncbi_414381(CFLAR);ncbi_574073(Nog)
BP	GO:0010830	regulation of myotube differentiation	5	53	0.00334265	0.0973397	ncbi_100125973(RBM38);ncbi_100521659(CYP26B1);ncbi_100523163(HDAC9);ncbi_100626912(BHLHE41);ncbi_414381(CFLAR)
BP	GO:0060173	limb development	10	188	0.00337307	0.0973397	ncbi_100157640(DKK1);ncbi_100286863(Dlx5);ncbi_100513727(IFT140);ncbi_100516456(TWIST1);ncbi_100521659(CYP26B1);ncbi_100624508(SEMA3C);ncbi_100627196(Sp8);ncbi_110255474(Dlx6);ncbi_492315(BMP7);ncbi_574073(Nog)
BP	GO:0006979	response to oxidative stress	18	461	0.00343829	0.0973397	ncbi_100125959(MDM2);ncbi_100174961(KLF6);ncbi_100513727(IFT140);ncbi_100515774(GFER);ncbi_100516255(NTHL1);ncbi_100520934(NOS1);ncbi_100525120(HGF);ncbi_100525789(ERBB4);ncbi_100624423(TMEM161A);ncbi_100738783(UPF1);ncbi_102158000(SDHAF3);ncbi_102160562(TBC1D24);ncbi_110259917(COQ7);ncbi_110262227(FZD1);ncbi_397106(IL10);ncbi_414381(CFLAR);ncbi_492315(BMP7);ncbi_654328(MET)
BP	GO:0002707	negative regulation of lymphocyte mediated immunity	4	33	0.00345521	0.0973397	ncbi_100515774(GFER);ncbi_100520583(C4BPB);ncbi_100520761(C4BPA);ncbi_100625217(THOC1)
BP	GO:0043412	macromolecule modification	105	4343	0.00345655	0.0973397	ncbi_100037958(CAPZA2);ncbi_100038015(LPAR2);ncbi_100049702(VPS33A);ncbi_100125959(MDM2);ncbi_100126237(CTCFL);ncbi_100126293(CASS4);ncbi_100134987(GCNT7);ncbi_100134989(FAM210B);ncbi_100141471(CLK1);ncbi_100144531(PCK1);ncbi_100152555(RAP1B);ncbi_100152918(VPS37B);ncbi_100156137(Setd1b);ncbi_100156964(PPIL3);ncbi_100157490(FGFR1OP2);ncbi_100157640(DKK1);ncbi_100192445(PDPK1);ncbi_100337662(MIOS)…
BP	GO:1901653	cellular response to peptide	15	354	0.00346979	0.0973397	ncbi_100125959(MDM2);ncbi_100144531(PCK1);ncbi_100152555(RAP1B);ncbi_100156971(DENR);ncbi_100174961(KLF6);ncbi_100192445(PDPK1);ncbi_100505408(Tsc2);ncbi_100518959(ATP6V0C);ncbi_100523163(HDAC9);ncbi_100738908(MLST8);ncbi_110262227(FZD1);ncbi_396642(SSTR5);ncbi_397322(IGFALS);ncbi_397377(CACNA2D1);ncbi_414381(CFLAR)
BP	GO:0035141	medial fin morphogenesis	2	5	0.00350168	0.0973397	ncbi_100286863(Dlx5);ncbi_110255474(Dlx6)
BP	GO:0046898	response to cycloheximide	2	5	0.00350168	0.0973397	ncbi_100144531(PCK1);ncbi_100174961(KLF6)
BP	GO:1903044	protein localization to membrane raft	2	5	0.00350168	0.0973397	ncbi_100153677(CLIP1);ncbi_100505408(Tsc2)
BP	GO:1904515	positive regulation of TORC2 signaling	2	5	0.00350168	0.0973397	ncbi_100505408(Tsc2);ncbi_100514221(TELO2)
BP	GO:2000586	regulation of platelet-derived growth factor receptor-beta signaling pathway	2	5	0.00350168	0.0973397	ncbi_100154116(Hip1r);ncbi_100625763(PTPN12)
BP	GO:0033223	2-aminoethylphosphonate transport	6	77	0.00352844	0.0975459	ncbi_100155346(ABCB9);ncbi_100518064(ABCA3);ncbi_100524794(ABCA3);ncbi_100524979(ABCA3);ncbi_100622606(Abca3);ncbi_100738171(ABCB5)
BP	GO:1901564	organonitrogen compound metabolic process	133	5727	0.00354454	0.0975459	ncbi_100037284(ITGB8);ncbi_100037958(CAPZA2);ncbi_100038024(IL19);ncbi_100049702(VPS33A);ncbi_100125959(MDM2);ncbi_100126237(CTCFL);ncbi_100134989(FAM210B);ncbi_100144526(Stx16);ncbi_100144530(NPEPL1);ncbi_100144531(PCK1);ncbi_100144535(RAB22A);ncbi_100152555(RAP1B);ncbi_100154896(CASP10);ncbi_100155346(ABCB9);ncbi_100156137(Setd1b);ncbi_100156964(PPIL3);ncbi_100156971(DENR);ncbi_100157490(FGFR1O…
BP	GO:0016043	cellular component organization	155	6840	0.0035666	0.0976644	ncbi_100037284(ITGB8);ncbi_100037958(CAPZA2);ncbi_100049702(VPS33A);ncbi_100125375(CAV2);ncbi_100125839(RAE1);ncbi_100125959(MDM2);ncbi_100125974(SPO11);ncbi_100126237(CTCFL);ncbi_100126293(CASS4);ncbi_100144500(RHOF);ncbi_100144526(Stx16);ncbi_100144531(PCK1);ncbi_100144535(RAB22A);ncbi_100151839(RASSF8);ncbi_100152555(RAP1B);ncbi_100152918(VPS37B);ncbi_100153677(CLIP1);ncbi_100154116(Hip1r);ncb…
BP	GO:0060688	regulation of morphogenesis of a branching structure	5	54	0.0036272	0.0984405	ncbi_100516839(WNT2);ncbi_100525120(HGF);ncbi_110259952(Sox8);ncbi_492315(BMP7);ncbi_574073(Nog)
BP	GO:0071702	organic substance transport	79	3108	0.00364834	0.0984405	ncbi_100049702(VPS33A);ncbi_100125839(RAE1);ncbi_100125959(MDM2);ncbi_100141408(CBLN4);ncbi_100144526(Stx16);ncbi_100144531(PCK1);ncbi_100144535(RAB22A);ncbi_100151839(RASSF8);ncbi_100152515(PITPNM2);ncbi_100152918(VPS37B);ncbi_100153677(CLIP1);ncbi_100155346(ABCB9);ncbi_100192445(PDPK1);ncbi_100337662(MIOS);ncbi_100505408(Tsc2);ncbi_100511342(ICA1);ncbi_100511477(TRAK2);ncbi_100512621(TMEM106B);…
BP	GO:0048699	generation of neurons	48	1696	0.00364946	0.0984405	ncbi_100125959(MDM2);ncbi_100144525(TFAP2C);ncbi_100153677(CLIP1);ncbi_100157640(DKK1);ncbi_100286863(Dlx5);ncbi_100505408(Tsc2);ncbi_100511477(TRAK2);ncbi_100511493(GDF1);ncbi_100512621(TMEM106B);ncbi_100513727(IFT140);ncbi_100514160(XYLT1);ncbi_100516456(TWIST1);ncbi_100516634(FERD3L);ncbi_100516839(WNT2);ncbi_100518625(SRGAP2);ncbi_100519790(GNGT1);ncbi_100520468(CREB3L2);ncbi_100520934(NOS1);…
BP	GO:0080135	regulation of cellular response to stress	26	771	0.00369965	0.0984405	ncbi_100125959(MDM2);ncbi_100157640(DKK1);ncbi_100505408(Tsc2);ncbi_100514160(XYLT1);ncbi_100514482(AGR2);ncbi_100515774(GFER);ncbi_100516456(TWIST1);ncbi_100516909(NUP107);ncbi_100518959(ATP6V0C);ncbi_100520400(YOD1);ncbi_100521718(Mapk8ip3);ncbi_100521986(MAPKAPK2);ncbi_100525120(HGF);ncbi_100624116(RPA3);ncbi_100624423(TMEM161A);ncbi_100625217(THOC1);ncbi_100625317(USP14);ncbi_100625964(SMG1);…
BP	GO:1902582	single-organism intracellular transport	52	1874	0.00370297	0.0984405	ncbi_100037958(CAPZA2);ncbi_100049702(VPS33A);ncbi_100125839(RAE1);ncbi_100125959(MDM2);ncbi_100144526(Stx16);ncbi_100152555(RAP1B);ncbi_100152918(VPS37B);ncbi_100153677(CLIP1);ncbi_100154116(Hip1r);ncbi_100155744(Diablo);ncbi_100157426(STON2);ncbi_100192445(PDPK1);ncbi_100505408(Tsc2);ncbi_100511477(TRAK2);ncbi_100512621(TMEM106B);ncbi_100513727(IFT140);ncbi_100514221(TELO2);ncbi_100515258(BAIAP…
BP	GO:0016226	iron-sulfur cluster assembly	7	104	0.00380519	0.0984405	ncbi_100155346(ABCB9);ncbi_100513347(NUBP2);ncbi_100518064(ABCA3);ncbi_100524794(ABCA3);ncbi_100524979(ABCA3);ncbi_100622606(Abca3);ncbi_100738171(ABCB5)
BP	GO:0031163	metallo-sulfur cluster assembly	7	104	0.00380519	0.0984405	ncbi_100155346(ABCB9);ncbi_100513347(NUBP2);ncbi_100518064(ABCA3);ncbi_100524794(ABCA3);ncbi_100524979(ABCA3);ncbi_100622606(Abca3);ncbi_100738171(ABCB5)
BP	GO:0033228	cysteine export	7	104	0.00380519	0.0984405	ncbi_100155346(ABCB9);ncbi_100518064(ABCA3);ncbi_100524794(ABCA3);ncbi_100524979(ABCA3);ncbi_100620543(DNAH11);ncbi_100622606(Abca3);ncbi_100738171(ABCB5)
BP	GO:0010628	positive regulation of gene expression	54	1966	0.00381886	0.0984405	ncbi_100037284(ITGB8);ncbi_100125959(MDM2);ncbi_100125973(RBM38);ncbi_100126237(CTCFL);ncbi_100144525(TFAP2C);ncbi_100144531(PCK1);ncbi_100154605(GTF2A1);ncbi_100156510(MLXIP);ncbi_100156971(DENR);ncbi_100157640(DKK1);ncbi_100174961(KLF6);ncbi_100286863(Dlx5);ncbi_100505408(Tsc2);ncbi_100514093(PBX4);ncbi_100514482(AGR2);ncbi_100516429(PKD1);ncbi_100516456(TWIST1);ncbi_100516839(WNT2);ncbi_100516…
BP	GO:0060284	regulation of cell development	33	1058	0.00384092	0.0984405	ncbi_100125959(MDM2);ncbi_100126293(CASS4);ncbi_100153677(CLIP1);ncbi_100157640(DKK1);ncbi_100505408(Tsc2);ncbi_100511477(TRAK2);ncbi_100512621(TMEM106B);ncbi_100514160(XYLT1);ncbi_100516456(TWIST1);ncbi_100516634(FERD3L);ncbi_100518625(SRGAP2);ncbi_100520468(CREB3L2);ncbi_100520934(NOS1);ncbi_100521718(Mapk8ip3);ncbi_100523163(HDAC9);ncbi_100525120(HGF);ncbi_100525789(ERBB4);ncbi_100623340(GPRC5…
BP	GO:0046415	urate metabolic process	3	17	0.00384963	0.0984405	ncbi_100523701(AOX1);ncbi_100525616(AOX2);ncbi_100623394(Aox4)
BP	GO:1902003	regulation of beta-amyloid formation	3	17	0.00384963	0.0984405	ncbi_100512622(GSAP);ncbi_396991(IFNG);ncbi_397447(ROCK1)
BP	GO:1904948	midbrain dopaminergic neuron differentiation	3	17	0.00384963	0.0984405	ncbi_100157640(DKK1);ncbi_100516839(WNT2);ncbi_110262227(FZD1)
BP	GO:0006083	acetate metabolic process	4	34	0.00385784	0.0984405	ncbi_100510957(ACSM2B);ncbi_100511318(ACSM5);ncbi_100512220(ACSM3);ncbi_100512595(ACSM4)
BP	GO:1901701	cellular response to oxygen-containing compound	32	1017	0.00386322	0.0984405	ncbi_100125959(MDM2);ncbi_100134989(FAM210B);ncbi_100144531(PCK1);ncbi_100152555(RAP1B);ncbi_100156971(DENR);ncbi_100174961(KLF6);ncbi_100192445(PDPK1);ncbi_100505408(Tsc2);ncbi_100515258(BAIAP3);ncbi_100516255(NTHL1);ncbi_100516839(WNT2);ncbi_100517279(ITPR2);ncbi_100518959(ATP6V0C);ncbi_100520934(NOS1);ncbi_100521659(CYP26B1);ncbi_100523163(HDAC9);ncbi_100525120(HGF);ncbi_100525450(CERS1);ncbi_…
BP	GO:0048729	tissue morphogenesis	28	854	0.00388305	0.0984899	ncbi_100125959(MDM2);ncbi_100144525(TFAP2C);ncbi_100152555(RAP1B);ncbi_100157640(DKK1);ncbi_100286863(Dlx5);ncbi_100505408(Tsc2);ncbi_100511493(GDF1);ncbi_100516429(PKD1);ncbi_100516456(TWIST1);ncbi_100516839(WNT2);ncbi_100518418(GATAD2A);ncbi_100521659(CYP26B1);ncbi_100524100(SEMA3E);ncbi_100524319(GREB1L);ncbi_100525120(HGF);ncbi_100533196(UBE2I);ncbi_100622254(Rala);ncbi_100624508(SEMA3C);ncbi…
BP	GO:0016310	phosphorylation	59	2195	0.0039825	0.0999168	ncbi_100037958(CAPZA2);ncbi_100038015(LPAR2);ncbi_100126293(CASS4);ncbi_100141471(CLK1);ncbi_100144531(PCK1);ncbi_100152555(RAP1B);ncbi_100157490(FGFR1OP2);ncbi_100157640(DKK1);ncbi_100192445(PDPK1);ncbi_100505408(Tsc2);ncbi_100511493(GDF1);ncbi_100514221(TELO2);ncbi_100514398(NME3);ncbi_100515567(PRPS1);ncbi_100515779(DYRK2);ncbi_100515962(CDK14);ncbi_100516429(PKD1);ncbi_100516456(TWIST1);ncbi_…
BP	GO:0036473	cell death in response to oxidative stress	6	79	0.00400779	0.0999168	ncbi_100515774(GFER);ncbi_100525120(HGF);ncbi_102160562(TBC1D24);ncbi_110262227(FZD1);ncbi_397106(IL10);ncbi_654328(MET)
BP	GO:0001934	positive regulation of protein phosphorylation	28	856	0.00400918	0.0999168	ncbi_100038015(LPAR2);ncbi_100126293(CASS4);ncbi_100152555(RAP1B);ncbi_100157640(DKK1);ncbi_100192445(PDPK1);ncbi_100505408(Tsc2);ncbi_100511493(GDF1);ncbi_100514221(TELO2);ncbi_100516429(PKD1);ncbi_100519054(KSR2);ncbi_100521718(Mapk8ip3);ncbi_100521986(MAPKAPK2);ncbi_100522695(IL20);ncbi_100525120(HGF);ncbi_100525450(CERS1);ncbi_100525530(DSTYK);ncbi_100525789(ERBB4);ncbi_100623340(GPRC5B);ncbi…
BP	GO:0042883	cysteine transport	7	105	0.00401192	0.0999168	ncbi_100155346(ABCB9);ncbi_100518064(ABCA3);ncbi_100524794(ABCA3);ncbi_100524979(ABCA3);ncbi_100620543(DNAH11);ncbi_100622606(Abca3);ncbi_100738171(ABCB5)
BP	GO:0090288	negative regulation of cellular response to growth factor stimulus	8	133	0.00405005	0.100412	ncbi_100125375(CAV2);ncbi_100157640(DKK1);ncbi_100192445(PDPK1);ncbi_106504942(FAM72A);ncbi_110262227(FZD1);ncbi_404693(CAV1);ncbi_414381(CFLAR);ncbi_574073(Nog)
BP	GO:1902531	regulation of intracellular signal transduction	47	1662	0.00408433	0.100808	ncbi_100038015(LPAR2);ncbi_100038024(IL19);ncbi_100125959(MDM2);ncbi_100144500(RHOF);ncbi_100144531(PCK1);ncbi_100152555(RAP1B);ncbi_100154896(CASP10);ncbi_100157490(FGFR1OP2);ncbi_100157640(DKK1);ncbi_100192445(PDPK1);ncbi_100192448(SLC9A3R2);ncbi_100337662(MIOS);ncbi_100505408(Tsc2);ncbi_100511493(GDF1);ncbi_100514221(TELO2);ncbi_100515779(DYRK2);ncbi_100516456(TWIST1);ncbi_100517882(GMIP);ncbi…
BP	GO:0032973	amino acid export	7	106	0.00422706	0.102651	ncbi_100155346(ABCB9);ncbi_100518064(ABCA3);ncbi_100524794(ABCA3);ncbi_100524979(ABCA3);ncbi_100620543(DNAH11);ncbi_100622606(Abca3);ncbi_100738171(ABCB5)
BP	GO:0048646	anatomical structure formation involved in morphogenesis	40	1361	0.00423357	0.102651	ncbi_100037284(ITGB8);ncbi_100049702(VPS33A);ncbi_100125974(SPO11);ncbi_100144525(TFAP2C);ncbi_100144531(PCK1);ncbi_100152555(RAP1B);ncbi_100155867(INTS13);ncbi_100157640(DKK1);ncbi_100192445(PDPK1);ncbi_100286863(Dlx5);ncbi_100337662(MIOS);ncbi_100505408(Tsc2);ncbi_100513727(IFT140);ncbi_100516456(TWIST1);ncbi_100516839(WNT2);ncbi_100516909(NUP107);ncbi_100518418(GATAD2A);ncbi_100520934(NOS1);nc…
BP	GO:1904019	epithelial cell apoptotic process	6	80	0.00426477	0.102651	ncbi_100125959(MDM2);ncbi_100192445(PDPK1);ncbi_100525255(PSMD9);ncbi_397106(IL10);ncbi_414381(CFLAR);ncbi_595105(CASP8)
BP	GO:0044093	positive regulation of molecular function	46	1622	0.00426805	0.102651	ncbi_100038015(LPAR2);ncbi_100125375(CAV2);ncbi_100126293(CASS4);ncbi_100152555(RAP1B);ncbi_100154116(Hip1r);ncbi_100155744(Diablo);ncbi_100157640(DKK1);ncbi_100192445(PDPK1);ncbi_100505408(Tsc2);ncbi_100514221(TELO2);ncbi_100515947(SYNGR3);ncbi_100516429(PKD1);ncbi_100516456(TWIST1);ncbi_100516839(WNT2);ncbi_100517882(GMIP);ncbi_100517909(AVPR1B);ncbi_100518625(SRGAP2);ncbi_100520934(NOS1);ncbi_…
BP	GO:0023051	regulation of signaling	81	3221	0.00428211	0.102651	ncbi_100038015(LPAR2);ncbi_100038024(IL19);ncbi_100049702(VPS33A);ncbi_100125375(CAV2);ncbi_100125959(MDM2);ncbi_100144500(RHOF);ncbi_100144524(ZBP1);ncbi_100144531(PCK1);ncbi_100152555(RAP1B);ncbi_100154116(Hip1r);ncbi_100154896(CASP10);ncbi_100156971(DENR);ncbi_100157490(FGFR1OP2);ncbi_100157640(DKK1);ncbi_100192445(PDPK1);ncbi_100192448(SLC9A3R2);ncbi_100286863(Dlx5);ncbi_100337662(MIOS);ncbi_…
BP	GO:0010656	negative regulation of muscle cell apoptotic process	4	35	0.00429109	0.102651	ncbi_100192445(PDPK1);ncbi_100525789(ERBB4);ncbi_414381(CFLAR);ncbi_492315(BMP7)
BP	GO:0006793	phosphorus metabolic process	83	3316	0.00430062	0.102651	ncbi_100037958(CAPZA2);ncbi_100038015(LPAR2);ncbi_100126293(CASS4);ncbi_100141471(CLK1);ncbi_100144526(Stx16);ncbi_100144531(PCK1);ncbi_100152515(PITPNM2);ncbi_100152555(RAP1B);ncbi_100155346(ABCB9);ncbi_100157490(FGFR1OP2);ncbi_100157640(DKK1);ncbi_100192445(PDPK1);ncbi_100312961(ASNS);ncbi_100505408(Tsc2);ncbi_100510957(ACSM2B);ncbi_100511318(ACSM5);ncbi_100511493(GDF1);ncbi_100512220(ACSM3);nc…
BP	GO:0008104	protein localization	75	2940	0.0043082	0.102651	ncbi_100049702(VPS33A);ncbi_100125959(MDM2);ncbi_100125974(SPO11);ncbi_100141408(CBLN4);ncbi_100144526(Stx16);ncbi_100144535(RAB22A);ncbi_100152918(VPS37B);ncbi_100153677(CLIP1);ncbi_100155346(ABCB9);ncbi_100155867(INTS13);ncbi_100192445(PDPK1);ncbi_100337662(MIOS);ncbi_100505408(Tsc2);ncbi_100511342(ICA1);ncbi_100511477(TRAK2);ncbi_100512621(TMEM106B);ncbi_100513727(IFT140);ncbi_100514221(TELO2)…
BP	GO:0010720	positive regulation of cell development	22	623	0.00433338	0.102806	ncbi_100126293(CASS4);ncbi_100153677(CLIP1);ncbi_100157640(DKK1);ncbi_100505408(Tsc2);ncbi_100512621(TMEM106B);ncbi_100516456(TWIST1);ncbi_100520468(CREB3L2);ncbi_100521718(Mapk8ip3);ncbi_100525120(HGF);ncbi_100623340(GPRC5B);ncbi_100624508(SEMA3C);ncbi_102160562(TBC1D24);ncbi_106507646(NEGR1);ncbi_110259952(Sox8);ncbi_110262227(FZD1);ncbi_396991(IFNG);ncbi_397447(ROCK1);ncbi_397609(PTN);ncbi_414…
BP	GO:0048869	cellular developmental process	106	4425	0.00443021	0.104222	ncbi_100049702(VPS33A);ncbi_100125375(CAV2);ncbi_100125959(MDM2);ncbi_100125973(RBM38);ncbi_100125974(SPO11);ncbi_100126293(CASS4);ncbi_100134989(FAM210B);ncbi_100144525(TFAP2C);ncbi_100144531(PCK1);ncbi_100152555(RAP1B);ncbi_100153677(CLIP1);ncbi_100155867(INTS13);ncbi_100156137(Setd1b);ncbi_100157426(STON2);ncbi_100157490(FGFR1OP2);ncbi_100157640(DKK1);ncbi_100174961(KLF6);ncbi_100192445(PDPK1)…
BP	GO:0042327	positive regulation of phosphorylation	29	903	0.00443097	0.104222	ncbi_100038015(LPAR2);ncbi_100126293(CASS4);ncbi_100152555(RAP1B);ncbi_100157640(DKK1);ncbi_100192445(PDPK1);ncbi_100505408(Tsc2);ncbi_100511493(GDF1);ncbi_100514221(TELO2);ncbi_100516429(PKD1);ncbi_100519054(KSR2);ncbi_100521718(Mapk8ip3);ncbi_100521986(MAPKAPK2);ncbi_100522695(IL20);ncbi_100523270(PFKFB2);ncbi_100525120(HGF);ncbi_100525450(CERS1);ncbi_100525530(DSTYK);ncbi_100525789(ERBB4);ncbi…
BP	GO:0060627	regulation of vesicle-mediated transport	19	510	0.00445497	0.104257	ncbi_100049702(VPS33A);ncbi_100152555(RAP1B);ncbi_100152918(VPS37B);ncbi_100154116(Hip1r);ncbi_100157426(STON2);ncbi_100157640(DKK1);ncbi_100192445(PDPK1);ncbi_100505408(Tsc2);ncbi_100515258(BAIAP3);ncbi_100520468(CREB3L2);ncbi_100520583(C4BPB);ncbi_100520761(C4BPA);ncbi_100524640(PCLO);ncbi_100622254(Rala);ncbi_100626414(Rab29);ncbi_100738908(MLST8);ncbi_102160562(TBC1D24);ncbi_110259950(CACNA1H…
BP	GO:0006468	protein phosphorylation	50	1803	0.00448916	0.104257	ncbi_100037958(CAPZA2);ncbi_100038015(LPAR2);ncbi_100126293(CASS4);ncbi_100141471(CLK1);ncbi_100152555(RAP1B);ncbi_100157490(FGFR1OP2);ncbi_100157640(DKK1);ncbi_100192445(PDPK1);ncbi_100505408(Tsc2);ncbi_100511493(GDF1);ncbi_100514221(TELO2);ncbi_100515779(DYRK2);ncbi_100515962(CDK14);ncbi_100516429(PKD1);ncbi_100516456(TWIST1);ncbi_100518240(Tssk6);ncbi_100519054(KSR2);ncbi_100519067(CDK13);ncbi…
BP	GO:0032501	multicellular organismal process	161	7183	0.00448928	0.104257	ncbi_100037284(ITGB8);ncbi_100037958(CAPZA2);ncbi_100038024(IL19);ncbi_100049702(VPS33A);ncbi_100125375(CAV2);ncbi_100125959(MDM2);ncbi_100125973(RBM38);ncbi_100125974(SPO11);ncbi_100126237(CTCFL);ncbi_100134989(FAM210B);ncbi_100141404(MC3R);ncbi_100144524(ZBP1);ncbi_100144525(TFAP2C);ncbi_100144530(NPEPL1);ncbi_100144531(PCK1);ncbi_100151839(RASSF8);ncbi_100152555(RAP1B);ncbi_100153677(CLIP1);nc…
BP	GO:0045639	positive regulation of myeloid cell differentiation	6	81	0.00453371	0.104457	ncbi_100134989(FAM210B);ncbi_100518270(RHEX);ncbi_100522695(IL20);ncbi_100627693(RAB7B);ncbi_396991(IFNG);ncbi_595105(CASP8)
BP	GO:0014067	negative regulation of phosphatidylinositol 3-kinase signaling	3	18	0.00455483	0.104457	ncbi_100192448(SLC9A3R2);ncbi_100505408(Tsc2);ncbi_100516456(TWIST1)
BP	GO:0051043	regulation of membrane protein ectodomain proteolysis	3	18	0.00455483	0.104457	ncbi_396991(IFNG);ncbi_397106(IL10);ncbi_397447(ROCK1)
BP	GO:1901700	response to oxygen-containing compound	45	1587	0.00472004	0.107797	ncbi_100125959(MDM2);ncbi_100134989(FAM210B);ncbi_100144531(PCK1);ncbi_100152555(RAP1B);ncbi_100156971(DENR);ncbi_100157640(DKK1);ncbi_100174961(KLF6);ncbi_100192445(PDPK1);ncbi_100312961(ASNS);ncbi_100505408(Tsc2);ncbi_100515258(BAIAP3);ncbi_100516255(NTHL1);ncbi_100516839(WNT2);ncbi_100517279(ITPR2);ncbi_100517909(AVPR1B);ncbi_100518959(ATP6V0C);ncbi_100520934(NOS1);ncbi_100521659(CYP26B1);ncbi…
BP	GO:0033280	response to vitamin D	4	36	0.004756	0.10817	ncbi_100525333(CRYM);ncbi_100620590(TRIM24);ncbi_110262227(FZD1);ncbi_492315(BMP7)
BP	GO:0072329	monocarboxylic acid catabolic process	10	198	0.00485861	0.110049	ncbi_100144531(PCK1);ncbi_100511318(ACSM5);ncbi_100512220(ACSM3);ncbi_100512595(ACSM4);ncbi_100516456(TWIST1);ncbi_100520813(AKR1D1);ncbi_100520934(NOS1);ncbi_100521659(CYP26B1);ncbi_100525333(CRYM);ncbi_100738177(ECI1)
BP	GO:0045047	protein targeting to ER	7	109	0.00492505	0.111096	ncbi_100518064(ABCA3);ncbi_100524794(ABCA3);ncbi_100526210(HOMER3);ncbi_100622606(Abca3);ncbi_100623540(RPL39);ncbi_100624157(RPS2);ncbi_100738783(UPF1)
BP	GO:1901361	organic cyclic compound catabolic process	25	750	0.00507778	0.113613	ncbi_100125973(RBM38);ncbi_100125974(SPO11);ncbi_100511318(ACSM5);ncbi_100512220(ACSM3);ncbi_100512595(ACSM4);ncbi_100516255(NTHL1);ncbi_100518775(AMDHD2);ncbi_100520813(AKR1D1);ncbi_100520934(NOS1);ncbi_100521986(MAPKAPK2);ncbi_100522040(FTCDNL1);ncbi_100523270(PFKFB2);ncbi_100523701(AOX1);ncbi_100525333(CRYM);ncbi_100525616(AOX2);ncbi_100623394(Aox4);ncbi_100623540(RPL39);ncbi_100624157(RPS2);n…
BP	GO:0044765	single-organism transport	114	4836	0.0050779	0.113613	ncbi_100037958(CAPZA2);ncbi_100049702(VPS33A);ncbi_100125839(RAE1);ncbi_100125959(MDM2);ncbi_100134988(FAM209B);ncbi_100141408(CBLN4);ncbi_100144500(RHOF);ncbi_100144526(Stx16);ncbi_100144531(PCK1);ncbi_100144535(RAB22A);ncbi_100151839(RASSF8);ncbi_100152515(PITPNM2);ncbi_100152555(RAP1B);ncbi_100152918(VPS37B);ncbi_100153677(CLIP1);ncbi_100154116(Hip1r);ncbi_100155346(ABCB9);ncbi_100155744(Diabl…
BP	GO:0071495	cellular response to endogenous stimulus	39	1334	0.00516059	0.113728	ncbi_100125375(CAV2);ncbi_100125959(MDM2);ncbi_100134989(FAM210B);ncbi_100144531(PCK1);ncbi_100152555(RAP1B);ncbi_100156971(DENR);ncbi_100157640(DKK1);ncbi_100174961(KLF6);ncbi_100192445(PDPK1);ncbi_100286863(Dlx5);ncbi_100312961(ASNS);ncbi_100505408(Tsc2);ncbi_100511493(GDF1);ncbi_100516839(WNT2);ncbi_100517279(ITPR2);ncbi_100517909(AVPR1B);ncbi_100518959(ATP6V0C);ncbi_100520934(NOS1);ncbi_10052…
BP	GO:0008228	opsonization	2	6	0.00518634	0.113728	ncbi_100520583(C4BPB);ncbi_100520761(C4BPA)
BP	GO:0033338	medial fin development	2	6	0.00518634	0.113728	ncbi_100286863(Dlx5);ncbi_110255474(Dlx6)
BP	GO:1903939	regulation of TORC2 signaling	2	6	0.00518634	0.113728	ncbi_100505408(Tsc2);ncbi_100514221(TELO2)
BP	GO:2000347	positive regulation of hepatocyte proliferation	2	6	0.00518634	0.113728	ncbi_397609(PTN);ncbi_414381(CFLAR)
BP	GO:0033554	cellular response to stress	65	2499	0.00529062	0.115112	ncbi_100049702(VPS33A);ncbi_100125959(MDM2);ncbi_100125973(RBM38);ncbi_100125974(SPO11);ncbi_100144531(PCK1);ncbi_100144536(VAPB);ncbi_100155346(ABCB9);ncbi_100157640(DKK1);ncbi_100174961(KLF6);ncbi_100192445(PDPK1);ncbi_100312961(ASNS);ncbi_100337662(MIOS);ncbi_100505408(Tsc2);ncbi_100513301(RBBP5);ncbi_100514160(XYLT1);ncbi_100514221(TELO2);ncbi_100514482(AGR2);ncbi_100515774(GFER);ncbi_1005157…
BP	GO:0051234	establishment of localization	125	5387	0.00530167	0.115112	ncbi_100037958(CAPZA2);ncbi_100049702(VPS33A);ncbi_100125375(CAV2);ncbi_100125839(RAE1);ncbi_100125959(MDM2);ncbi_100125974(SPO11);ncbi_100134988(FAM209B);ncbi_100141408(CBLN4);ncbi_100144500(RHOF);ncbi_100144526(Stx16);ncbi_100144531(PCK1);ncbi_100144535(RAB22A);ncbi_100151839(RASSF8);ncbi_100152515(PITPNM2);ncbi_100152555(RAP1B);ncbi_100152918(VPS37B);ncbi_100153677(CLIP1);ncbi_100154116(Hip1r)…
BP	GO:0055098	response to low-density lipoprotein particle	3	19	0.00533314	0.115112	ncbi_106504983(CD36);ncbi_110255497(CD36);ncbi_733702(CD36)
BP	GO:0071404	cellular response to low-density lipoprotein particle stimulus	3	19	0.00533314	0.115112	ncbi_106504983(CD36);ncbi_110255497(CD36);ncbi_733702(CD36)
BP	GO:0016192	vesicle-mediated transport	50	1820	0.0053805	0.115527	ncbi_100037958(CAPZA2);ncbi_100049702(VPS33A);ncbi_100125375(CAV2);ncbi_100144500(RHOF);ncbi_100144526(Stx16);ncbi_100144535(RAB22A);ncbi_100152555(RAP1B);ncbi_100152918(VPS37B);ncbi_100154116(Hip1r);ncbi_100155744(Diablo);ncbi_100157426(STON2);ncbi_100157640(DKK1);ncbi_100192445(PDPK1);ncbi_100505408(Tsc2);ncbi_100511477(TRAK2);ncbi_100513727(IFT140);ncbi_100514093(PBX4);ncbi_100514221(TELO2);nc…
BP	GO:0050673	epithelial cell proliferation	14	336	0.0054053	0.115527	ncbi_100125375(CAV2);ncbi_100144525(TFAP2C);ncbi_100192445(PDPK1);ncbi_100286863(Dlx5);ncbi_100505408(Tsc2);ncbi_100516456(TWIST1);ncbi_100516839(WNT2);ncbi_100525789(ERBB4);ncbi_100624854(PTPRM);ncbi_110255474(Dlx6);ncbi_397106(IL10);ncbi_397609(PTN);ncbi_414381(CFLAR);ncbi_574073(Nog)
BP	GO:0019755	one-carbon compound transport	6	84	0.00541561	0.115527	ncbi_100155346(ABCB9);ncbi_100518064(ABCA3);ncbi_100524794(ABCA3);ncbi_100524979(ABCA3);ncbi_100622606(Abca3);ncbi_100738171(ABCB5)
BP	GO:0000101	sulfur amino acid transport	7	111	0.00543634	0.115527	ncbi_100155346(ABCB9);ncbi_100518064(ABCA3);ncbi_100524794(ABCA3);ncbi_100524979(ABCA3);ncbi_100620543(DNAH11);ncbi_100622606(Abca3);ncbi_100738171(ABCB5)
BP	GO:0043112	receptor metabolic process	9	170	0.00546769	0.115747	ncbi_100152918(VPS37B);ncbi_100157640(DKK1);ncbi_100626414(Rab29);ncbi_106504983(CD36);ncbi_110255467(CNTN2);ncbi_110255497(CD36);ncbi_397106(IL10);ncbi_404693(CAV1);ncbi_733702(CD36)
BP	GO:0051960	regulation of nervous system development	30	959	0.00553151	0.116448	ncbi_100125959(MDM2);ncbi_100153677(CLIP1);ncbi_100157640(DKK1);ncbi_100192445(PDPK1);ncbi_100505408(Tsc2);ncbi_100511477(TRAK2);ncbi_100512621(TMEM106B);ncbi_100514160(XYLT1);ncbi_100516634(FERD3L);ncbi_100518418(GATAD2A);ncbi_100518625(SRGAP2);ncbi_100520468(CREB3L2);ncbi_100520934(NOS1);ncbi_100521718(Mapk8ip3);ncbi_100525120(HGF);ncbi_100525789(ERBB4);ncbi_100623340(GPRC5B);ncbi_100626235(SLC…
BP	GO:0001666	response to hypoxia	13	302	0.00554315	0.116448	ncbi_100125959(MDM2);ncbi_100144531(PCK1);ncbi_100505408(Tsc2);ncbi_100516456(TWIST1);ncbi_100516909(NUP107);ncbi_100517279(ITPR2);ncbi_100519790(GNGT1);ncbi_100520934(NOS1);ncbi_100624780(Hagh);ncbi_100738783(UPF1);ncbi_414381(CFLAR);ncbi_492315(BMP7);ncbi_574073(Nog)
BP	GO:0072358	cardiovascular system development	32	1044	0.00566999	0.117058	ncbi_100037284(ITGB8);ncbi_100125959(MDM2);ncbi_100152555(RAP1B);ncbi_100157640(DKK1);ncbi_100192445(PDPK1);ncbi_100505408(Tsc2);ncbi_100511493(GDF1);ncbi_100513727(IFT140);ncbi_100516429(PKD1);ncbi_100516456(TWIST1);ncbi_100516839(WNT2);ncbi_100518418(GATAD2A);ncbi_100523163(HDAC9);ncbi_100524100(SEMA3E);ncbi_100524319(GREB1L);ncbi_100525120(HGF);ncbi_100525789(ERBB4);ncbi_100620218(BORCS8);ncbi…
BP	GO:0072359	circulatory system development	32	1044	0.00566999	0.117058	ncbi_100037284(ITGB8);ncbi_100125959(MDM2);ncbi_100152555(RAP1B);ncbi_100157640(DKK1);ncbi_100192445(PDPK1);ncbi_100505408(Tsc2);ncbi_100511493(GDF1);ncbi_100513727(IFT140);ncbi_100516429(PKD1);ncbi_100516456(TWIST1);ncbi_100516839(WNT2);ncbi_100518418(GATAD2A);ncbi_100523163(HDAC9);ncbi_100524100(SEMA3E);ncbi_100524319(GREB1L);ncbi_100525120(HGF);ncbi_100525789(ERBB4);ncbi_100620218(BORCS8);ncbi…
BP	GO:0000280	nuclear division	21	599	0.0057021	0.117058	ncbi_100125375(CAV2);ncbi_100125974(SPO11);ncbi_100155867(INTS13);ncbi_100337662(MIOS);ncbi_100512037(ARMC6);ncbi_100516477(ASZ1);ncbi_100516909(NUP107);ncbi_100519067(CDK13);ncbi_100521548(EME2);ncbi_100521659(CYP26B1);ncbi_100522763(SGO2);ncbi_100525181(ANKFN1);ncbi_100526210(HOMER3);ncbi_100533196(UBE2I);ncbi_100624598(MEIOB);ncbi_100625621(MAU2);ncbi_100739587(KNTC1);ncbi_106510112(ORC2);ncbi…
BP	GO:0042953	lipoprotein transport	6	85	0.00573567	0.117058	ncbi_100155346(ABCB9);ncbi_100518064(ABCA3);ncbi_100524794(ABCA3);ncbi_100524979(ABCA3);ncbi_100622606(Abca3);ncbi_100738171(ABCB5)
BP	GO:0044872	lipoprotein localization	6	85	0.00573567	0.117058	ncbi_100155346(ABCB9);ncbi_100518064(ABCA3);ncbi_100524794(ABCA3);ncbi_100524979(ABCA3);ncbi_100622606(Abca3);ncbi_100738171(ABCB5)
BP	GO:0032940	secretion by cell	43	1517	0.00576782	0.117058	ncbi_100049702(VPS33A);ncbi_100141408(CBLN4);ncbi_100144500(RHOF);ncbi_100144526(Stx16);ncbi_100152555(RAP1B);ncbi_100155346(ABCB9);ncbi_100192445(PDPK1);ncbi_100511342(ICA1);ncbi_100514093(PBX4);ncbi_100514221(TELO2);ncbi_100515258(BAIAP3);ncbi_100515947(SYNGR3);ncbi_100516456(TWIST1);ncbi_100517279(ITPR2);ncbi_100518064(ABCA3);ncbi_100518959(ATP6V0C);ncbi_100519067(CDK13);ncbi_100520468(CREB3L2…
BP	GO:0046903	secretion	46	1649	0.00577239	0.117058	ncbi_100049702(VPS33A);ncbi_100141408(CBLN4);ncbi_100144500(RHOF);ncbi_100144526(Stx16);ncbi_100152555(RAP1B);ncbi_100154116(Hip1r);ncbi_100155346(ABCB9);ncbi_100192445(PDPK1);ncbi_100511342(ICA1);ncbi_100514093(PBX4);ncbi_100514221(TELO2);ncbi_100514482(AGR2);ncbi_100515258(BAIAP3);ncbi_100515947(SYNGR3);ncbi_100516456(TWIST1);ncbi_100517279(ITPR2);ncbi_100518064(ABCA3);ncbi_100518959(ATP6V0C);n…
BP	GO:0044766	multi-organism transport	4	38	0.00578482	0.117058	ncbi_100125375(CAV2);ncbi_100511477(TRAK2);ncbi_100625217(THOC1);ncbi_100626414(Rab29)
BP	GO:1901031	regulation of response to reactive oxygen species	4	38	0.00578482	0.117058	ncbi_100525120(HGF);ncbi_397106(IL10);ncbi_492315(BMP7);ncbi_654328(MET)
BP	GO:1902579	multi-organism localization	4	38	0.00578482	0.117058	ncbi_100125375(CAV2);ncbi_100511477(TRAK2);ncbi_100625217(THOC1);ncbi_100626414(Rab29)
BP	GO:0061448	connective tissue development	12	270	0.00591517	0.119257	ncbi_100037284(ITGB8);ncbi_100152555(RAP1B);ncbi_100286863(Dlx5);ncbi_100512981(SCIN);ncbi_100516429(PKD1);ncbi_100520468(CREB3L2);ncbi_100521659(CYP26B1);ncbi_102160784(SATB2);ncbi_110259952(Sox8);ncbi_414381(CFLAR);ncbi_492315(BMP7);ncbi_574073(Nog)
BP	GO:0072599	establishment of protein localization to endoplasmic reticulum	7	113	0.00598642	0.119476	ncbi_100518064(ABCA3);ncbi_100524794(ABCA3);ncbi_100526210(HOMER3);ncbi_100622606(Abca3);ncbi_100623540(RPL39);ncbi_100624157(RPS2);ncbi_100738783(UPF1)
BP	GO:2000027	regulation of organ morphogenesis	11	237	0.00602544	0.119476	ncbi_100157640(DKK1);ncbi_100516456(TWIST1);ncbi_100516839(WNT2);ncbi_100525120(HGF);ncbi_100624508(SEMA3C);ncbi_110259952(Sox8);ncbi_110262227(FZD1);ncbi_397609(PTN);ncbi_414381(CFLAR);ncbi_492315(BMP7);ncbi_574073(Nog)
BP	GO:0031401	positive regulation of protein modification process	34	1133	0.00604665	0.119476	ncbi_100038015(LPAR2);ncbi_100125959(MDM2);ncbi_100126293(CASS4);ncbi_100152555(RAP1B);ncbi_100157640(DKK1);ncbi_100192445(PDPK1);ncbi_100505408(Tsc2);ncbi_100511493(GDF1);ncbi_100514221(TELO2);ncbi_100516429(PKD1);ncbi_100519054(KSR2);ncbi_100520934(NOS1);ncbi_100521638(RASSF5);ncbi_100521718(Mapk8ip3);ncbi_100521986(MAPKAPK2);ncbi_100522695(IL20);ncbi_100525120(HGF);ncbi_100525450(CERS1);ncbi_1…
BP	GO:0010660	regulation of muscle cell apoptotic process	5	61	0.0061245	0.119476	ncbi_100192445(PDPK1);ncbi_100525789(ERBB4);ncbi_396991(IFNG);ncbi_414381(CFLAR);ncbi_492315(BMP7)
BP	GO:0010646	regulation of cell communication	81	3265	0.00612519	0.119476	ncbi_100038015(LPAR2);ncbi_100038024(IL19);ncbi_100049702(VPS33A);ncbi_100125375(CAV2);ncbi_100125959(MDM2);ncbi_100144500(RHOF);ncbi_100144524(ZBP1);ncbi_100144531(PCK1);ncbi_100152555(RAP1B);ncbi_100154116(Hip1r);ncbi_100154896(CASP10);ncbi_100156971(DENR);ncbi_100157490(FGFR1OP2);ncbi_100157640(DKK1);ncbi_100192445(PDPK1);ncbi_100192448(SLC9A3R2);ncbi_100286863(Dlx5);ncbi_100337662(MIOS);ncbi_…
BP	GO:0032988	ribonucleoprotein complex disassembly	3	20	0.00618653	0.119476	ncbi_100156971(DENR);ncbi_100519862(EIF2D);ncbi_100739107(DYRK3)
BP	GO:0043518	negative regulation of DNA damage response, signal transduction by p53 class mediator	3	20	0.00618653	0.119476	ncbi_100125959(MDM2);ncbi_100516456(TWIST1);ncbi_100739107(DYRK3)
BP	GO:0072574	hepatocyte proliferation	3	20	0.00618653	0.119476	ncbi_100516839(WNT2);ncbi_397609(PTN);ncbi_414381(CFLAR)
BP	GO:0072575	epithelial cell proliferation involved in liver morphogenesis	3	20	0.00618653	0.119476	ncbi_100516839(WNT2);ncbi_397609(PTN);ncbi_414381(CFLAR)
BP	GO:1900120	regulation of receptor binding	3	20	0.00618653	0.119476	ncbi_100521161(PLCL1);ncbi_397106(IL10);ncbi_574073(Nog)
BP	GO:1901032	negative regulation of response to reactive oxygen species	3	20	0.00618653	0.119476	ncbi_100525120(HGF);ncbi_397106(IL10);ncbi_654328(MET)
BP	GO:1903206	negative regulation of hydrogen peroxide-induced cell death	3	20	0.00618653	0.119476	ncbi_100525120(HGF);ncbi_397106(IL10);ncbi_654328(MET)
BP	GO:0030073	insulin secretion	9	174	0.00634418	0.121792	ncbi_100511342(ICA1);ncbi_100515258(BAIAP3);ncbi_100517279(ITPR2);ncbi_100520934(NOS1);ncbi_100523270(PFKFB2);ncbi_100524640(PCLO);ncbi_100525255(PSMD9);ncbi_396642(SSTR5);ncbi_396991(IFNG)
BP	GO:0010658	striated muscle cell apoptotic process	4	39	0.0063507	0.121792	ncbi_100192445(PDPK1);ncbi_100519790(GNGT1);ncbi_414381(CFLAR);ncbi_492315(BMP7)
BP	GO:0043069	negative regulation of programmed cell death	26	805	0.00643254	0.122766	ncbi_100038024(IL19);ncbi_100125959(MDM2);ncbi_100144535(RAB22A);ncbi_100154116(Hip1r);ncbi_100157640(DKK1);ncbi_100192445(PDPK1);ncbi_100312961(ASNS);ncbi_100515774(GFER);ncbi_100516456(TWIST1);ncbi_100520045(FCMR);ncbi_100520934(NOS1);ncbi_100525120(HGF);ncbi_100525530(DSTYK);ncbi_100525789(ERBB4);ncbi_100622110(NDUFA13);ncbi_100624423(TMEM161A);ncbi_100625699(NUAK2);ncbi_100739107(DYRK3);ncbi_…
BP	GO:0070482	response to oxygen levels	14	343	0.00644611	0.122766	ncbi_100125959(MDM2);ncbi_100144531(PCK1);ncbi_100505408(Tsc2);ncbi_100516456(TWIST1);ncbi_100516909(NUP107);ncbi_100517279(ITPR2);ncbi_100519790(GNGT1);ncbi_100520934(NOS1);ncbi_100624780(Hagh);ncbi_100738783(UPF1);ncbi_102158000(SDHAF3);ncbi_414381(CFLAR);ncbi_492315(BMP7);ncbi_574073(Nog)
BP	GO:0022008	neurogenesis	49	1793	0.00646843	0.122766	ncbi_100125959(MDM2);ncbi_100144525(TFAP2C);ncbi_100153677(CLIP1);ncbi_100157640(DKK1);ncbi_100286863(Dlx5);ncbi_100505408(Tsc2);ncbi_100511477(TRAK2);ncbi_100511493(GDF1);ncbi_100512621(TMEM106B);ncbi_100513727(IFT140);ncbi_100514160(XYLT1);ncbi_100516456(TWIST1);ncbi_100516634(FERD3L);ncbi_100516839(WNT2);ncbi_100518625(SRGAP2);ncbi_100519790(GNGT1);ncbi_100520468(CREB3L2);ncbi_100520934(NOS1);…
BP	GO:0072348	sulfur compound transport	8	144	0.0065026	0.122991	ncbi_100155346(ABCB9);ncbi_100518064(ABCA3);ncbi_100524794(ABCA3);ncbi_100524979(ABCA3);ncbi_100620543(DNAH11);ncbi_100622606(Abca3);ncbi_100738171(ABCB5);ncbi_110255469(SLC26A9)
BP	GO:0021879	forebrain neuron differentiation	5	62	0.00655991	0.123321	ncbi_100144525(TFAP2C);ncbi_100286863(Dlx5);ncbi_100525789(ERBB4);ncbi_102160784(SATB2);ncbi_110255467(CNTN2)
BP	GO:0015837	amine transport	9	175	0.0065793	0.123321	ncbi_100155346(ABCB9);ncbi_100518064(ABCA3);ncbi_100524794(ABCA3);ncbi_100524979(ABCA3);ncbi_100622606(Abca3);ncbi_100626534(CLCN7);ncbi_100738171(ABCB5);ncbi_110259945(ABCA3);ncbi_733640(PRKG1)
BP	GO:0051301	cell division	32	1055	0.00658729	0.123321	ncbi_100125375(CAV2);ncbi_100125839(RAE1);ncbi_100155346(ABCB9);ncbi_100155867(INTS13);ncbi_100156510(MLXIP);ncbi_100337662(MIOS);ncbi_100511493(GDF1);ncbi_100513347(NUBP2);ncbi_100515962(CDK14);ncbi_100516909(NUP107);ncbi_100517704(E4f1);ncbi_100518064(ABCA3);ncbi_100518243(CCNF);ncbi_100518707(Mplkip);ncbi_100519067(CDK13);ncbi_100522763(SGO2);ncbi_100524794(ABCA3);ncbi_100524979(ABCA3);ncbi_10…
BP	GO:0006897	endocytosis	22	647	0.00668126	0.124656	ncbi_100049702(VPS33A);ncbi_100125375(CAV2);ncbi_100144526(Stx16);ncbi_100144535(RAB22A);ncbi_100154116(Hip1r);ncbi_100157426(STON2);ncbi_100157640(DKK1);ncbi_100192445(PDPK1);ncbi_100505408(Tsc2);ncbi_100514221(TELO2);ncbi_100518959(ATP6V0C);ncbi_100520583(C4BPB);ncbi_100520761(C4BPA);ncbi_100521986(MAPKAPK2);ncbi_100738908(MLST8);ncbi_102166764(COLEC12);ncbi_106504983(CD36);ncbi_110255467(CNTN2…
BP	GO:0046907	intracellular transport	57	2158	0.0067156	0.124796	ncbi_100037958(CAPZA2);ncbi_100049702(VPS33A);ncbi_100125839(RAE1);ncbi_100125959(MDM2);ncbi_100144526(Stx16);ncbi_100152555(RAP1B);ncbi_100152918(VPS37B);ncbi_100153677(CLIP1);ncbi_100154116(Hip1r);ncbi_100155744(Diablo);ncbi_100156510(MLXIP);ncbi_100157426(STON2);ncbi_100192445(PDPK1);ncbi_100505408(Tsc2);ncbi_100511477(TRAK2);ncbi_100512621(TMEM106B);ncbi_100513727(IFT140);ncbi_100514221(TELO2…
BP	GO:0007166	cell surface receptor signaling pathway	65	2526	0.00673411	0.124796	ncbi_100037284(ITGB8);ncbi_100037958(CAPZA2);ncbi_100038024(IL19);ncbi_100049702(VPS33A);ncbi_100125375(CAV2);ncbi_100144524(ZBP1);ncbi_100144535(RAB22A);ncbi_100152555(RAP1B);ncbi_100154116(Hip1r);ncbi_100154896(CASP10);ncbi_100156971(DENR);ncbi_100157640(DKK1);ncbi_100174961(KLF6);ncbi_100192445(PDPK1);ncbi_100286863(Dlx5);ncbi_100505408(Tsc2);ncbi_100511493(GDF1);ncbi_100513727(IFT140);ncbi_10…
BP	GO:0015886	heme transport	6	88	0.00677875	0.125202	ncbi_100155346(ABCB9);ncbi_100518064(ABCA3);ncbi_100524794(ABCA3);ncbi_100524979(ABCA3);ncbi_100622606(Abca3);ncbi_100738171(ABCB5)
BP	GO:0048704	embryonic skeletal system morphogenesis	7	116	0.00688812	0.126074	ncbi_100286863(Dlx5);ncbi_100513727(IFT140);ncbi_100516456(TWIST1);ncbi_100521659(CYP26B1);ncbi_102160784(SATB2);ncbi_492315(BMP7);ncbi_574073(Nog)
BP	GO:0003197	endocardial cushion development	4	40	0.00695213	0.126074	ncbi_100125959(MDM2);ncbi_100516456(TWIST1);ncbi_492315(BMP7);ncbi_574073(Nog)
BP	GO:0007204	positive regulation of cytosolic calcium ion concentration	11	242	0.00701	0.126074	ncbi_100038015(LPAR2);ncbi_100192445(PDPK1);ncbi_100516429(PKD1);ncbi_100517279(ITPR2);ncbi_100517909(AVPR1B);ncbi_100520934(NOS1);ncbi_106504983(CD36);ncbi_110255497(CD36);ncbi_397377(CACNA2D1);ncbi_733640(PRKG1);ncbi_733702(CD36)
BP	GO:0051168	nuclear export	10	209	0.00704086	0.126074	ncbi_100125839(RAE1);ncbi_100125959(MDM2);ncbi_100511477(TRAK2);ncbi_100516429(PKD1);ncbi_100516909(NUP107);ncbi_100624157(RPS2);ncbi_100625217(THOC1);ncbi_100625964(SMG1);ncbi_100737559(RNPS1);ncbi_100738783(UPF1)
BP	GO:0034205	beta-amyloid formation	3	21	0.00711678	0.126074	ncbi_100512622(GSAP);ncbi_396991(IFNG);ncbi_397447(ROCK1)
BP	GO:0060445	branching involved in salivary gland morphogenesis	3	21	0.00711678	0.126074	ncbi_100525120(HGF);ncbi_100624508(SEMA3C);ncbi_492315(BMP7)
BP	GO:2000114	regulation of establishment of cell polarity	3	21	0.00711678	0.126074	ncbi_100152555(RAP1B);ncbi_100525181(ANKFN1);ncbi_397447(ROCK1)
BP	GO:0031623	receptor internalization	6	89	0.00715514	0.126074	ncbi_100157640(DKK1);ncbi_106504983(CD36);ncbi_110255467(CNTN2);ncbi_110255497(CD36);ncbi_404693(CAV1);ncbi_733702(CD36)
BP	GO:0001842	neural fold formation	2	7	0.00716954	0.126074	ncbi_100518418(GATAD2A);ncbi_492315(BMP7)
BP	GO:0002924	negative regulation of humoral immune response mediated by circulating immunoglobulin	2	7	0.00716954	0.126074	ncbi_100520583(C4BPB);ncbi_100520761(C4BPA)
BP	GO:0051045	negative regulation of membrane protein ectodomain proteolysis	2	7	0.00716954	0.126074	ncbi_397106(IL10);ncbi_397447(ROCK1)
BP	GO:0055009	atrial cardiac muscle tissue morphogenesis	2	7	0.00716954	0.126074	ncbi_100516839(WNT2);ncbi_574073(Nog)
BP	GO:0072177	mesonephric duct development	2	7	0.00716954	0.126074	ncbi_100516429(PKD1);ncbi_100524319(GREB1L)
BP	GO:0072282	metanephric nephron tubule morphogenesis	2	7	0.00716954	0.126074	ncbi_100516429(PKD1);ncbi_110259952(Sox8)
BP	GO:0075522	IRES-dependent viral translational initiation	2	7	0.00716954	0.126074	ncbi_100156971(DENR);ncbi_100519862(EIF2D)
BP	GO:0048285	organelle fission	22	652	0.007283	0.127661	ncbi_100125375(CAV2);ncbi_100125974(SPO11);ncbi_100155867(INTS13);ncbi_100337662(MIOS);ncbi_100512037(ARMC6);ncbi_100516477(ASZ1);ncbi_100516909(NUP107);ncbi_100519067(CDK13);ncbi_100521548(EME2);ncbi_100521659(CYP26B1);ncbi_100522763(SGO2);ncbi_100525181(ANKFN1);ncbi_100525789(ERBB4);ncbi_100526210(HOMER3);ncbi_100533196(UBE2I);ncbi_100624598(MEIOB);ncbi_100625621(MAU2);ncbi_100739587(KNTC1);ncb…
BP	GO:0009306	protein secretion	25	774	0.00747166	0.130205	ncbi_100141408(CBLN4);ncbi_100144526(Stx16);ncbi_100155346(ABCB9);ncbi_100192445(PDPK1);ncbi_100511342(ICA1);ncbi_100515258(BAIAP3);ncbi_100516456(TWIST1);ncbi_100517279(ITPR2);ncbi_100518064(ABCA3);ncbi_100520934(NOS1);ncbi_100523270(PFKFB2);ncbi_100524640(PCLO);ncbi_100524794(ABCA3);ncbi_100524979(ABCA3);ncbi_100525255(PSMD9);ncbi_100622606(Abca3);ncbi_100738171(ABCB5);ncbi_100738783(UPF1);ncbi…
BP	GO:0009792	embryo development ending in birth or egg hatching	27	856	0.00749667	0.130205	ncbi_100144525(TFAP2C);ncbi_100144531(PCK1);ncbi_100152555(RAP1B);ncbi_100157640(DKK1);ncbi_100286863(Dlx5);ncbi_100505408(Tsc2);ncbi_100511493(GDF1);ncbi_100513727(IFT140);ncbi_100516429(PKD1);ncbi_100516456(TWIST1);ncbi_100516634(FERD3L);ncbi_100516839(WNT2);ncbi_100518418(GATAD2A);ncbi_100521659(CYP26B1);ncbi_100521718(Mapk8ip3);ncbi_100525450(CERS1);ncbi_100533196(UBE2I);ncbi_100622254(Rala);…
BP	GO:0051216	cartilage development	10	211	0.00750836	0.130205	ncbi_100037284(ITGB8);ncbi_100152555(RAP1B);ncbi_100286863(Dlx5);ncbi_100512981(SCIN);ncbi_100516429(PKD1);ncbi_100520468(CREB3L2);ncbi_100521659(CYP26B1);ncbi_102160784(SATB2);ncbi_492315(BMP7);ncbi_574073(Nog)
BP	GO:0051240	positive regulation of multicellular organismal process	44	1585	0.00752675	0.130205	ncbi_100037284(ITGB8);ncbi_100037958(CAPZA2);ncbi_100134989(FAM210B);ncbi_100144524(ZBP1);ncbi_100153677(CLIP1);ncbi_100157640(DKK1);ncbi_100192445(PDPK1);ncbi_100286863(Dlx5);ncbi_100505408(Tsc2);ncbi_100512621(TMEM106B);ncbi_100516456(TWIST1);ncbi_100516839(WNT2);ncbi_100517909(AVPR1B);ncbi_100518270(RHEX);ncbi_100518418(GATAD2A);ncbi_100520468(CREB3L2);ncbi_100520934(NOS1);ncbi_100521659(CYP26…
BP	GO:0045117	azole transport	6	90	0.00754642	0.130205	ncbi_100155346(ABCB9);ncbi_100518064(ABCA3);ncbi_100524794(ABCA3);ncbi_100524979(ABCA3);ncbi_100622606(Abca3);ncbi_100738171(ABCB5)
BP	GO:1903432	regulation of TORC1 signaling	4	41	0.00759003	0.130549	ncbi_100337662(MIOS);ncbi_100505408(Tsc2);ncbi_100514221(TELO2);ncbi_100739107(DYRK3)
BP	GO:0050796	regulation of insulin secretion	8	148	0.00762859	0.130803	ncbi_100511342(ICA1);ncbi_100515258(BAIAP3);ncbi_100517279(ITPR2);ncbi_100520934(NOS1);ncbi_100523270(PFKFB2);ncbi_100525255(PSMD9);ncbi_396642(SSTR5);ncbi_396991(IFNG)
BP	GO:0042330	taxis	22	655	0.0076649	0.131017	ncbi_100037958(CAPZA2);ncbi_100192445(PDPK1);ncbi_100286863(Dlx5);ncbi_100505408(Tsc2);ncbi_100521167(DGKI);ncbi_100521718(Mapk8ip3);ncbi_100524100(SEMA3E);ncbi_100525120(HGF);ncbi_100622254(Rala);ncbi_100622573(POU6F2);ncbi_100622906(NTN3);ncbi_100623666(CRPPA);ncbi_100624508(SEMA3C);ncbi_100624854(PTPRM);ncbi_100625317(USP14);ncbi_100625621(MAU2);ncbi_100738908(MLST8);ncbi_110255467(CNTN2);ncbi…
BP	GO:0048583	regulation of response to stimulus	91	3774	0.00772629	0.131112	ncbi_100037958(CAPZA2);ncbi_100038015(LPAR2);ncbi_100038024(IL19);ncbi_100049702(VPS33A);ncbi_100125375(CAV2);ncbi_100125959(MDM2);ncbi_100141404(MC3R);ncbi_100144500(RHOF);ncbi_100144524(ZBP1);ncbi_100144530(NPEPL1);ncbi_100144531(PCK1);ncbi_100152555(RAP1B);ncbi_100154116(Hip1r);ncbi_100154896(CASP10);ncbi_100156971(DENR);ncbi_100157490(FGFR1OP2);ncbi_100157640(DKK1);ncbi_100192445(PDPK1);ncbi_…
BP	GO:0010562	positive regulation of phosphorus metabolic process	30	983	0.00775274	0.131112	ncbi_100038015(LPAR2);ncbi_100126293(CASS4);ncbi_100152555(RAP1B);ncbi_100157640(DKK1);ncbi_100192445(PDPK1);ncbi_100505408(Tsc2);ncbi_100511493(GDF1);ncbi_100514221(TELO2);ncbi_100516429(PKD1);ncbi_100519054(KSR2);ncbi_100520934(NOS1);ncbi_100521718(Mapk8ip3);ncbi_100521986(MAPKAPK2);ncbi_100522695(IL20);ncbi_100523270(PFKFB2);ncbi_100525120(HGF);ncbi_100525450(CERS1);ncbi_100525530(DSTYK);ncbi_…
BP	GO:0045937	positive regulation of phosphate metabolic process	30	983	0.00775274	0.131112	ncbi_100038015(LPAR2);ncbi_100126293(CASS4);ncbi_100152555(RAP1B);ncbi_100157640(DKK1);ncbi_100192445(PDPK1);ncbi_100505408(Tsc2);ncbi_100511493(GDF1);ncbi_100514221(TELO2);ncbi_100516429(PKD1);ncbi_100519054(KSR2);ncbi_100520934(NOS1);ncbi_100521718(Mapk8ip3);ncbi_100521986(MAPKAPK2);ncbi_100522695(IL20);ncbi_100523270(PFKFB2);ncbi_100525120(HGF);ncbi_100525450(CERS1);ncbi_100525530(DSTYK);ncbi_…
BP	GO:0008643	carbohydrate transport	13	315	0.00778953	0.131112	ncbi_100155346(ABCB9);ncbi_100505408(Tsc2);ncbi_100517909(AVPR1B);ncbi_100518064(ABCA3);ncbi_100519751(SVOPL);ncbi_100524794(ABCA3);ncbi_100524979(ABCA3);ncbi_100525789(ERBB4);ncbi_100622606(Abca3);ncbi_100626007(MFSD4A);ncbi_100626235(SLC45A3);ncbi_100738171(ABCB5);ncbi_110259945(ABCA3)
BP	GO:0036293	response to decreased oxygen levels	13	315	0.00778953	0.131112	ncbi_100125959(MDM2);ncbi_100144531(PCK1);ncbi_100505408(Tsc2);ncbi_100516456(TWIST1);ncbi_100516909(NUP107);ncbi_100517279(ITPR2);ncbi_100519790(GNGT1);ncbi_100520934(NOS1);ncbi_100624780(Hagh);ncbi_100738783(UPF1);ncbi_414381(CFLAR);ncbi_492315(BMP7);ncbi_574073(Nog)
BP	GO:0048754	branching morphogenesis of an epithelial tube	9	180	0.0078569	0.131843	ncbi_100144525(TFAP2C);ncbi_100516429(PKD1);ncbi_100516839(WNT2);ncbi_100524100(SEMA3E);ncbi_100524319(GREB1L);ncbi_110259952(Sox8);ncbi_492315(BMP7);ncbi_574073(Nog);ncbi_654328(MET)
BP	GO:0010033	response to organic substance	75	3016	0.00809236	0.133635	ncbi_100038024(IL19);ncbi_100125375(CAV2);ncbi_100125839(RAE1);ncbi_100125959(MDM2);ncbi_100126294(RTF2);ncbi_100134989(FAM210B);ncbi_100144524(ZBP1);ncbi_100144531(PCK1);ncbi_100144535(RAB22A);ncbi_100144536(VAPB);ncbi_100152555(RAP1B);ncbi_100156971(DENR);ncbi_100157640(DKK1);ncbi_100174961(KLF6);ncbi_100192445(PDPK1);ncbi_100286863(Dlx5);ncbi_100312961(ASNS);ncbi_100505408(Tsc2);ncbi_100511493…
BP	GO:0009966	regulation of signal transduction	72	2875	0.00812052	0.133635	ncbi_100038015(LPAR2);ncbi_100038024(IL19);ncbi_100049702(VPS33A);ncbi_100125375(CAV2);ncbi_100125959(MDM2);ncbi_100144500(RHOF);ncbi_100144524(ZBP1);ncbi_100144531(PCK1);ncbi_100152555(RAP1B);ncbi_100154116(Hip1r);ncbi_100154896(CASP10);ncbi_100156971(DENR);ncbi_100157490(FGFR1OP2);ncbi_100157640(DKK1);ncbi_100192445(PDPK1);ncbi_100192448(SLC9A3R2);ncbi_100286863(Dlx5);ncbi_100337662(MIOS);ncbi_…
BP	GO:0033137	negative regulation of peptidyl-serine phosphorylation	3	22	0.00812546	0.133635	ncbi_100157640(DKK1);ncbi_100520934(NOS1);ncbi_100525120(HGF)
BP	GO:0055094	response to lipoprotein particle	3	22	0.00812546	0.133635	ncbi_106504983(CD36);ncbi_110255497(CD36);ncbi_733702(CD36)
BP	GO:0071402	cellular response to lipoprotein particle stimulus	3	22	0.00812546	0.133635	ncbi_106504983(CD36);ncbi_110255497(CD36);ncbi_733702(CD36)
BP	GO:1902991	regulation of amyloid precursor protein catabolic process	3	22	0.00812546	0.133635	ncbi_100512622(GSAP);ncbi_396991(IFNG);ncbi_397447(ROCK1)
BP	GO:0008016	regulation of heart contraction	9	181	0.00813366	0.133635	ncbi_100125959(MDM2);ncbi_100141404(MC3R);ncbi_100517279(ITPR2);ncbi_100520934(NOS1);ncbi_100620437(SP4);ncbi_110259950(CACNA1H);ncbi_397377(CACNA2D1);ncbi_397498(CHRM2);ncbi_733640(PRKG1)
BP	GO:0002704	negative regulation of leukocyte mediated immunity	4	42	0.00826527	0.135315	ncbi_100515774(GFER);ncbi_100520583(C4BPB);ncbi_100520761(C4BPA);ncbi_100625217(THOC1)
BP	GO:0006996	organelle organization	103	4367	0.0082851	0.135315	ncbi_100037958(CAPZA2);ncbi_100049702(VPS33A);ncbi_100125375(CAV2);ncbi_100125839(RAE1);ncbi_100125974(SPO11);ncbi_100126237(CTCFL);ncbi_100144500(RHOF);ncbi_100144526(Stx16);ncbi_100144535(RAB22A);ncbi_100151839(RASSF8);ncbi_100152918(VPS37B);ncbi_100153677(CLIP1);ncbi_100154116(Hip1r);ncbi_100155867(INTS13);ncbi_100156137(Setd1b);ncbi_100156971(DENR);ncbi_100192445(PDPK1);ncbi_100192448(SLC9A3R…
BP	GO:0006614	SRP-dependent cotranslational protein targeting to membrane	6	92	0.00837491	0.135832	ncbi_100518064(ABCA3);ncbi_100524794(ABCA3);ncbi_100622606(Abca3);ncbi_100623540(RPL39);ncbi_100624157(RPS2);ncbi_100738783(UPF1)
BP	GO:0071375	cellular response to peptide hormone stimulus	13	318	0.00839808	0.135832	ncbi_100125959(MDM2);ncbi_100144531(PCK1);ncbi_100152555(RAP1B);ncbi_100156971(DENR);ncbi_100192445(PDPK1);ncbi_100505408(Tsc2);ncbi_100518959(ATP6V0C);ncbi_100523163(HDAC9);ncbi_100738908(MLST8);ncbi_110262227(FZD1);ncbi_396642(SSTR5);ncbi_397322(IGFALS);ncbi_414381(CFLAR)
BP	GO:1902580	single-organism cellular localization	40	1419	0.00841678	0.135832	ncbi_100049702(VPS33A);ncbi_100125974(SPO11);ncbi_100144526(Stx16);ncbi_100152555(RAP1B);ncbi_100153677(CLIP1);ncbi_100155867(INTS13);ncbi_100157426(STON2);ncbi_100192445(PDPK1);ncbi_100505408(Tsc2);ncbi_100511477(TRAK2);ncbi_100514221(TELO2);ncbi_100514482(AGR2);ncbi_100515258(BAIAP3);ncbi_100515774(GFER);ncbi_100516429(PKD1);ncbi_100516909(NUP107);ncbi_100518064(ABCA3);ncbi_100518959(ATP6V0C);n…
BP	GO:0043434	response to peptide hormone	16	428	0.00843594	0.135832	ncbi_100125959(MDM2);ncbi_100144531(PCK1);ncbi_100152555(RAP1B);ncbi_100156971(DENR);ncbi_100192445(PDPK1);ncbi_100505408(Tsc2);ncbi_100518959(ATP6V0C);ncbi_100520934(NOS1);ncbi_100523163(HDAC9);ncbi_100738908(MLST8);ncbi_110262227(FZD1);ncbi_396642(SSTR5);ncbi_397322(IGFALS);ncbi_397447(ROCK1);ncbi_414381(CFLAR);ncbi_492315(BMP7)
BP	GO:0031669	cellular response to nutrient levels	12	283	0.00846415	0.135832	ncbi_100049702(VPS33A);ncbi_100125959(MDM2);ncbi_100144531(PCK1);ncbi_100192445(PDPK1);ncbi_100312961(ASNS);ncbi_100337662(MIOS);ncbi_100518959(ATP6V0C);ncbi_100620590(TRIM24);ncbi_100625699(NUAK2);ncbi_100738340(ATP13A1);ncbi_100738908(MLST8);ncbi_110262227(FZD1)
BP	GO:0019538	protein metabolic process	137	6062	0.00846485	0.135832	ncbi_100037958(CAPZA2);ncbi_100038015(LPAR2);ncbi_100038024(IL19);ncbi_100049702(VPS33A);ncbi_100125959(MDM2);ncbi_100126237(CTCFL);ncbi_100126293(CASS4);ncbi_100134987(GCNT7);ncbi_100134989(FAM210B);ncbi_100141471(CLK1);ncbi_100144530(NPEPL1);ncbi_100144531(PCK1);ncbi_100144535(RAB22A);ncbi_100152555(RAP1B);ncbi_100152918(VPS37B);ncbi_100154116(Hip1r);ncbi_100154896(CASP10);ncbi_100155346(ABCB9)…
BP	GO:0001890	placenta development	8	151	0.00856497	0.137039	ncbi_100037284(ITGB8);ncbi_100516429(PKD1);ncbi_100516839(WNT2);ncbi_100518243(CCNF);ncbi_397106(IL10);ncbi_397609(PTN);ncbi_492315(BMP7);ncbi_595105(CASP8)
BP	GO:0003206	cardiac chamber morphogenesis	7	121	0.00860972	0.137356	ncbi_100125959(MDM2);ncbi_100516839(WNT2);ncbi_100620543(DNAH11);ncbi_100624508(SEMA3C);ncbi_110262227(FZD1);ncbi_492315(BMP7);ncbi_574073(Nog)
BP	GO:0019439	aromatic compound catabolic process	24	743	0.00867841	0.138052	ncbi_100037932(IL26);ncbi_100125973(RBM38);ncbi_100125974(SPO11);ncbi_100511318(ACSM5);ncbi_100512220(ACSM3);ncbi_100512595(ACSM4);ncbi_100516255(NTHL1);ncbi_100518775(AMDHD2);ncbi_100520934(NOS1);ncbi_100521986(MAPKAPK2);ncbi_100522040(FTCDNL1);ncbi_100523270(PFKFB2);ncbi_100523701(AOX1);ncbi_100525616(AOX2);ncbi_100623394(Aox4);ncbi_100623540(RPL39);ncbi_100624157(RPS2);ncbi_100625964(SMG1);ncb…
BP	GO:0044282	small molecule catabolic process	20	584	0.00881275	0.139383	ncbi_100144531(PCK1);ncbi_100511318(ACSM5);ncbi_100512220(ACSM3);ncbi_100512595(ACSM4);ncbi_100516456(TWIST1);ncbi_100516791(RAB26);ncbi_100518775(AMDHD2);ncbi_100520813(AKR1D1);ncbi_100520934(NOS1);ncbi_100521659(CYP26B1);ncbi_100522040(FTCDNL1);ncbi_100523270(PFKFB2);ncbi_100525333(CRYM);ncbi_100624780(Hagh);ncbi_100626414(Rab29);ncbi_100627693(RAB7B);ncbi_100738171(ABCB5);ncbi_100738177(ECI1);…
BP	GO:1901678	iron coordination entity transport	6	93	0.00881276	0.139383	ncbi_100155346(ABCB9);ncbi_100518064(ABCA3);ncbi_100524794(ABCA3);ncbi_100524979(ABCA3);ncbi_100622606(Abca3);ncbi_100738171(ABCB5)
BP	GO:0045184	establishment of protein localization	60	2326	0.00885961	0.139723	ncbi_100049702(VPS33A);ncbi_100125959(MDM2);ncbi_100141408(CBLN4);ncbi_100144526(Stx16);ncbi_100144535(RAB22A);ncbi_100152918(VPS37B);ncbi_100153677(CLIP1);ncbi_100155346(ABCB9);ncbi_100192445(PDPK1);ncbi_100337662(MIOS);ncbi_100505408(Tsc2);ncbi_100511342(ICA1);ncbi_100511477(TRAK2);ncbi_100512621(TMEM106B);ncbi_100513727(IFT140);ncbi_100515258(BAIAP3);ncbi_100515774(GFER);ncbi_100516429(PKD1);n…
BP	GO:0042982	amyloid precursor protein metabolic process	4	43	0.0089787	0.140861	ncbi_100512622(GSAP);ncbi_100627220(TMCC2);ncbi_396991(IFNG);ncbi_397447(ROCK1)
BP	GO:0045861	negative regulation of proteolysis	14	357	0.00900712	0.140861	ncbi_100125959(MDM2);ncbi_100510974(COL28A1);ncbi_100520045(FCMR);ncbi_100520144(TFPI2);ncbi_100520400(YOD1);ncbi_100520583(C4BPB);ncbi_100520761(C4BPA);ncbi_100525120(HGF);ncbi_100625317(USP14);ncbi_100739587(KNTC1);ncbi_397106(IL10);ncbi_397447(ROCK1);ncbi_414381(CFLAR);ncbi_595105(CASP8)
BP	GO:0071466	cellular response to xenobiotic stimulus	9	184	0.00900857	0.140861	ncbi_100144531(PCK1);ncbi_100511318(ACSM5);ncbi_100512220(ACSM3);ncbi_100512595(ACSM4);ncbi_100521659(CYP26B1);ncbi_100523701(AOX1);ncbi_100738177(ECI1);ncbi_397322(IGFALS);ncbi_414381(CFLAR)
BP	GO:0048863	stem cell differentiation	14	358	0.009217	0.142505	ncbi_100505408(Tsc2);ncbi_100516456(TWIST1);ncbi_100516839(WNT2);ncbi_100519067(CDK13);ncbi_100525120(HGF);ncbi_100525789(ERBB4);ncbi_100622573(POU6F2);ncbi_100624508(SEMA3C);ncbi_100738340(ATP13A1);ncbi_110259952(Sox8);ncbi_110262227(FZD1);ncbi_397609(PTN);ncbi_492315(BMP7);ncbi_574073(Nog)
BP	GO:0070301	cellular response to hydrogen peroxide	6	94	0.00926675	0.142505	ncbi_100125959(MDM2);ncbi_100174961(KLF6);ncbi_100516255(NTHL1);ncbi_100525120(HGF);ncbi_397106(IL10);ncbi_654328(MET)
BP	GO:1900006	positive regulation of dendrite development	6	94	0.00926675	0.142505	ncbi_100153677(CLIP1);ncbi_100505408(Tsc2);ncbi_100512621(TMEM106B);ncbi_102160562(TBC1D24);ncbi_397609(PTN);ncbi_492315(BMP7)
BP	GO:0033036	macromolecule localization	81	3321	0.00943319	0.142505	ncbi_100049702(VPS33A);ncbi_100125839(RAE1);ncbi_100125959(MDM2);ncbi_100125974(SPO11);ncbi_100141408(CBLN4);ncbi_100144526(Stx16);ncbi_100144535(RAB22A);ncbi_100151839(RASSF8);ncbi_100152515(PITPNM2);ncbi_100152918(VPS37B);ncbi_100153677(CLIP1);ncbi_100155346(ABCB9);ncbi_100155867(INTS13);ncbi_100192445(PDPK1);ncbi_100337662(MIOS);ncbi_100505408(Tsc2);ncbi_100511342(ICA1);ncbi_100511477(TRAK2);n…
BP	GO:0003149	membranous septum morphogenesis	2	8	0.00943933	0.142505	ncbi_110262227(FZD1);ncbi_574073(Nog)
BP	GO:0003228	atrial cardiac muscle tissue development	2	8	0.00943933	0.142505	ncbi_100516839(WNT2);ncbi_574073(Nog)
BP	GO:0042663	regulation of endodermal cell fate specification	2	8	0.00943933	0.142505	ncbi_100157640(DKK1);ncbi_574073(Nog)
BP	GO:0045916	negative regulation of complement activation	2	8	0.00943933	0.142505	ncbi_100520583(C4BPB);ncbi_100520761(C4BPA)
BP	GO:0060363	cranial suture morphogenesis	2	8	0.00943933	0.142505	ncbi_100516456(TWIST1);ncbi_100521659(CYP26B1)
BP	GO:0060513	prostatic bud formation	2	8	0.00943933	0.142505	ncbi_492315(BMP7);ncbi_574073(Nog)
BP	GO:1901299	negative regulation of hydrogen peroxide-mediated programmed cell death	2	8	0.00943933	0.142505	ncbi_100525120(HGF);ncbi_654328(MET)
BP	GO:2000258	negative regulation of protein activation cascade	2	8	0.00943933	0.142505	ncbi_100520583(C4BPB);ncbi_100520761(C4BPA)
BP	GO:0010941	regulation of cell death	43	1562	0.00945028	0.142505	ncbi_100038024(IL19);ncbi_100125959(MDM2);ncbi_100144535(RAB22A);ncbi_100154116(Hip1r);ncbi_100154896(CASP10);ncbi_100155744(Diablo);ncbi_100157640(DKK1);ncbi_100192445(PDPK1);ncbi_100312961(ASNS);ncbi_100511493(GDF1);ncbi_100514398(NME3);ncbi_100514482(AGR2);ncbi_100515774(GFER);ncbi_100516456(TWIST1);ncbi_100520045(FCMR);ncbi_100520934(NOS1);ncbi_100521638(RASSF5);ncbi_100525120(HGF);ncbi_10052…
BP	GO:0045597	positive regulation of cell differentiation	29	957	0.00963151	0.144841	ncbi_100126293(CASS4);ncbi_100134989(FAM210B);ncbi_100153677(CLIP1);ncbi_100157640(DKK1);ncbi_100286863(Dlx5);ncbi_100505408(Tsc2);ncbi_100512621(TMEM106B);ncbi_100516456(TWIST1);ncbi_100518270(RHEX);ncbi_100520468(CREB3L2);ncbi_100521659(CYP26B1);ncbi_100521718(Mapk8ip3);ncbi_100522695(IL20);ncbi_100525120(HGF);ncbi_100623340(GPRC5B);ncbi_100624508(SEMA3C);ncbi_100627693(RAB7B);ncbi_102160562(TB…
BP	GO:0006810	transport	121	5281	0.00971871	0.144848	ncbi_100037958(CAPZA2);ncbi_100049702(VPS33A);ncbi_100125375(CAV2);ncbi_100125839(RAE1);ncbi_100125959(MDM2);ncbi_100134988(FAM209B);ncbi_100141408(CBLN4);ncbi_100144500(RHOF);ncbi_100144526(Stx16);ncbi_100144531(PCK1);ncbi_100144535(RAB22A);ncbi_100151839(RASSF8);ncbi_100152515(PITPNM2);ncbi_100152555(RAP1B);ncbi_100152918(VPS37B);ncbi_100153677(CLIP1);ncbi_100154116(Hip1r);ncbi_100155346(ABCB9)…
BP	GO:0030703	eggshell formation	4	44	0.00973113	0.144848	ncbi_100144531(PCK1);ncbi_100155867(INTS13);ncbi_100516909(NUP107);ncbi_106510112(ORC2)
BP	GO:0001843	neural tube closure	6	95	0.00973722	0.144848	ncbi_100505408(Tsc2);ncbi_100516456(TWIST1);ncbi_100518418(GATAD2A);ncbi_100622254(Rala);ncbi_110262227(FZD1);ncbi_574073(Nog)
BP	GO:0001936	regulation of endothelial cell proliferation	6	95	0.00973722	0.144848	ncbi_100125375(CAV2);ncbi_100192445(PDPK1);ncbi_100505408(Tsc2);ncbi_100516839(WNT2);ncbi_100624854(PTPRM);ncbi_397106(IL10)
BP	GO:0043066	negative regulation of apoptotic process	25	792	0.00982217	0.145718	ncbi_100038024(IL19);ncbi_100125959(MDM2);ncbi_100144535(RAB22A);ncbi_100154116(Hip1r);ncbi_100157640(DKK1);ncbi_100192445(PDPK1);ncbi_100312961(ASNS);ncbi_100515774(GFER);ncbi_100516456(TWIST1);ncbi_100520045(FCMR);ncbi_100520934(NOS1);ncbi_100525120(HGF);ncbi_100525530(DSTYK);ncbi_100525789(ERBB4);ncbi_100622110(NDUFA13);ncbi_100624423(TMEM161A);ncbi_100625699(NUAK2);ncbi_100739107(DYRK3);ncbi_…
BP	GO:0001649	osteoblast differentiation	8	155	0.00994414	0.14713	ncbi_100286863(Dlx5);ncbi_100516456(TWIST1);ncbi_100525120(HGF);ncbi_102160784(SATB2);ncbi_110259952(Sox8);ncbi_110262227(FZD1);ncbi_492315(BMP7);ncbi_574073(Nog)
BP	GO:0006613	cotranslational protein targeting to membrane	6	96	0.0102245	0.150398	ncbi_100518064(ABCA3);ncbi_100524794(ABCA3);ncbi_100622606(Abca3);ncbi_100623540(RPL39);ncbi_100624157(RPS2);ncbi_100738783(UPF1)
BP	GO:0051148	negative regulation of muscle cell differentiation	5	69	0.0102307	0.150398	ncbi_100157640(DKK1);ncbi_100626912(BHLHE41);ncbi_110259952(Sox8);ncbi_414381(CFLAR);ncbi_574073(Nog)
BP	GO:0048489	synaptic vesicle transport	9	188	0.0102839	0.150398	ncbi_100144526(Stx16);ncbi_100152555(RAP1B);ncbi_100157426(STON2);ncbi_100514221(TELO2);ncbi_100515258(BAIAP3);ncbi_100524640(PCLO);ncbi_100625964(SMG1);ncbi_102160562(TBC1D24);ncbi_397447(ROCK1)
BP	GO:0097480	establishment of synaptic vesicle localization	9	188	0.0102839	0.150398	ncbi_100144526(Stx16);ncbi_100152555(RAP1B);ncbi_100157426(STON2);ncbi_100514221(TELO2);ncbi_100515258(BAIAP3);ncbi_100524640(PCLO);ncbi_100625964(SMG1);ncbi_102160562(TBC1D24);ncbi_397447(ROCK1)
BP	GO:0006089	lactate metabolic process	3	24	0.0103836	0.150398	ncbi_100144531(PCK1);ncbi_100523270(PFKFB2);ncbi_100624780(Hagh)
BP	GO:0010664	negative regulation of striated muscle cell apoptotic process	3	24	0.0103836	0.150398	ncbi_100192445(PDPK1);ncbi_414381(CFLAR);ncbi_492315(BMP7)
BP	GO:0071295	cellular response to vitamin	3	24	0.0103836	0.150398	ncbi_100125959(MDM2);ncbi_100620590(TRIM24);ncbi_110262227(FZD1)
BP	GO:1902042	negative regulation of extrinsic apoptotic signaling pathway via death domain receptors	3	24	0.0103836	0.150398	ncbi_100525120(HGF);ncbi_414381(CFLAR);ncbi_595105(CASP8)
BP	GO:0048598	embryonic morphogenesis	24	755	0.0104317	0.150443	ncbi_100144531(PCK1);ncbi_100157640(DKK1);ncbi_100286863(Dlx5);ncbi_100505408(Tsc2);ncbi_100511493(GDF1);ncbi_100513727(IFT140);ncbi_100516456(TWIST1);ncbi_100516839(WNT2);ncbi_100518418(GATAD2A);ncbi_100521659(CYP26B1);ncbi_100533196(UBE2I);ncbi_100622254(Rala);ncbi_100627196(Sp8);ncbi_100738783(UPF1);ncbi_102160784(SATB2);ncbi_110255474(Dlx6);ncbi_110256792(PCDH15);ncbi_110259917(COQ7);ncbi_110…
BP	GO:0015718	monocarboxylic acid transport	11	256	0.0104443	0.150443	ncbi_100155346(ABCB9);ncbi_100518064(ABCA3);ncbi_100519751(SVOPL);ncbi_100523504(Grik4);ncbi_100524794(ABCA3);ncbi_100524979(ABCA3);ncbi_100622606(Abca3);ncbi_100738171(ABCB5);ncbi_106504983(CD36);ncbi_110255497(CD36);ncbi_733702(CD36)
BP	GO:0001755	neural crest cell migration	4	45	0.0105233	0.150443	ncbi_100516456(TWIST1);ncbi_100525789(ERBB4);ncbi_100624508(SEMA3C);ncbi_110259952(Sox8)
BP	GO:0032008	positive regulation of TOR signaling	4	45	0.0105233	0.150443	ncbi_100337662(MIOS);ncbi_100505408(Tsc2);ncbi_100514221(TELO2);ncbi_100738908(MLST8)
BP	GO:0060323	head morphogenesis	4	45	0.0105233	0.150443	ncbi_100157640(DKK1);ncbi_100286863(Dlx5);ncbi_100521659(CYP26B1);ncbi_574073(Nog)
BP	GO:0003205	cardiac chamber development	8	157	0.0106926	0.152236	ncbi_100125959(MDM2);ncbi_100516839(WNT2);ncbi_100524319(GREB1L);ncbi_100620543(DNAH11);ncbi_100624508(SEMA3C);ncbi_110262227(FZD1);ncbi_492315(BMP7);ncbi_574073(Nog)
BP	GO:0060606	tube closure	6	97	0.0107288	0.152236	ncbi_100505408(Tsc2);ncbi_100516456(TWIST1);ncbi_100518418(GATAD2A);ncbi_100622254(Rala);ncbi_110262227(FZD1);ncbi_574073(Nog)
BP	GO:0031334	positive regulation of protein complex assembly	11	257	0.0107317	0.152236	ncbi_100153677(CLIP1);ncbi_100154116(Hip1r);ncbi_100516456(TWIST1);ncbi_100624116(RPA3);ncbi_100738908(MLST8);ncbi_100739587(KNTC1);ncbi_106504983(CD36);ncbi_110255497(CD36);ncbi_396991(IFNG);ncbi_654328(MET);ncbi_733702(CD36)
BP	GO:0048523	negative regulation of cellular process	105	4505	0.0108126	0.152988	ncbi_100037958(CAPZA2);ncbi_100038024(IL19);ncbi_100049702(VPS33A);ncbi_100125375(CAV2);ncbi_100125376(TES);ncbi_100125959(MDM2);ncbi_100125973(RBM38);ncbi_100144525(TFAP2C);ncbi_100144535(RAB22A);ncbi_100152555(RAP1B);ncbi_100154116(Hip1r);ncbi_100157490(FGFR1OP2);ncbi_100157640(DKK1);ncbi_100192445(PDPK1);ncbi_100192448(SLC9A3R2);ncbi_100312961(ASNS);ncbi_100337662(MIOS);ncbi_100505408(Tsc2);nc…
BP	GO:0015698	inorganic anion transport	12	293	0.0109538	0.154589	ncbi_100155346(ABCB9);ncbi_100518064(ABCA3);ncbi_100519751(SVOPL);ncbi_100524794(ABCA3);ncbi_100524979(ABCA3);ncbi_100620543(DNAH11);ncbi_100622606(Abca3);ncbi_100626534(CLCN7);ncbi_100627220(TMCC2);ncbi_100738171(ABCB5);ncbi_110255469(SLC26A9);ncbi_110259945(ABCA3)
BP	GO:0000041	transition metal ion transport	11	258	0.0110252	0.154972	ncbi_100155346(ABCB9);ncbi_100157490(FGFR1OP2);ncbi_100513347(NUBP2);ncbi_100516791(RAB26);ncbi_100518064(ABCA3);ncbi_100518959(ATP6V0C);ncbi_100524794(ABCA3);ncbi_100524979(ABCA3);ncbi_100622606(Abca3);ncbi_100738171(ABCB5);ncbi_100738340(ATP13A1)
BP	GO:0071407	cellular response to organic cyclic compound	20	597	0.0110373	0.154972	ncbi_100125839(RAE1);ncbi_100125959(MDM2);ncbi_100134989(FAM210B);ncbi_100144531(PCK1);ncbi_100152555(RAP1B);ncbi_100156971(DENR);ncbi_100174961(KLF6);ncbi_100505408(Tsc2);ncbi_100517279(ITPR2);ncbi_100520934(NOS1);ncbi_100533196(UBE2I);ncbi_100620590(TRIM24);ncbi_100738783(UPF1);ncbi_102166764(COLEC12);ncbi_110262227(FZD1);ncbi_396642(SSTR5);ncbi_397322(IGFALS);ncbi_414381(CFLAR);ncbi_492315(BMP…
BP	GO:0001701	in utero embryonic development	14	367	0.0112844	0.157616	ncbi_100144525(TFAP2C);ncbi_100511493(GDF1);ncbi_100516429(PKD1);ncbi_100516456(TWIST1);ncbi_100516839(WNT2);ncbi_100518418(GATAD2A);ncbi_100521718(Mapk8ip3);ncbi_100525450(CERS1);ncbi_110259917(COQ7);ncbi_110259952(Sox8);ncbi_397106(IL10);ncbi_492315(BMP7);ncbi_574073(Nog);ncbi_595105(CASP8)
BP	GO:0072511	divalent inorganic cation transport	19	559	0.0113493	0.157616	ncbi_100155346(ABCB9);ncbi_100157490(FGFR1OP2);ncbi_100192445(PDPK1);ncbi_100513347(NUBP2);ncbi_100516429(PKD1);ncbi_100516791(RAB26);ncbi_100517279(ITPR2);ncbi_100518064(ABCA3);ncbi_100518959(ATP6V0C);ncbi_100520934(NOS1);ncbi_100524794(ABCA3);ncbi_100524979(ABCA3);ncbi_100622606(Abca3);ncbi_100624728(TSPAN13);ncbi_100626641(SLC41A1);ncbi_100738171(ABCB5);ncbi_100738340(ATP13A1);ncbi_110259950(C…
BP	GO:0071391	cellular response to estrogen stimulus	4	46	0.0113561	0.157616	ncbi_100125959(MDM2);ncbi_100134989(FAM210B);ncbi_100620590(TRIM24);ncbi_414381(CFLAR)
BP	GO:0072132	mesenchyme morphogenesis	4	46	0.0113561	0.157616	ncbi_100125959(MDM2);ncbi_100516456(TWIST1);ncbi_492315(BMP7);ncbi_574073(Nog)
BP	GO:0015031	protein transport	57	2216	0.0113687	0.157616	ncbi_100049702(VPS33A);ncbi_100125959(MDM2);ncbi_100141408(CBLN4);ncbi_100144526(Stx16);ncbi_100144535(RAB22A);ncbi_100152918(VPS37B);ncbi_100153677(CLIP1);ncbi_100155346(ABCB9);ncbi_100192445(PDPK1);ncbi_100337662(MIOS);ncbi_100505408(Tsc2);ncbi_100511342(ICA1);ncbi_100511477(TRAK2);ncbi_100512621(TMEM106B);ncbi_100513727(IFT140);ncbi_100515258(BAIAP3);ncbi_100515774(GFER);ncbi_100516429(PKD1);n…
BP	GO:0048731	system development	110	4760	0.01141	0.157791	ncbi_100037284(ITGB8);ncbi_100049702(VPS33A);ncbi_100125375(CAV2);ncbi_100125959(MDM2);ncbi_100125974(SPO11);ncbi_100134989(FAM210B);ncbi_100144525(TFAP2C);ncbi_100144531(PCK1);ncbi_100151839(RASSF8);ncbi_100152555(RAP1B);ncbi_100153677(CLIP1);ncbi_100154116(Hip1r);ncbi_100156137(Setd1b);ncbi_100157426(STON2);ncbi_100157640(DKK1);ncbi_100174961(KLF6);ncbi_100192445(PDPK1);ncbi_100192448(SLC9A3R2)…
BP	GO:0021872	forebrain generation of neurons	5	71	0.0114943	0.158425	ncbi_100144525(TFAP2C);ncbi_100286863(Dlx5);ncbi_100525789(ERBB4);ncbi_102160784(SATB2);ncbi_110255467(CNTN2)
BP	GO:0015850	organic hydroxy compound transport	12	295	0.0115134	0.158425	ncbi_100155346(ABCB9);ncbi_100518064(ABCA3);ncbi_100520934(NOS1);ncbi_100523504(Grik4);ncbi_100524794(ABCA3);ncbi_100524979(ABCA3);ncbi_100622606(Abca3);ncbi_100738171(ABCB5);ncbi_106504983(CD36);ncbi_110255497(CD36);ncbi_110259945(ABCA3);ncbi_733702(CD36)
BP	GO:0007202	activation of phospholipase C activity	3	25	0.0116353	0.158682	ncbi_100038015(LPAR2);ncbi_100517909(AVPR1B);ncbi_397638(CALCR)
BP	GO:0030466	chromatin silencing at silent mating-type cassette	3	25	0.0116353	0.158682	ncbi_100516909(NUP107);ncbi_100738783(UPF1);ncbi_106510112(ORC2)
BP	GO:0060317	cardiac epithelial to mesenchymal transition	3	25	0.0116353	0.158682	ncbi_100516456(TWIST1);ncbi_100516839(WNT2);ncbi_574073(Nog)
BP	GO:0014031	mesenchymal cell development	9	192	0.0116905	0.158682	ncbi_100505408(Tsc2);ncbi_100516456(TWIST1);ncbi_100516839(WNT2);ncbi_100525120(HGF);ncbi_100525789(ERBB4);ncbi_100624508(SEMA3C);ncbi_110259952(Sox8);ncbi_492315(BMP7);ncbi_574073(Nog)
BP	GO:0044712	single-organism catabolic process	33	1144	0.0118606	0.158682	ncbi_100049702(VPS33A);ncbi_100125974(SPO11);ncbi_100144531(PCK1);ncbi_100153287(HCAR1);ncbi_100505408(Tsc2);ncbi_100511318(ACSM5);ncbi_100512220(ACSM3);ncbi_100512595(ACSM4);ncbi_100516255(NTHL1);ncbi_100516456(TWIST1);ncbi_100516791(RAB26);ncbi_100518775(AMDHD2);ncbi_100520400(YOD1);ncbi_100520813(AKR1D1);ncbi_100520934(NOS1);ncbi_100521659(CYP26B1);ncbi_100522040(FTCDNL1);ncbi_100523270(PFKFB2…
BP	GO:0006935	chemotaxis	21	642	0.0119794	0.158682	ncbi_100037958(CAPZA2);ncbi_100192445(PDPK1);ncbi_100286863(Dlx5);ncbi_100505408(Tsc2);ncbi_100521718(Mapk8ip3);ncbi_100524100(SEMA3E);ncbi_100525120(HGF);ncbi_100622254(Rala);ncbi_100622573(POU6F2);ncbi_100622906(NTN3);ncbi_100623666(CRPPA);ncbi_100624508(SEMA3C);ncbi_100624854(PTPRM);ncbi_100625317(USP14);ncbi_100625621(MAU2);ncbi_100738908(MLST8);ncbi_110255467(CNTN2);ncbi_397609(PTN);ncbi_492…
BP	GO:0001731	formation of translation preinitiation complex	2	9	0.0119841	0.158682	ncbi_100156971(DENR);ncbi_100519862(EIF2D)
BP	GO:0002192	IRES-dependent translational initiation	2	9	0.0119841	0.158682	ncbi_100156971(DENR);ncbi_100519862(EIF2D)
BP	GO:0009756	carbohydrate mediated signaling	2	9	0.0119841	0.158682	ncbi_100738783(UPF1);ncbi_102166764(COLEC12)
BP	GO:0031990	mRNA export from nucleus in response to heat stress	2	9	0.0119841	0.158682	ncbi_100516909(NUP107);ncbi_100625217(THOC1)
BP	GO:0032790	ribosome disassembly	2	9	0.0119841	0.158682	ncbi_100156971(DENR);ncbi_100519862(EIF2D)
BP	GO:0043327	chemotaxis to cAMP	2	9	0.0119841	0.158682	ncbi_100192445(PDPK1);ncbi_100738908(MLST8)
BP	GO:0051014	actin filament severing	2	9	0.0119841	0.158682	ncbi_100512981(SCIN);ncbi_100518625(SRGAP2)
BP	GO:0072124	regulation of glomerular mesangial cell proliferation	2	9	0.0119841	0.158682	ncbi_414381(CFLAR);ncbi_492315(BMP7)
BP	GO:1903224	regulation of endodermal cell differentiation	2	9	0.0119841	0.158682	ncbi_100157640(DKK1);ncbi_574073(Nog)
BP	GO:0071236	cellular response to antibiotic	7	129	0.0119934	0.158682	ncbi_100125959(MDM2);ncbi_100144531(PCK1);ncbi_100174961(KLF6);ncbi_100505408(Tsc2);ncbi_100516255(NTHL1);ncbi_100517279(ITPR2);ncbi_100738783(UPF1)
BP	GO:1903522	regulation of blood circulation	10	227	0.0121636	0.15941	ncbi_100125959(MDM2);ncbi_100141404(MC3R);ncbi_100517279(ITPR2);ncbi_100517909(AVPR1B);ncbi_100520934(NOS1);ncbi_100620437(SP4);ncbi_110259950(CACNA1H);ncbi_397377(CACNA2D1);ncbi_397498(CHRM2);ncbi_733640(PRKG1)
BP	GO:0030321	transepithelial chloride transport	5	72	0.0121643	0.15941	ncbi_100155346(ABCB9);ncbi_100518064(ABCA3);ncbi_100524979(ABCA3);ncbi_100622606(Abca3);ncbi_100738171(ABCB5)
BP	GO:0042537	benzene-containing compound metabolic process	5	72	0.0121643	0.15941	ncbi_100511318(ACSM5);ncbi_100512220(ACSM3);ncbi_100512595(ACSM4);ncbi_100520934(NOS1);ncbi_100738177(ECI1)
BP	GO:0072028	nephron morphogenesis	5	72	0.0121643	0.15941	ncbi_100516429(PKD1);ncbi_100524319(GREB1L);ncbi_110259952(Sox8);ncbi_492315(BMP7);ncbi_574073(Nog)
BP	GO:0010124	phenylacetate catabolic process	4	47	0.01223	0.159512	ncbi_100511318(ACSM5);ncbi_100512220(ACSM3);ncbi_100512595(ACSM4);ncbi_100738177(ECI1)
BP	GO:0010518	positive regulation of phospholipase activity	4	47	0.01223	0.159512	ncbi_100038015(LPAR2);ncbi_100192445(PDPK1);ncbi_100517909(AVPR1B);ncbi_397638(CALCR)
BP	GO:0018105	peptidyl-serine phosphorylation	11	262	0.0122607	0.159535	ncbi_100157640(DKK1);ncbi_100192445(PDPK1);ncbi_100516429(PKD1);ncbi_100519508(IKBKE);ncbi_100520934(NOS1);ncbi_100521161(PLCL1);ncbi_100521986(MAPKAPK2);ncbi_100525120(HGF);ncbi_100625964(SMG1);ncbi_396991(IFNG);ncbi_574063(AURKA)
BP	GO:0030182	neuron differentiation	42	1543	0.0123201	0.159756	ncbi_100125959(MDM2);ncbi_100144525(TFAP2C);ncbi_100153677(CLIP1);ncbi_100157640(DKK1);ncbi_100286863(Dlx5);ncbi_100505408(Tsc2);ncbi_100511477(TRAK2);ncbi_100511493(GDF1);ncbi_100512621(TMEM106B);ncbi_100513727(IFT140);ncbi_100514160(XYLT1);ncbi_100516839(WNT2);ncbi_100518625(SRGAP2);ncbi_100519790(GNGT1);ncbi_100520468(CREB3L2);ncbi_100521718(Mapk8ip3);ncbi_100523163(HDAC9);ncbi_100525120(HGF);…
BP	GO:0006464	cellular protein modification process	94	3987	0.0123887	0.159756	ncbi_100037958(CAPZA2);ncbi_100038015(LPAR2);ncbi_100049702(VPS33A);ncbi_100125959(MDM2);ncbi_100126237(CTCFL);ncbi_100126293(CASS4);ncbi_100134987(GCNT7);ncbi_100134989(FAM210B);ncbi_100141471(CLK1);ncbi_100144531(PCK1);ncbi_100152555(RAP1B);ncbi_100152918(VPS37B);ncbi_100156137(Setd1b);ncbi_100156964(PPIL3);ncbi_100157490(FGFR1OP2);ncbi_100157640(DKK1);ncbi_100192445(PDPK1);ncbi_100337662(MIOS)…
BP	GO:0036211	protein modification process	94	3987	0.0123887	0.159756	ncbi_100037958(CAPZA2);ncbi_100038015(LPAR2);ncbi_100049702(VPS33A);ncbi_100125959(MDM2);ncbi_100126237(CTCFL);ncbi_100126293(CASS4);ncbi_100134987(GCNT7);ncbi_100134989(FAM210B);ncbi_100141471(CLK1);ncbi_100144531(PCK1);ncbi_100152555(RAP1B);ncbi_100152918(VPS37B);ncbi_100156137(Setd1b);ncbi_100156964(PPIL3);ncbi_100157490(FGFR1OP2);ncbi_100157640(DKK1);ncbi_100192445(PDPK1);ncbi_100337662(MIOS)…
BP	GO:0050768	negative regulation of neurogenesis	12	298	0.0123938	0.159756	ncbi_100125959(MDM2);ncbi_100505408(Tsc2);ncbi_100511477(TRAK2);ncbi_100514160(XYLT1);ncbi_100518625(SRGAP2);ncbi_100525789(ERBB4);ncbi_100626414(Rab29);ncbi_110255467(CNTN2);ncbi_110259952(Sox8);ncbi_397609(PTN);ncbi_492315(BMP7);ncbi_574073(Nog)
BP	GO:2001234	negative regulation of apoptotic signaling pathway	9	194	0.0124456	0.160048	ncbi_100038024(IL19);ncbi_100125959(MDM2);ncbi_100520045(FCMR);ncbi_100525120(HGF);ncbi_100622110(NDUFA13);ncbi_100624423(TMEM161A);ncbi_414381(CFLAR);ncbi_574073(Nog);ncbi_595105(CASP8)
BP	GO:0045595	regulation of cell differentiation	46	1724	0.0124981	0.160188	ncbi_100125959(MDM2);ncbi_100125973(RBM38);ncbi_100126293(CASS4);ncbi_100134989(FAM210B);ncbi_100153677(CLIP1);ncbi_100157640(DKK1);ncbi_100286863(Dlx5);ncbi_100505408(Tsc2);ncbi_100511477(TRAK2);ncbi_100512621(TMEM106B);ncbi_100512981(SCIN);ncbi_100513301(RBBP5);ncbi_100514160(XYLT1);ncbi_100516456(TWIST1);ncbi_100516634(FERD3L);ncbi_100518270(RHEX);ncbi_100518625(SRGAP2);ncbi_100519067(CDK13);n…
BP	GO:0016482	cytoplasmic transport	37	1323	0.0125147	0.160188	ncbi_100037958(CAPZA2);ncbi_100049702(VPS33A);ncbi_100125839(RAE1);ncbi_100125959(MDM2);ncbi_100144526(Stx16);ncbi_100156510(MLXIP);ncbi_100192445(PDPK1);ncbi_100505408(Tsc2);ncbi_100511477(TRAK2);ncbi_100515258(BAIAP3);ncbi_100515774(GFER);ncbi_100516429(PKD1);ncbi_100516909(NUP107);ncbi_100517279(ITPR2);ncbi_100518064(ABCA3);ncbi_100518959(ATP6V0C);ncbi_100520400(YOD1);ncbi_100520468(CREB3L2);n…
BP	GO:0000302	response to reactive oxygen species	10	229	0.0128715	0.163869	ncbi_100125959(MDM2);ncbi_100174961(KLF6);ncbi_100516255(NTHL1);ncbi_100520934(NOS1);ncbi_100525120(HGF);ncbi_100525789(ERBB4);ncbi_397106(IL10);ncbi_414381(CFLAR);ncbi_492315(BMP7);ncbi_654328(MET)
BP	GO:0051272	positive regulation of cellular component movement	16	449	0.0128872	0.163869	ncbi_100037958(CAPZA2);ncbi_100125959(MDM2);ncbi_100126293(CASS4);ncbi_100192445(PDPK1);ncbi_100505408(Tsc2);ncbi_100513727(IFT140);ncbi_100516456(TWIST1);ncbi_100523163(HDAC9);ncbi_100525120(HGF);ncbi_100525789(ERBB4);ncbi_100624508(SEMA3C);ncbi_102160562(TBC1D24);ncbi_396991(IFNG);ncbi_397609(PTN);ncbi_492315(BMP7);ncbi_654328(MET)
BP	GO:0003279	cardiac septum development	6	101	0.0129228	0.163869	ncbi_100125959(MDM2);ncbi_100620543(DNAH11);ncbi_100624508(SEMA3C);ncbi_110262227(FZD1);ncbi_492315(BMP7);ncbi_574073(Nog)
BP	GO:0072576	liver morphogenesis	3	26	0.0129701	0.163869	ncbi_100516839(WNT2);ncbi_397609(PTN);ncbi_414381(CFLAR)
BP	GO:0070972	protein localization to endoplasmic reticulum	7	131	0.012971	0.163869	ncbi_100518064(ABCA3);ncbi_100524794(ABCA3);ncbi_100526210(HOMER3);ncbi_100622606(Abca3);ncbi_100623540(RPL39);ncbi_100624157(RPS2);ncbi_100738783(UPF1)
BP	GO:0006898	receptor-mediated endocytosis	12	300	0.0130089	0.163869	ncbi_100125375(CAV2);ncbi_100154116(Hip1r);ncbi_100157426(STON2);ncbi_100157640(DKK1);ncbi_100514221(TELO2);ncbi_102166764(COLEC12);ncbi_106504983(CD36);ncbi_110255467(CNTN2);ncbi_110255497(CD36);ncbi_397447(ROCK1);ncbi_404693(CAV1);ncbi_733702(CD36)
BP	GO:0007399	nervous system development	63	2511	0.0130107	0.163869	ncbi_100125959(MDM2);ncbi_100144525(TFAP2C);ncbi_100153677(CLIP1);ncbi_100157640(DKK1);ncbi_100192445(PDPK1);ncbi_100286863(Dlx5);ncbi_100505408(Tsc2);ncbi_100511477(TRAK2);ncbi_100511493(GDF1);ncbi_100512621(TMEM106B);ncbi_100513727(IFT140);ncbi_100514160(XYLT1);ncbi_100514864(BZW2);ncbi_100516429(PKD1);ncbi_100516456(TWIST1);ncbi_100516634(FERD3L);ncbi_100516839(WNT2);ncbi_100518418(GATAD2A);nc…
BP	GO:0008219	cell death	52	2002	0.0130931	0.164084	ncbi_100038024(IL19);ncbi_100125959(MDM2);ncbi_100144535(RAB22A);ncbi_100154116(Hip1r);ncbi_100154896(CASP10);ncbi_100155744(Diablo);ncbi_100157640(DKK1);ncbi_100192445(PDPK1);ncbi_100312961(ASNS);ncbi_100505408(Tsc2);ncbi_100511493(GDF1);ncbi_100514398(NME3);ncbi_100514482(AGR2);ncbi_100515774(GFER);ncbi_100515779(DYRK2);ncbi_100516456(TWIST1);ncbi_100518418(GATAD2A);ncbi_100519508(IKBKE);ncbi_1…
BP	GO:0090183	regulation of kidney development	4	48	0.013146	0.164084	ncbi_110259952(Sox8);ncbi_414381(CFLAR);ncbi_492315(BMP7);ncbi_574073(Nog)
BP	GO:0034614	cellular response to reactive oxygen species	8	163	0.0131885	0.164084	ncbi_100125959(MDM2);ncbi_100174961(KLF6);ncbi_100516255(NTHL1);ncbi_100525120(HGF);ncbi_397106(IL10);ncbi_414381(CFLAR);ncbi_492315(BMP7);ncbi_654328(MET)
BP	GO:0060562	epithelial tube morphogenesis	17	489	0.0132021	0.164084	ncbi_100144525(TFAP2C);ncbi_100505408(Tsc2);ncbi_100511493(GDF1);ncbi_100516429(PKD1);ncbi_100516456(TWIST1);ncbi_100516839(WNT2);ncbi_100518418(GATAD2A);ncbi_100524100(SEMA3E);ncbi_100524319(GREB1L);ncbi_100622254(Rala);ncbi_110259917(COQ7);ncbi_110259952(Sox8);ncbi_110262227(FZD1);ncbi_492315(BMP7);ncbi_574073(Nog);ncbi_595105(CASP8);ncbi_654328(MET)
BP	GO:0016265	death	52	2003	0.0132108	0.164084	ncbi_100038024(IL19);ncbi_100125959(MDM2);ncbi_100144535(RAB22A);ncbi_100154116(Hip1r);ncbi_100154896(CASP10);ncbi_100155744(Diablo);ncbi_100157640(DKK1);ncbi_100192445(PDPK1);ncbi_100312961(ASNS);ncbi_100505408(Tsc2);ncbi_100511493(GDF1);ncbi_100514398(NME3);ncbi_100514482(AGR2);ncbi_100515774(GFER);ncbi_100515779(DYRK2);ncbi_100516456(TWIST1);ncbi_100518418(GATAD2A);ncbi_100519508(IKBKE);ncbi_1…
BP	GO:2000026	regulation of multicellular organismal development	52	2003	0.0132108	0.164084	ncbi_100037284(ITGB8);ncbi_100125959(MDM2);ncbi_100134989(FAM210B);ncbi_100144525(TFAP2C);ncbi_100153677(CLIP1);ncbi_100157640(DKK1);ncbi_100192445(PDPK1);ncbi_100505408(Tsc2);ncbi_100511477(TRAK2);ncbi_100511493(GDF1);ncbi_100512621(TMEM106B);ncbi_100512981(SCIN);ncbi_100513301(RBBP5);ncbi_100514160(XYLT1);ncbi_100516456(TWIST1);ncbi_100516634(FERD3L);ncbi_100516839(WNT2);ncbi_100517704(E4f1);nc…
BP	GO:0097479	synaptic vesicle localization	9	196	0.0132364	0.164084	ncbi_100144526(Stx16);ncbi_100152555(RAP1B);ncbi_100157426(STON2);ncbi_100514221(TELO2);ncbi_100515258(BAIAP3);ncbi_100524640(PCLO);ncbi_100625964(SMG1);ncbi_102160562(TBC1D24);ncbi_397447(ROCK1)
BP	GO:0051146	striated muscle cell differentiation	12	301	0.0133251	0.164442	ncbi_100125375(CAV2);ncbi_100125973(RBM38);ncbi_100157640(DKK1);ncbi_100520934(NOS1);ncbi_100521659(CYP26B1);ncbi_100523163(HDAC9);ncbi_100622906(NTN3);ncbi_100623666(CRPPA);ncbi_100626912(BHLHE41);ncbi_110259950(CACNA1H);ncbi_414381(CFLAR);ncbi_733640(PRKG1)
BP	GO:0090150	establishment of protein localization to membrane	12	301	0.0133251	0.164442	ncbi_100153677(CLIP1);ncbi_100505408(Tsc2);ncbi_100518064(ABCA3);ncbi_100522576(MAIP1);ncbi_100524794(ABCA3);ncbi_100526210(HOMER3);ncbi_100622110(NDUFA13);ncbi_100622606(Abca3);ncbi_100623540(RPL39);ncbi_100624157(RPS2);ncbi_100738783(UPF1);ncbi_595105(CASP8)
BP	GO:0072594	establishment of protein localization to organelle	21	649	0.0133917	0.164769	ncbi_100049702(VPS33A);ncbi_100144526(Stx16);ncbi_100505408(Tsc2);ncbi_100515774(GFER);ncbi_100516429(PKD1);ncbi_100516909(NUP107);ncbi_100518064(ABCA3);ncbi_100518959(ATP6V0C);ncbi_100520468(CREB3L2);ncbi_100522576(MAIP1);ncbi_100522604(GNPTG);ncbi_100524794(ABCA3);ncbi_100526210(HOMER3);ncbi_100533196(UBE2I);ncbi_100622110(NDUFA13);ncbi_100622606(Abca3);ncbi_100623540(RPL39);ncbi_100624157(RPS2…
BP	GO:0014706	striated muscle tissue development	14	375	0.0134114	0.164769	ncbi_100125375(CAV2);ncbi_100157640(DKK1);ncbi_100516456(TWIST1);ncbi_100516839(WNT2);ncbi_100521659(CYP26B1);ncbi_100523163(HDAC9);ncbi_100525789(ERBB4);ncbi_100624508(SEMA3C);ncbi_110259952(Sox8);ncbi_414381(CFLAR);ncbi_492315(BMP7);ncbi_574073(Nog);ncbi_595105(CASP8);ncbi_733640(PRKG1)
BP	GO:0051094	positive regulation of developmental process	38	1374	0.0134915	0.164961	ncbi_100037284(ITGB8);ncbi_100126293(CASS4);ncbi_100134989(FAM210B);ncbi_100153677(CLIP1);ncbi_100157640(DKK1);ncbi_100192445(PDPK1);ncbi_100286863(Dlx5);ncbi_100505408(Tsc2);ncbi_100512621(TMEM106B);ncbi_100514482(AGR2);ncbi_100516456(TWIST1);ncbi_100516839(WNT2);ncbi_100518270(RHEX);ncbi_100518418(GATAD2A);ncbi_100520468(CREB3L2);ncbi_100521659(CYP26B1);ncbi_100521718(Mapk8ip3);ncbi_100522695(I…
BP	GO:0010906	regulation of glucose metabolic process	6	102	0.013517	0.164961	ncbi_100144531(PCK1);ncbi_100515779(DYRK2);ncbi_100523270(PFKFB2);ncbi_100626235(SLC45A3);ncbi_100739035(PGP);ncbi_102158000(SDHAF3)
BP	GO:0090101	negative regulation of transmembrane receptor protein serine/threonine kinase signaling pathway	6	102	0.013517	0.164961	ncbi_100125375(CAV2);ncbi_100157640(DKK1);ncbi_100192445(PDPK1);ncbi_110262227(FZD1);ncbi_404693(CAV1);ncbi_574073(Nog)
BP	GO:0044550	secondary metabolite biosynthetic process	5	74	0.0135827	0.165392	ncbi_100049702(VPS33A);ncbi_100510957(ACSM2B);ncbi_100511318(ACSM5);ncbi_100512220(ACSM3);ncbi_100512595(ACSM4)
BP	GO:0097306	cellular response to alcohol	9	197	0.0136455	0.165392	ncbi_100134989(FAM210B);ncbi_100144531(PCK1);ncbi_100156971(DENR);ncbi_100174961(KLF6);ncbi_100517279(ITPR2);ncbi_100620590(TRIM24);ncbi_110262227(FZD1);ncbi_397322(IGFALS);ncbi_414381(CFLAR)
BP	GO:0016054	organic acid catabolic process	14	376	0.0136978	0.165392	ncbi_100144531(PCK1);ncbi_100511318(ACSM5);ncbi_100512220(ACSM3);ncbi_100512595(ACSM4);ncbi_100516456(TWIST1);ncbi_100518775(AMDHD2);ncbi_100520813(AKR1D1);ncbi_100520934(NOS1);ncbi_100521659(CYP26B1);ncbi_100522040(FTCDNL1);ncbi_100525333(CRYM);ncbi_100738177(ECI1);ncbi_102168155(SUGCT);ncbi_397443(HPD)
BP	GO:0046395	carboxylic acid catabolic process	14	376	0.0136978	0.165392	ncbi_100144531(PCK1);ncbi_100511318(ACSM5);ncbi_100512220(ACSM3);ncbi_100512595(ACSM4);ncbi_100516456(TWIST1);ncbi_100518775(AMDHD2);ncbi_100520813(AKR1D1);ncbi_100520934(NOS1);ncbi_100521659(CYP26B1);ncbi_100522040(FTCDNL1);ncbi_100525333(CRYM);ncbi_100738177(ECI1);ncbi_102168155(SUGCT);ncbi_397443(HPD)
BP	GO:0051179	localization	145	6550	0.0137025	0.165392	ncbi_100037958(CAPZA2);ncbi_100049702(VPS33A);ncbi_100125375(CAV2);ncbi_100125839(RAE1);ncbi_100125959(MDM2);ncbi_100125974(SPO11);ncbi_100126293(CASS4);ncbi_100134988(FAM209B);ncbi_100141408(CBLN4);ncbi_100144500(RHOF);ncbi_100144526(Stx16);ncbi_100144531(PCK1);ncbi_100144535(RAB22A);ncbi_100151839(RASSF8);ncbi_100152515(PITPNM2);ncbi_100152555(RAP1B);ncbi_100152918(VPS37B);ncbi_100153677(CLIP1)…
BP	GO:0007435	salivary gland morphogenesis	4	49	0.0141044	0.168701	ncbi_100520468(CREB3L2);ncbi_100525120(HGF);ncbi_100624508(SEMA3C);ncbi_492315(BMP7)
BP	GO:0007520	myoblast fusion	4	49	0.0141044	0.168701	ncbi_100520934(NOS1);ncbi_100622906(NTN3);ncbi_110259950(CACNA1H);ncbi_414381(CFLAR)
BP	GO:0046336	ethanolamine catabolic process	4	49	0.0141044	0.168701	ncbi_100516791(RAB26);ncbi_100626414(Rab29);ncbi_100627693(RAB7B);ncbi_100738171(ABCB5)
BP	GO:0099504	synaptic vesicle cycle	8	165	0.0141082	0.168701	ncbi_100144526(Stx16);ncbi_100152555(RAP1B);ncbi_100157426(STON2);ncbi_100514221(TELO2);ncbi_100515258(BAIAP3);ncbi_100524640(PCLO);ncbi_102160562(TBC1D24);ncbi_397447(ROCK1)
BP	GO:0051153	regulation of striated muscle cell differentiation	6	103	0.01413	0.168701	ncbi_100125973(RBM38);ncbi_100157640(DKK1);ncbi_100521659(CYP26B1);ncbi_100523163(HDAC9);ncbi_100626912(BHLHE41);ncbi_414381(CFLAR)
BP	GO:0060255	regulation of macromolecule metabolic process	132	5897	0.0142576	0.169857	ncbi_100037284(ITGB8);ncbi_100038015(LPAR2);ncbi_100049702(VPS33A);ncbi_100125959(MDM2);ncbi_100125973(RBM38);ncbi_100126237(CTCFL);ncbi_100126293(CASS4);ncbi_100141404(MC3R);ncbi_100144525(TFAP2C);ncbi_100144531(PCK1);ncbi_100152555(RAP1B);ncbi_100152909(BZW1);ncbi_100154116(Hip1r);ncbi_100154492(RSRC2);ncbi_100154605(GTF2A1);ncbi_100155744(Diablo);ncbi_100156137(Setd1b);ncbi_100156510(MLXIP);nc…
BP	GO:0043154	negative regulation of cysteine-type endopeptidase activity involved in apoptotic process	5	75	0.0143319	0.170192	ncbi_100125959(MDM2);ncbi_100520045(FCMR);ncbi_100525120(HGF);ncbi_414381(CFLAR);ncbi_595105(CASP8)
BP	GO:0032878	regulation of establishment or maintenance of cell polarity	3	27	0.0143887	0.170192	ncbi_100152555(RAP1B);ncbi_100525181(ANKFN1);ncbi_397447(ROCK1)
BP	GO:1903205	regulation of hydrogen peroxide-induced cell death	3	27	0.0143887	0.170192	ncbi_100525120(HGF);ncbi_397106(IL10);ncbi_654328(MET)
BP	GO:0051347	positive regulation of transferase activity	19	573	0.0144094	0.170192	ncbi_100038015(LPAR2);ncbi_100126293(CASS4);ncbi_100152555(RAP1B);ncbi_100157640(DKK1);ncbi_100192445(PDPK1);ncbi_100514221(TELO2);ncbi_100516429(PKD1);ncbi_100521718(Mapk8ip3);ncbi_100521986(MAPKAPK2);ncbi_100523270(PFKFB2);ncbi_100525120(HGF);ncbi_100525530(DSTYK);ncbi_100525789(ERBB4);ncbi_100525983(DCUN1D3);ncbi_100533196(UBE2I);ncbi_100623340(GPRC5B);ncbi_100624157(RPS2);ncbi_100738908(MLST8…
BP	GO:0044267	cellular protein metabolic process	119	5247	0.0145392	0.170753	ncbi_100037958(CAPZA2);ncbi_100038015(LPAR2);ncbi_100049702(VPS33A);ncbi_100125959(MDM2);ncbi_100126237(CTCFL);ncbi_100126293(CASS4);ncbi_100134987(GCNT7);ncbi_100134989(FAM210B);ncbi_100141471(CLK1);ncbi_100144531(PCK1);ncbi_100144535(RAB22A);ncbi_100152555(RAP1B);ncbi_100152918(VPS37B);ncbi_100154116(Hip1r);ncbi_100154896(CASP10);ncbi_100155346(ABCB9);ncbi_100155744(Diablo);ncbi_100156137(Setd1…
BP	GO:0006407	rRNA export from nucleus	2	10	0.0147926	0.170753	ncbi_100516909(NUP107);ncbi_100624157(RPS2)
BP	GO:0019081	viral translation	2	10	0.0147926	0.170753	ncbi_100156971(DENR);ncbi_100519862(EIF2D)
BP	GO:0035791	platelet-derived growth factor receptor-beta signaling pathway	2	10	0.0147926	0.170753	ncbi_100154116(Hip1r);ncbi_100625763(PTPN12)
BP	GO:0060394	negative regulation of pathway-restricted SMAD protein phosphorylation	2	10	0.0147926	0.170753	ncbi_100157640(DKK1);ncbi_574073(Nog)
BP	GO:0060546	negative regulation of necroptotic process	2	10	0.0147926	0.170753	ncbi_414381(CFLAR);ncbi_595105(CASP8)
BP	GO:0072110	glomerular mesangial cell proliferation	2	10	0.0147926	0.170753	ncbi_414381(CFLAR);ncbi_492315(BMP7)
BP	GO:0072173	metanephric tubule morphogenesis	2	10	0.0147926	0.170753	ncbi_100516429(PKD1);ncbi_110259952(Sox8)
BP	GO:0097284	hepatocyte apoptotic process	2	10	0.0147926	0.170753	ncbi_414381(CFLAR);ncbi_595105(CASP8)
BP	GO:1904706	negative regulation of vascular smooth muscle cell proliferation	2	10	0.0147926	0.170753	ncbi_397106(IL10);ncbi_733640(PRKG1)
BP	GO:0001568	blood vessel development	20	615	0.0148374	0.170753	ncbi_100037284(ITGB8);ncbi_100125959(MDM2);ncbi_100192445(PDPK1);ncbi_100516429(PKD1);ncbi_100516456(TWIST1);ncbi_100516839(WNT2);ncbi_100518418(GATAD2A);ncbi_100523163(HDAC9);ncbi_100524100(SEMA3E);ncbi_100525120(HGF);ncbi_100624508(SEMA3C);ncbi_100624854(PTPRM);ncbi_100739717(THSD7A);ncbi_102166764(COLEC12);ncbi_397106(IL10);ncbi_397447(ROCK1);ncbi_414381(CFLAR);ncbi_492315(BMP7);ncbi_574073(No…
BP	GO:0048568	embryonic organ development	18	535	0.0148625	0.170753	ncbi_100144531(PCK1);ncbi_100286863(Dlx5);ncbi_100511493(GDF1);ncbi_100513727(IFT140);ncbi_100516429(PKD1);ncbi_100516456(TWIST1);ncbi_100516839(WNT2);ncbi_100521659(CYP26B1);ncbi_100523163(HDAC9);ncbi_100525530(DSTYK);ncbi_100738783(UPF1);ncbi_102160784(SATB2);ncbi_110255474(Dlx6);ncbi_110256792(PCDH15);ncbi_397106(IL10);ncbi_492315(BMP7);ncbi_574073(Nog);ncbi_595105(CASP8)
BP	GO:0043085	positive regulation of catalytic activity	36	1295	0.0149071	0.170753	ncbi_100038015(LPAR2);ncbi_100125375(CAV2);ncbi_100126293(CASS4);ncbi_100152555(RAP1B);ncbi_100154116(Hip1r);ncbi_100155744(Diablo);ncbi_100157640(DKK1);ncbi_100192445(PDPK1);ncbi_100505408(Tsc2);ncbi_100514221(TELO2);ncbi_100516429(PKD1);ncbi_100517882(GMIP);ncbi_100517909(AVPR1B);ncbi_100518625(SRGAP2);ncbi_100520934(NOS1);ncbi_100521718(Mapk8ip3);ncbi_100521986(MAPKAPK2);ncbi_100523270(PFKFB2)…
BP	GO:0009895	negative regulation of catabolic process	12	306	0.0149949	0.170753	ncbi_100125973(RBM38);ncbi_100153287(HCAR1);ncbi_100337662(MIOS);ncbi_100505408(Tsc2);ncbi_100520400(YOD1);ncbi_100521986(MAPKAPK2);ncbi_100525120(HGF);ncbi_100625317(USP14);ncbi_100739587(KNTC1);ncbi_102164386(HCAR2);ncbi_397106(IL10);ncbi_397447(ROCK1)
BP	GO:0015696	ammonium transport	8	167	0.0150738	0.170753	ncbi_100155346(ABCB9);ncbi_100518064(ABCA3);ncbi_100520934(NOS1);ncbi_100524794(ABCA3);ncbi_100524979(ABCA3);ncbi_100622606(Abca3);ncbi_100738171(ABCB5);ncbi_110259945(ABCA3)
BP	GO:0042542	response to hydrogen peroxide	7	135	0.015096	0.170753	ncbi_100125959(MDM2);ncbi_100174961(KLF6);ncbi_100516255(NTHL1);ncbi_100525120(HGF);ncbi_100525789(ERBB4);ncbi_397106(IL10);ncbi_654328(MET)
BP	GO:0006580	ethanolamine metabolic process	4	50	0.0151061	0.170753	ncbi_100516791(RAB26);ncbi_100626414(Rab29);ncbi_100627693(RAB7B);ncbi_100738171(ABCB5)
BP	GO:0010470	regulation of gastrulation	4	50	0.0151061	0.170753	ncbi_100157640(DKK1);ncbi_100511493(GDF1);ncbi_397106(IL10);ncbi_574073(Nog)
BP	GO:0007140	male meiosis	5	76	0.0151084	0.170753	ncbi_100125974(SPO11);ncbi_100516477(ASZ1);ncbi_100516909(NUP107);ncbi_100521659(CYP26B1);ncbi_100624598(MEIOB)
BP	GO:0042147	retrograde transport, endosome to Golgi	5	76	0.0151084	0.170753	ncbi_100144526(Stx16);ncbi_100515258(BAIAP3);ncbi_100622540(VPS35L);ncbi_100626414(Rab29);ncbi_100627693(RAB7B)
BP	GO:2001021	negative regulation of response to DNA damage stimulus	5	76	0.0151084	0.170753	ncbi_100125959(MDM2);ncbi_100516456(TWIST1);ncbi_100624423(TMEM161A);ncbi_100625217(THOC1);ncbi_100739107(DYRK3)
BP	GO:0050769	positive regulation of neurogenesis	17	497	0.0152565	0.172073	ncbi_100153677(CLIP1);ncbi_100157640(DKK1);ncbi_100505408(Tsc2);ncbi_100512621(TMEM106B);ncbi_100520468(CREB3L2);ncbi_100521718(Mapk8ip3);ncbi_100525120(HGF);ncbi_100623340(GPRC5B);ncbi_102160562(TBC1D24);ncbi_106507646(NEGR1);ncbi_110259952(Sox8);ncbi_110262227(FZD1);ncbi_396991(IFNG);ncbi_397609(PTN);ncbi_414381(CFLAR);ncbi_492315(BMP7);ncbi_574073(Nog)
BP	GO:0010976	positive regulation of neuron projection development	12	307	0.0153471	0.172716	ncbi_100153677(CLIP1);ncbi_100505408(Tsc2);ncbi_100512621(TMEM106B);ncbi_100520468(CREB3L2);ncbi_100525120(HGF);ncbi_100623340(GPRC5B);ncbi_102160562(TBC1D24);ncbi_106507646(NEGR1);ncbi_110262227(FZD1);ncbi_397609(PTN);ncbi_414381(CFLAR);ncbi_492315(BMP7)
BP	GO:0048864	stem cell development	9	201	0.0153762	0.172716	ncbi_100505408(Tsc2);ncbi_100516456(TWIST1);ncbi_100516839(WNT2);ncbi_100525120(HGF);ncbi_100525789(ERBB4);ncbi_100624508(SEMA3C);ncbi_110259952(Sox8);ncbi_492315(BMP7);ncbi_574073(Nog)
BP	GO:0032635	interleukin-6 production	6	105	0.0154136	0.172783	ncbi_100038024(IL19);ncbi_100516456(TWIST1);ncbi_100521986(MAPKAPK2);ncbi_100525120(HGF);ncbi_100627693(RAB7B);ncbi_397106(IL10)
BP	GO:0042493	response to drug	32	1124	0.0156032	0.173101	ncbi_100125959(MDM2);ncbi_100144531(PCK1);ncbi_100152555(RAP1B);ncbi_100155346(ABCB9);ncbi_100174961(KLF6);ncbi_100192445(PDPK1);ncbi_100312961(ASNS);ncbi_100505408(Tsc2);ncbi_100516255(NTHL1);ncbi_100517279(ITPR2);ncbi_100518064(ABCA3);ncbi_100519751(SVOPL);ncbi_100520934(NOS1);ncbi_100523163(HDAC9);ncbi_100524794(ABCA3);ncbi_100524979(ABCA3);ncbi_100525120(HGF);ncbi_100525450(CERS1);ncbi_100525…
BP	GO:0042060	wound healing	17	499	0.0158071	0.173101	ncbi_100037958(CAPZA2);ncbi_100151839(RASSF8);ncbi_100157490(FGFR1OP2);ncbi_100174961(KLF6);ncbi_100192445(PDPK1);ncbi_100515774(GFER);ncbi_100517279(ITPR2);ncbi_100520144(TFPI2);ncbi_100520583(C4BPB);ncbi_100521167(DGKI);ncbi_100522732(DYSF);ncbi_100525789(ERBB4);ncbi_100625763(PTPN12);ncbi_397609(PTN);ncbi_414381(CFLAR);ncbi_574073(Nog);ncbi_733640(PRKG1)
BP	GO:0001937	negative regulation of endothelial cell proliferation	3	28	0.0158918	0.173101	ncbi_100125375(CAV2);ncbi_100505408(Tsc2);ncbi_100624854(PTPRM)
BP	GO:0030587	sorocarp development	3	28	0.0158918	0.173101	ncbi_100192445(PDPK1);ncbi_100518959(ATP6V0C);ncbi_100738908(MLST8)
BP	GO:0050435	beta-amyloid metabolic process	3	28	0.0158918	0.173101	ncbi_100512622(GSAP);ncbi_396991(IFNG);ncbi_397447(ROCK1)
BP	GO:0044707	single-multicellular organism process	140	6322	0.015919	0.173101	ncbi_100037284(ITGB8);ncbi_100037958(CAPZA2);ncbi_100038024(IL19);ncbi_100049702(VPS33A);ncbi_100125375(CAV2);ncbi_100125959(MDM2);ncbi_100125973(RBM38);ncbi_100125974(SPO11);ncbi_100134989(FAM210B);ncbi_100141404(MC3R);ncbi_100144524(ZBP1);ncbi_100144525(TFAP2C);ncbi_100144531(PCK1);ncbi_100151839(RASSF8);ncbi_100152555(RAP1B);ncbi_100153677(CLIP1);ncbi_100154116(Hip1r);ncbi_100155867(INTS13);nc…
BP	GO:0080134	regulation of response to stress	37	1346	0.0160325	0.173101	ncbi_100125959(MDM2);ncbi_100144524(ZBP1);ncbi_100157640(DKK1);ncbi_100192445(PDPK1);ncbi_100505408(Tsc2);ncbi_100514160(XYLT1);ncbi_100514482(AGR2);ncbi_100515774(GFER);ncbi_100516456(TWIST1);ncbi_100516909(NUP107);ncbi_100518959(ATP6V0C);ncbi_100519508(IKBKE);ncbi_100520400(YOD1);ncbi_100520583(C4BPB);ncbi_100520761(C4BPA);ncbi_100521718(Mapk8ip3);ncbi_100521986(MAPKAPK2);ncbi_100522695(IL20);n…
BP	GO:0051181	cofactor transport	7	137	0.0162465	0.173101	ncbi_100155346(ABCB9);ncbi_100518064(ABCA3);ncbi_100524794(ABCA3);ncbi_100524979(ABCA3);ncbi_100622606(Abca3);ncbi_100738171(ABCB5);ncbi_106508326(SLC25A42)
BP	GO:0032886	regulation of microtubule-based process	10	238	0.0164465	0.173101	ncbi_100125839(RAE1);ncbi_100153677(CLIP1);ncbi_100513727(IFT140);ncbi_100516429(PKD1);ncbi_100518243(CCNF);ncbi_100523684(Tecta);ncbi_100620543(DNAH11);ncbi_100625194(MDM1);ncbi_100739587(KNTC1);ncbi_654328(MET)
BP	GO:0019222	regulation of metabolic process	147	6687	0.0166312	0.173101	ncbi_100037284(ITGB8);ncbi_100038015(LPAR2);ncbi_100049702(VPS33A);ncbi_100125375(CAV2);ncbi_100125959(MDM2);ncbi_100125973(RBM38);ncbi_100126237(CTCFL);ncbi_100126293(CASS4);ncbi_100141404(MC3R);ncbi_100144525(TFAP2C);ncbi_100144531(PCK1);ncbi_100152555(RAP1B);ncbi_100152909(BZW1);ncbi_100153287(HCAR1);ncbi_100154116(Hip1r);ncbi_100154492(RSRC2);ncbi_100154605(GTF2A1);ncbi_100155744(Diablo);ncbi…
BP	GO:0098657	import into cell	18	542	0.0167354	0.173101	ncbi_100049702(VPS33A);ncbi_100144526(Stx16);ncbi_100144535(RAB22A);ncbi_100154116(Hip1r);ncbi_100157426(STON2);ncbi_100192445(PDPK1);ncbi_100505408(Tsc2);ncbi_100514221(TELO2);ncbi_100518959(ATP6V0C);ncbi_100520934(NOS1);ncbi_100521986(MAPKAPK2);ncbi_100624780(Hagh);ncbi_102166764(COLEC12);ncbi_106504983(CD36);ncbi_110255467(CNTN2);ncbi_110255497(CD36);ncbi_397377(CACNA2D1);ncbi_733702(CD36)
BP	GO:0060021	palate development	5	78	0.0167448	0.173101	ncbi_100286863(Dlx5);ncbi_100516456(TWIST1);ncbi_102160784(SATB2);ncbi_110255474(Dlx6);ncbi_110262227(FZD1)
BP	GO:0034308	primary alcohol metabolic process	6	107	0.0167759	0.173101	ncbi_100516791(RAB26);ncbi_100624000(GDE1);ncbi_100626414(Rab29);ncbi_100627693(RAB7B);ncbi_100738171(ABCB5);ncbi_110259950(CACNA1H)
BP	GO:0048762	mesenchymal cell differentiation	9	204	0.0167765	0.173101	ncbi_100505408(Tsc2);ncbi_100516456(TWIST1);ncbi_100516839(WNT2);ncbi_100525120(HGF);ncbi_100525789(ERBB4);ncbi_100624508(SEMA3C);ncbi_110259952(Sox8);ncbi_492315(BMP7);ncbi_574073(Nog)
BP	GO:0016202	regulation of striated muscle tissue development	7	138	0.0168445	0.173101	ncbi_100157640(DKK1);ncbi_100516456(TWIST1);ncbi_100516839(WNT2);ncbi_100521659(CYP26B1);ncbi_100523163(HDAC9);ncbi_100525789(ERBB4);ncbi_574073(Nog)
BP	GO:2000147	positive regulation of cell motility	15	425	0.0170339	0.173101	ncbi_100037958(CAPZA2);ncbi_100125959(MDM2);ncbi_100126293(CASS4);ncbi_100192445(PDPK1);ncbi_100505408(Tsc2);ncbi_100516456(TWIST1);ncbi_100523163(HDAC9);ncbi_100525120(HGF);ncbi_100525789(ERBB4);ncbi_100624508(SEMA3C);ncbi_102160562(TBC1D24);ncbi_396991(IFNG);ncbi_397609(PTN);ncbi_492315(BMP7);ncbi_654328(MET)
BP	GO:0042178	xenobiotic catabolic process	4	52	0.0172413	0.173101	ncbi_100511318(ACSM5);ncbi_100512220(ACSM3);ncbi_100512595(ACSM4);ncbi_100738177(ECI1)
BP	GO:0050918	positive chemotaxis	4	52	0.0172413	0.173101	ncbi_100037958(CAPZA2);ncbi_100505408(Tsc2);ncbi_100525120(HGF);ncbi_654328(MET)
BP	GO:1901161	primary amino compound catabolic process	4	52	0.0172413	0.173101	ncbi_100516791(RAB26);ncbi_100626414(Rab29);ncbi_100627693(RAB7B);ncbi_100738171(ABCB5)
BP	GO:0030162	regulation of proteolysis	23	749	0.0174316	0.173101	ncbi_100125959(MDM2);ncbi_100154116(Hip1r);ncbi_100155744(Diablo);ncbi_100510974(COL28A1);ncbi_100512622(GSAP);ncbi_100516429(PKD1);ncbi_100520045(FCMR);ncbi_100520144(TFPI2);ncbi_100520400(YOD1);ncbi_100520583(C4BPB);ncbi_100520761(C4BPA);ncbi_100525120(HGF);ncbi_100622110(NDUFA13);ncbi_100625317(USP14);ncbi_100739587(KNTC1);ncbi_102157770(ADRM1);ncbi_110255467(CNTN2);ncbi_396991(IFNG);ncbi_3971…
BP	GO:0072006	nephron development	7	139	0.0174579	0.173101	ncbi_100125959(MDM2);ncbi_100516429(PKD1);ncbi_100524319(GREB1L);ncbi_110259952(Sox8);ncbi_414381(CFLAR);ncbi_492315(BMP7);ncbi_574073(Nog)
BP	GO:0006958	complement activation, classical pathway	3	29	0.0174798	0.173101	ncbi_100520583(C4BPB);ncbi_100520761(C4BPA);ncbi_397230(MBL2)
BP	GO:0045667	regulation of osteoblast differentiation	6	108	0.0174873	0.173101	ncbi_100286863(Dlx5);ncbi_100516456(TWIST1);ncbi_100525120(HGF);ncbi_110262227(FZD1);ncbi_492315(BMP7);ncbi_574073(Nog)
BP	GO:0009410	response to xenobiotic stimulus	12	313	0.0175939	0.173101	ncbi_100125959(MDM2);ncbi_100144531(PCK1);ncbi_100511318(ACSM5);ncbi_100512220(ACSM3);ncbi_100512595(ACSM4);ncbi_100520934(NOS1);ncbi_100521659(CYP26B1);ncbi_100523163(HDAC9);ncbi_100523701(AOX1);ncbi_100738177(ECI1);ncbi_397322(IGFALS);ncbi_414381(CFLAR)
BP	GO:0050793	regulation of developmental process	64	2597	0.0176636	0.173101	ncbi_100037284(ITGB8);ncbi_100049702(VPS33A);ncbi_100125959(MDM2);ncbi_100125973(RBM38);ncbi_100126293(CASS4);ncbi_100134989(FAM210B);ncbi_100144525(TFAP2C);ncbi_100151839(RASSF8);ncbi_100153677(CLIP1);ncbi_100157490(FGFR1OP2);ncbi_100157640(DKK1);ncbi_100192445(PDPK1);ncbi_100286863(Dlx5);ncbi_100505408(Tsc2);ncbi_100511477(TRAK2);ncbi_100511493(GDF1);ncbi_100512621(TMEM106B);ncbi_100512981(SCIN…
BP	GO:0009887	organ morphogenesis	33	1179	0.0177392	0.173101	ncbi_100125959(MDM2);ncbi_100144525(TFAP2C);ncbi_100144531(PCK1);ncbi_100152555(RAP1B);ncbi_100157640(DKK1);ncbi_100286863(Dlx5);ncbi_100511493(GDF1);ncbi_100513727(IFT140);ncbi_100516429(PKD1);ncbi_100516456(TWIST1);ncbi_100516839(WNT2);ncbi_100519790(GNGT1);ncbi_100520468(CREB3L2);ncbi_100521659(CYP26B1);ncbi_100521718(Mapk8ip3);ncbi_100524319(GREB1L);ncbi_100525120(HGF);ncbi_100525789(ERBB4);n…
BP	GO:0018209	peptidyl-serine modification	11	277	0.0178514	0.173101	ncbi_100157640(DKK1);ncbi_100192445(PDPK1);ncbi_100516429(PKD1);ncbi_100519508(IKBKE);ncbi_100520934(NOS1);ncbi_100521161(PLCL1);ncbi_100521986(MAPKAPK2);ncbi_100525120(HGF);ncbi_100625964(SMG1);ncbi_396991(IFNG);ncbi_574063(AURKA)
BP	GO:0051480	regulation of cytosolic calcium ion concentration	11	277	0.0178514	0.173101	ncbi_100038015(LPAR2);ncbi_100192445(PDPK1);ncbi_100516429(PKD1);ncbi_100517279(ITPR2);ncbi_100517909(AVPR1B);ncbi_100520934(NOS1);ncbi_106504983(CD36);ncbi_110255497(CD36);ncbi_397377(CACNA2D1);ncbi_733640(PRKG1);ncbi_733702(CD36)
BP	GO:0002923	regulation of humoral immune response mediated by circulating immunoglobulin	2	11	0.0178538	0.173101	ncbi_100520583(C4BPB);ncbi_100520761(C4BPA)
BP	GO:0003334	keratinocyte development	2	11	0.0178538	0.173101	ncbi_100144525(TFAP2C);ncbi_100738142(DNASE1L2)
BP	GO:0006285	base-excision repair, AP site formation	2	11	0.0178538	0.173101	ncbi_100516255(NTHL1);ncbi_397447(ROCK1)
BP	GO:0046959	habituation	2	11	0.0178538	0.173101	ncbi_100518418(GATAD2A);ncbi_100521167(DGKI)
BP	GO:0060600	dichotomous subdivision of an epithelial terminal unit	2	11	0.0178538	0.173101	ncbi_100144525(TFAP2C);ncbi_100624508(SEMA3C)
BP	GO:0070885	negative regulation of calcineurin-NFAT signaling cascade	2	11	0.0178538	0.173101	ncbi_100515779(DYRK2);ncbi_100526210(HOMER3)
BP	GO:0090193	positive regulation of glomerulus development	2	11	0.0178538	0.173101	ncbi_414381(CFLAR);ncbi_574073(Nog)
BP	GO:1900121	negative regulation of receptor binding	2	11	0.0178538	0.173101	ncbi_397106(IL10);ncbi_574073(Nog)
BP	GO:1902004	positive regulation of beta-amyloid formation	2	11	0.0178538	0.173101	ncbi_100512622(GSAP);ncbi_396991(IFNG)
BP	GO:1902514	regulation of generation of L-type calcium current	2	11	0.0178538	0.173101	ncbi_100520934(NOS1);ncbi_397377(CACNA2D1)
BP	GO:1904953	Wnt signaling pathway involved in midbrain dopaminergic neuron differentiation	2	11	0.0178538	0.173101	ncbi_100516839(WNT2);ncbi_110262227(FZD1)
BP	GO:2001223	negative regulation of neuron migration	2	11	0.0178538	0.173101	ncbi_100518625(SRGAP2);ncbi_100525789(ERBB4)
BP	GO:0071496	cellular response to external stimulus	14	389	0.0178665	0.173101	ncbi_100049702(VPS33A);ncbi_100125959(MDM2);ncbi_100144531(PCK1);ncbi_100192445(PDPK1);ncbi_100312961(ASNS);ncbi_100337662(MIOS);ncbi_100518959(ATP6V0C);ncbi_100520934(NOS1);ncbi_100620590(TRIM24);ncbi_100625699(NUAK2);ncbi_100738340(ATP13A1);ncbi_100738908(MLST8);ncbi_110262227(FZD1);ncbi_595105(CASP8)
BP	GO:1901861	regulation of muscle tissue development	7	140	0.0180869	0.173101	ncbi_100157640(DKK1);ncbi_100516456(TWIST1);ncbi_100516839(WNT2);ncbi_100521659(CYP26B1);ncbi_100523163(HDAC9);ncbi_100525789(ERBB4);ncbi_574073(Nog)
BP	GO:0031328	positive regulation of cellular biosynthetic process	51	1993	0.0180986	0.173101	ncbi_100126237(CTCFL);ncbi_100144525(TFAP2C);ncbi_100144531(PCK1);ncbi_100154605(GTF2A1);ncbi_100156510(MLXIP);ncbi_100156971(DENR);ncbi_100174961(KLF6);ncbi_100286863(Dlx5);ncbi_100505408(Tsc2);ncbi_100514093(PBX4);ncbi_100515774(GFER);ncbi_100515779(DYRK2);ncbi_100516429(PKD1);ncbi_100516456(TWIST1);ncbi_100516839(WNT2);ncbi_100516909(NUP107);ncbi_100517204(TFEC);ncbi_100517704(E4f1);ncbi_10051…
BP	GO:0072507	divalent inorganic cation homeostasis	15	429	0.018369	0.173101	ncbi_100038015(LPAR2);ncbi_100144536(VAPB);ncbi_100192445(PDPK1);ncbi_100516429(PKD1);ncbi_100517279(ITPR2);ncbi_100517909(AVPR1B);ncbi_100520934(NOS1);ncbi_100620590(TRIM24);ncbi_100626641(SLC41A1);ncbi_100738340(ATP13A1);ncbi_106504983(CD36);ncbi_110255497(CD36);ncbi_397377(CACNA2D1);ncbi_733640(PRKG1);ncbi_733702(CD36)
BP	GO:0044038	cell wall macromolecule biosynthetic process	5	80	0.0184948	0.173101	ncbi_100510957(ACSM2B);ncbi_100511318(ACSM5);ncbi_100512220(ACSM3);ncbi_100512595(ACSM4);ncbi_100623666(CRPPA)
BP	GO:0070589	cellular component macromolecule biosynthetic process	5	80	0.0184948	0.173101	ncbi_100510957(ACSM2B);ncbi_100511318(ACSM5);ncbi_100512220(ACSM3);ncbi_100512595(ACSM4);ncbi_100623666(CRPPA)
BP	GO:0060537	muscle tissue development	14	391	0.0185853	0.173101	ncbi_100125375(CAV2);ncbi_100157640(DKK1);ncbi_100516456(TWIST1);ncbi_100516839(WNT2);ncbi_100521659(CYP26B1);ncbi_100523163(HDAC9);ncbi_100525789(ERBB4);ncbi_100624508(SEMA3C);ncbi_110259952(Sox8);ncbi_414381(CFLAR);ncbi_492315(BMP7);ncbi_574073(Nog);ncbi_595105(CASP8);ncbi_733640(PRKG1)
BP	GO:0033002	muscle cell proliferation	8	174	0.0188321	0.173101	ncbi_100125959(MDM2);ncbi_100516839(WNT2);ncbi_100525789(ERBB4);ncbi_396991(IFNG);ncbi_397106(IL10);ncbi_414381(CFLAR);ncbi_574073(Nog);ncbi_733640(PRKG1)
BP	GO:0001935	endothelial cell proliferation	6	110	0.0189715	0.173101	ncbi_100125375(CAV2);ncbi_100192445(PDPK1);ncbi_100505408(Tsc2);ncbi_100516839(WNT2);ncbi_100624854(PTPRM);ncbi_397106(IL10)
BP	GO:0002224	toll-like receptor signaling pathway	6	110	0.0189715	0.173101	ncbi_100192445(PDPK1);ncbi_100519508(IKBKE);ncbi_100521986(MAPKAPK2);ncbi_100627693(RAB7B);ncbi_102166764(COLEC12);ncbi_595105(CASP8)
BP	GO:0007586	digestion	6	110	0.0189715	0.173101	ncbi_100144531(PCK1);ncbi_100154116(Hip1r);ncbi_100520813(AKR1D1);ncbi_106504983(CD36);ncbi_110255497(CD36);ncbi_733702(CD36)
BP	GO:0051180	vitamin transport	6	110	0.0189715	0.173101	ncbi_100155346(ABCB9);ncbi_100518064(ABCA3);ncbi_100524794(ABCA3);ncbi_100524979(ABCA3);ncbi_100622606(Abca3);ncbi_100738171(ABCB5)
BP	GO:0031175	neuron projection development	31	1098	0.0190777	0.173101	ncbi_100125959(MDM2);ncbi_100153677(CLIP1);ncbi_100286863(Dlx5);ncbi_100505408(Tsc2);ncbi_100511477(TRAK2);ncbi_100512621(TMEM106B);ncbi_100514160(XYLT1);ncbi_100518625(SRGAP2);ncbi_100520468(CREB3L2);ncbi_100521718(Mapk8ip3);ncbi_100525120(HGF);ncbi_100622573(POU6F2);ncbi_100622906(NTN3);ncbi_100623340(GPRC5B);ncbi_100623666(CRPPA);ncbi_100624000(GDE1);ncbi_100624508(SEMA3C);ncbi_100624854(PTPRM…
BP	GO:0033993	response to lipid	28	968	0.0190897	0.173101	ncbi_100125959(MDM2);ncbi_100134989(FAM210B);ncbi_100144531(PCK1);ncbi_100156971(DENR);ncbi_100157640(DKK1);ncbi_100513301(RBBP5);ncbi_100516839(WNT2);ncbi_100520934(NOS1);ncbi_100521659(CYP26B1);ncbi_100521986(MAPKAPK2);ncbi_100523504(Grik4);ncbi_100525333(CRYM);ncbi_100525789(ERBB4);ncbi_100533196(UBE2I);ncbi_100620590(TRIM24);ncbi_100622110(NDUFA13);ncbi_100624423(TMEM161A);ncbi_100738783(UPF1…
BP	GO:0002298	CD4-positive, CD25-positive, alpha-beta regulatory T cell differentiation involved in immune response	1	1	0.0191016	0.173101	ncbi_396991(IFNG)
BP	GO:0002875	negative regulation of chronic inflammatory response to antigenic stimulus	1	1	0.0191016	0.173101	ncbi_397106(IL10)
BP	GO:0003335	corneocyte development	1	1	0.0191016	0.173101	ncbi_100738142(DNASE1L2)
BP	GO:0003363	lamellipodium assembly involved in ameboidal cell migration	1	1	0.0191016	0.173101	ncbi_100518625(SRGAP2)
BP	GO:0010610	regulation of mRNA stability involved in response to stress	1	1	0.0191016	0.173101	ncbi_100738783(UPF1)
BP	GO:0021627	olfactory nerve morphogenesis	1	1	0.0191016	0.173101	ncbi_100286863(Dlx5)
BP	GO:0021628	olfactory nerve formation	1	1	0.0191016	0.173101	ncbi_100286863(Dlx5)
BP	GO:0021816	extension of a leading process involved in cell motility in cerebral cortex radial glia guided migration	1	1	0.0191016	0.173101	ncbi_100518625(SRGAP2)
BP	GO:0030721	spectrosome organization	1	1	0.0191016	0.173101	ncbi_100533196(UBE2I)
BP	GO:0031551	regulation of brain-derived neurotrophic factor-activated receptor activity	1	1	0.0191016	0.173101	ncbi_106504942(FAM72A)
BP	GO:0031552	negative regulation of brain-derived neurotrophic factor-activated receptor activity	1	1	0.0191016	0.173101	ncbi_106504942(FAM72A)
BP	GO:0032113	regulation of carbohydrate phosphatase activity	1	1	0.0191016	0.173101	ncbi_396991(IFNG)
BP	GO:0032832	regulation of CD4-positive, CD25-positive, alpha-beta regulatory T cell differentiation involved in immune response	1	1	0.0191016	0.173101	ncbi_396991(IFNG)
BP	GO:0032834	positive regulation of CD4-positive, CD25-positive, alpha-beta regulatory T cell differentiation involved in immune response	1	1	0.0191016	0.173101	ncbi_396991(IFNG)
BP	GO:0034164	negative regulation of toll-like receptor 9 signaling pathway	1	1	0.0191016	0.173101	ncbi_100627693(RAB7B)
BP	GO:0035775	pronephric glomerulus morphogenesis	1	1	0.0191016	0.173101	ncbi_100125959(MDM2)
BP	GO:0038194	thyroid-stimulating hormone signaling pathway	1	1	0.0191016	0.173101	ncbi_397560(TSHR)
BP	GO:0039513	suppression by virus of host catalytic activity	1	1	0.0191016	0.173101	ncbi_595105(CASP8)
BP	GO:0039516	modulation by virus of host catalytic activity	1	1	0.0191016	0.173101	ncbi_595105(CASP8)
BP	GO:0039650	suppression by virus of host cysteine-type endopeptidase activity involved in apoptotic process	1	1	0.0191016	0.173101	ncbi_595105(CASP8)
BP	GO:0042139	early meiotic recombination nodule assembly	1	1	0.0191016	0.173101	ncbi_100125974(SPO11)
BP	GO:0046327	glycerol biosynthetic process from pyruvate	1	1	0.0191016	0.173101	ncbi_100144531(PCK1)
BP	GO:0048058	compound eye corneal lens development	1	1	0.0191016	0.173101	ncbi_100738171(ABCB5)
BP	GO:0048297	negative regulation of isotype switching to IgA isotypes	1	1	0.0191016	0.173101	ncbi_100625217(THOC1)
BP	GO:0052053	negative regulation by symbiont of host catalytic activity	1	1	0.0191016	0.173101	ncbi_595105(CASP8)
BP	GO:0052148	modulation by symbiont of host catalytic activity	1	1	0.0191016	0.173101	ncbi_595105(CASP8)
BP	GO:0060549	regulation of fructose 1,6-bisphosphate 1-phosphatase activity	1	1	0.0191016	0.173101	ncbi_396991(IFNG)
BP	GO:0060550	positive regulation of fructose 1,6-bisphosphate 1-phosphatase activity	1	1	0.0191016	0.173101	ncbi_396991(IFNG)
BP	GO:0060551	regulation of fructose 1,6-bisphosphate metabolic process	1	1	0.0191016	0.173101	ncbi_396991(IFNG)
BP	GO:0060552	positive regulation of fructose 1,6-bisphosphate metabolic process	1	1	0.0191016	0.173101	ncbi_396991(IFNG)
BP	GO:0060598	dichotomous subdivision of terminal units involved in mammary gland duct morphogenesis	1	1	0.0191016	0.173101	ncbi_100144525(TFAP2C)
BP	GO:0060814	posterior mRNA localization involved in anterior/posterior axis specification	1	1	0.0191016	0.173101	ncbi_100155867(INTS13)
BP	GO:0060825	fibroblast growth factor receptor signaling pathway involved in neural plate anterior/posterior pattern formation	1	1	0.0191016	0.173101	ncbi_574073(Nog)
BP	GO:0061171	establishment of bipolar cell polarity	1	1	0.0191016	0.173101	ncbi_100525181(ANKFN1)
BP	GO:0061172	regulation of establishment of bipolar cell polarity	1	1	0.0191016	0.173101	ncbi_100525181(ANKFN1)
BP	GO:0070981	L-asparagine biosynthetic process	1	1	0.0191016	0.173101	ncbi_100312961(ASNS)
BP	GO:0070982	L-asparagine metabolic process	1	1	0.0191016	0.173101	ncbi_100312961(ASNS)
BP	GO:0071206	establishment of protein localization to juxtaparanode region of axon	1	1	0.0191016	0.173101	ncbi_110255467(CNTN2)
BP	GO:0071301	cellular response to vitamin B1	1	1	0.0191016	0.173101	ncbi_100125959(MDM2)
BP	GO:0072287	metanephric distal tubule morphogenesis	1	1	0.0191016	0.173101	ncbi_100516429(PKD1)
BP	GO:0072437	signal transduction involved in DNA replication checkpoint	1	1	0.0191016	0.173101	ncbi_100514221(TELO2)
BP	GO:0072443	signal transduction involved in mitotic DNA replication checkpoint	1	1	0.0191016	0.173101	ncbi_100514221(TELO2)
BP	GO:0072717	cellular response to actinomycin D	1	1	0.0191016	0.173101	ncbi_100125959(MDM2)
BP	GO:0072721	cellular response to dithiothreitol	1	1	0.0191016	0.173101	ncbi_100525450(CERS1)
BP	GO:1901296	negative regulation of canonical Wnt signaling pathway involved in cardiac muscle cell fate commitment	1	1	0.0191016	0.173101	ncbi_100157640(DKK1)
BP	GO:1902294	cell cycle DNA replication termination	1	1	0.0191016	0.173101	ncbi_100126294(RTF2)
BP	GO:1902317	nuclear DNA replication termination	1	1	0.0191016	0.173101	ncbi_100126294(RTF2)
BP	GO:1902423	regulation of mitotic attachment of spindle microtubules to kinetochore	1	1	0.0191016	0.173101	ncbi_100739587(KNTC1)
BP	GO:1902645	tertiary alcohol biosynthetic process	1	1	0.0191016	0.173101	ncbi_110259950(CACNA1H)
BP	GO:1902948	negative regulation of tau-protein kinase activity	1	1	0.0191016	0.173101	ncbi_396991(IFNG)
BP	GO:1902979	mitotic DNA replication termination	1	1	0.0191016	0.173101	ncbi_100126294(RTF2)
BP	GO:1903182	regulation of SUMO transferase activity	1	1	0.0191016	0.173101	ncbi_100533196(UBE2I)
BP	GO:1903755	positive regulation of SUMO transferase activity	1	1	0.0191016	0.173101	ncbi_100533196(UBE2I)
BP	GO:1904701	Wnt-Frizzled-LRP5/6 complex assembly	1	1	0.0191016	0.173101	ncbi_100157640(DKK1)
BP	GO:1904711	regulation of Wnt-Frizzled-LRP5/6 complex assembly	1	1	0.0191016	0.173101	ncbi_100157640(DKK1)
BP	GO:1904723	negative regulation of Wnt-Frizzled-LRP5/6 complex assembly	1	1	0.0191016	0.173101	ncbi_100157640(DKK1)
BP	GO:1905006	negative regulation of epithelial to mesenchymal transition involved in endocardial cushion formation	1	1	0.0191016	0.173101	ncbi_574073(Nog)
BP	GO:2000313	regulation of fibroblast growth factor receptor signaling pathway involved in neural plate anterior/posterior pattern formation	1	1	0.0191016	0.173101	ncbi_574073(Nog)
BP	GO:2000624	positive regulation of nuclear-transcribed mRNA catabolic process, nonsense-mediated decay	1	1	0.0191016	0.173101	ncbi_100738783(UPF1)
BP	GO:2000800	regulation of endocardial cushion to mesenchymal transition involved in heart valve formation	1	1	0.0191016	0.173101	ncbi_100516456(TWIST1)
BP	GO:2000802	positive regulation of endocardial cushion to mesenchymal transition involved in heart valve formation	1	1	0.0191016	0.173101	ncbi_100516456(TWIST1)
BP	GO:2000815	regulation of mRNA stability involved in response to oxidative stress	1	1	0.0191016	0.173101	ncbi_100738783(UPF1)
BP	GO:0045992	negative regulation of embryonic development	3	30	0.0191531	0.173101	ncbi_100157640(DKK1);ncbi_492315(BMP7);ncbi_574073(Nog)
BP	GO:0097009	energy homeostasis	3	30	0.0191531	0.173101	ncbi_106504983(CD36);ncbi_110255497(CD36);ncbi_733702(CD36)
BP	GO:0035107	appendage morphogenesis	10	244	0.0192083	0.173171	ncbi_100157640(DKK1);ncbi_100286863(Dlx5);ncbi_100513727(IFT140);ncbi_100516456(TWIST1);ncbi_100521659(CYP26B1);ncbi_100624508(SEMA3C);ncbi_100627196(Sp8);ncbi_110255474(Dlx6);ncbi_492315(BMP7);ncbi_574073(Nog)
BP	GO:1901214	regulation of neuron death	12	317	0.0192237	0.173171	ncbi_100144535(RAB22A);ncbi_100157640(DKK1);ncbi_100192445(PDPK1);ncbi_100515774(GFER);ncbi_100520934(NOS1);ncbi_100626414(Rab29);ncbi_102160562(TBC1D24);ncbi_110262227(FZD1);ncbi_396991(IFNG);ncbi_397106(IL10);ncbi_397447(ROCK1);ncbi_595105(CASP8)
BP	GO:0048015	phosphatidylinositol-mediated signaling	7	142	0.0193923	0.173468	ncbi_100152515(PITPNM2);ncbi_100192445(PDPK1);ncbi_100192448(SLC9A3R2);ncbi_100505408(Tsc2);ncbi_100516456(TWIST1);ncbi_100525120(HGF);ncbi_100525789(ERBB4)
BP	GO:0022600	digestive system process	5	81	0.0194133	0.173468	ncbi_100144531(PCK1);ncbi_100154116(Hip1r);ncbi_106504983(CD36);ncbi_110255497(CD36);ncbi_733702(CD36)
BP	GO:0048278	vesicle docking	5	81	0.0194133	0.173468	ncbi_100049702(VPS33A);ncbi_100125375(CAV2);ncbi_100144526(Stx16);ncbi_100514093(PBX4);ncbi_100522368(EXOC6B)
BP	GO:2001237	negative regulation of extrinsic apoptotic signaling pathway	5	81	0.0194133	0.173468	ncbi_100038024(IL19);ncbi_100520045(FCMR);ncbi_100525120(HGF);ncbi_414381(CFLAR);ncbi_595105(CASP8)
BP	GO:0048585	negative regulation of response to stimulus	40	1499	0.0194143	0.173468	ncbi_100038024(IL19);ncbi_100049702(VPS33A);ncbi_100125375(CAV2);ncbi_100125959(MDM2);ncbi_100157490(FGFR1OP2);ncbi_100157640(DKK1);ncbi_100192445(PDPK1);ncbi_100192448(SLC9A3R2);ncbi_100505408(Tsc2);ncbi_100514160(XYLT1);ncbi_100515774(GFER);ncbi_100515779(DYRK2);ncbi_100516456(TWIST1);ncbi_100520045(FCMR);ncbi_100520400(YOD1);ncbi_100520583(C4BPB);ncbi_100520761(C4BPA);ncbi_100521659(CYP26B1);n…
BP	GO:0048641	regulation of skeletal muscle tissue development	4	54	0.0195558	0.174166	ncbi_100157640(DKK1);ncbi_100516456(TWIST1);ncbi_100521659(CYP26B1);ncbi_100523163(HDAC9)
BP	GO:0060711	labyrinthine layer development	4	54	0.0195558	0.174166	ncbi_100516839(WNT2);ncbi_397106(IL10);ncbi_492315(BMP7);ncbi_595105(CASP8)
BP	GO:0031346	positive regulation of cell projection organization	14	394	0.0197045	0.174925	ncbi_100153677(CLIP1);ncbi_100505408(Tsc2);ncbi_100512621(TMEM106B);ncbi_100513727(IFT140);ncbi_100520468(CREB3L2);ncbi_100525120(HGF);ncbi_100622254(Rala);ncbi_100623340(GPRC5B);ncbi_102160562(TBC1D24);ncbi_106507646(NEGR1);ncbi_110262227(FZD1);ncbi_397609(PTN);ncbi_414381(CFLAR);ncbi_492315(BMP7)
BP	GO:0055074	calcium ion homeostasis	14	394	0.0197045	0.174925	ncbi_100038015(LPAR2);ncbi_100144536(VAPB);ncbi_100192445(PDPK1);ncbi_100516429(PKD1);ncbi_100517279(ITPR2);ncbi_100517909(AVPR1B);ncbi_100520934(NOS1);ncbi_100620590(TRIM24);ncbi_100738340(ATP13A1);ncbi_106504983(CD36);ncbi_110255497(CD36);ncbi_397377(CACNA2D1);ncbi_733640(PRKG1);ncbi_733702(CD36)
BP	GO:0009408	response to heat	9	210	0.0198537	0.175965	ncbi_100513727(IFT140);ncbi_100514160(XYLT1);ncbi_100516909(NUP107);ncbi_100517204(TFEC);ncbi_100520934(NOS1);ncbi_100521986(MAPKAPK2);ncbi_100624116(RPA3);ncbi_100625217(THOC1);ncbi_100738908(MLST8)
BP	GO:0010817	regulation of hormone levels	16	473	0.0200303	0.176853	ncbi_100511342(ICA1);ncbi_100515258(BAIAP3);ncbi_100517279(ITPR2);ncbi_100520813(AKR1D1);ncbi_100520934(NOS1);ncbi_100521659(CYP26B1);ncbi_100523270(PFKFB2);ncbi_100524640(PCLO);ncbi_100525255(PSMD9);ncbi_100525333(CRYM);ncbi_102164386(HCAR2);ncbi_110259950(CACNA1H);ncbi_110259952(Sox8);ncbi_396642(SSTR5);ncbi_396991(IFNG);ncbi_733640(PRKG1)
BP	GO:0048634	regulation of muscle organ development	7	143	0.0200692	0.176853	ncbi_100157640(DKK1);ncbi_100516456(TWIST1);ncbi_100516839(WNT2);ncbi_100521659(CYP26B1);ncbi_100523163(HDAC9);ncbi_100525789(ERBB4);ncbi_574073(Nog)
BP	GO:0048706	embryonic skeletal system development	7	143	0.0200692	0.176853	ncbi_100286863(Dlx5);ncbi_100513727(IFT140);ncbi_100516456(TWIST1);ncbi_100521659(CYP26B1);ncbi_102160784(SATB2);ncbi_492315(BMP7);ncbi_574073(Nog)
BP	GO:1901342	regulation of vasculature development	11	282	0.0200823	0.176853	ncbi_100037284(ITGB8);ncbi_100192445(PDPK1);ncbi_100516456(TWIST1);ncbi_100523163(HDAC9);ncbi_100524100(SEMA3E);ncbi_100525120(HGF);ncbi_100624854(PTPRM);ncbi_397106(IL10);ncbi_397447(ROCK1);ncbi_414381(CFLAR);ncbi_492315(BMP7)
BP	GO:0050657	nucleic acid transport	10	246	0.0202004	0.177398	ncbi_100125839(RAE1);ncbi_100151839(RASSF8);ncbi_100516909(NUP107);ncbi_100624157(RPS2);ncbi_100624780(Hagh);ncbi_100625217(THOC1);ncbi_100625964(SMG1);ncbi_100737559(RNPS1);ncbi_100738783(UPF1);ncbi_102166764(COLEC12)
BP	GO:0052547	regulation of peptidase activity	13	357	0.0202087	0.177398	ncbi_100125959(MDM2);ncbi_100154116(Hip1r);ncbi_100155744(Diablo);ncbi_100510974(COL28A1);ncbi_100520045(FCMR);ncbi_100520144(TFPI2);ncbi_100525120(HGF);ncbi_100622110(NDUFA13);ncbi_100625317(USP14);ncbi_102157770(ADRM1);ncbi_414381(CFLAR);ncbi_448808(FGL2);ncbi_595105(CASP8)
BP	GO:0042246	tissue regeneration	5	82	0.0203612	0.178453	ncbi_100515774(GFER);ncbi_100525789(ERBB4);ncbi_100625763(PTPN12);ncbi_397609(PTN);ncbi_414381(CFLAR)
BP	GO:0009267	cellular response to starvation	9	211	0.0204037	0.17854	ncbi_100049702(VPS33A);ncbi_100144531(PCK1);ncbi_100192445(PDPK1);ncbi_100312961(ASNS);ncbi_100337662(MIOS);ncbi_100518959(ATP6V0C);ncbi_100625699(NUAK2);ncbi_100738340(ATP13A1);ncbi_100738908(MLST8)
BP	GO:0019637	organophosphate metabolic process	37	1370	0.0205188	0.179262	ncbi_100144526(Stx16);ncbi_100144531(PCK1);ncbi_100152515(PITPNM2);ncbi_100155346(ABCB9);ncbi_100312961(ASNS);ncbi_100510957(ACSM2B);ncbi_100511318(ACSM5);ncbi_100512220(ACSM3);ncbi_100512595(ACSM4);ncbi_100514276(YJEFN3);ncbi_100514398(NME3);ncbi_100515567(PRPS1);ncbi_100516255(NTHL1);ncbi_100518064(ABCA3);ncbi_100518775(AMDHD2);ncbi_100520934(NOS1);ncbi_100521167(DGKI);ncbi_100523270(PFKFB2);nc…
BP	GO:0071426	ribonucleoprotein complex export from nucleus	7	144	0.0207624	0.180822	ncbi_100125839(RAE1);ncbi_100516909(NUP107);ncbi_100624157(RPS2);ncbi_100625217(THOC1);ncbi_100625964(SMG1);ncbi_100737559(RNPS1);ncbi_100738783(UPF1)
BP	GO:0072503	cellular divalent inorganic cation homeostasis	14	397	0.020874	0.180822	ncbi_100038015(LPAR2);ncbi_100144536(VAPB);ncbi_100192445(PDPK1);ncbi_100516429(PKD1);ncbi_100517279(ITPR2);ncbi_100517909(AVPR1B);ncbi_100520934(NOS1);ncbi_100626641(SLC41A1);ncbi_100738340(ATP13A1);ncbi_106504983(CD36);ncbi_110255497(CD36);ncbi_397377(CACNA2D1);ncbi_733640(PRKG1);ncbi_733702(CD36)
BP	GO:0042987	amyloid precursor protein catabolic process	3	31	0.0209119	0.180822	ncbi_100512622(GSAP);ncbi_396991(IFNG);ncbi_397447(ROCK1)
BP	GO:0002190	cap-independent translational initiation	2	12	0.0211572	0.180822	ncbi_100156971(DENR);ncbi_100519862(EIF2D)
BP	GO:0010832	negative regulation of myotube differentiation	2	12	0.0211572	0.180822	ncbi_100626912(BHLHE41);ncbi_414381(CFLAR)
BP	GO:0060272	embryonic skeletal joint morphogenesis	2	12	0.0211572	0.180822	ncbi_492315(BMP7);ncbi_574073(Nog)
BP	GO:0060544	regulation of necroptotic process	2	12	0.0211572	0.180822	ncbi_414381(CFLAR);ncbi_595105(CASP8)
BP	GO:0060547	negative regulation of necrotic cell death	2	12	0.0211572	0.180822	ncbi_414381(CFLAR);ncbi_595105(CASP8)
BP	GO:0060601	lateral sprouting from an epithelium	2	12	0.0211572	0.180822	ncbi_492315(BMP7);ncbi_574073(Nog)
BP	GO:1901298	regulation of hydrogen peroxide-mediated programmed cell death	2	12	0.0211572	0.180822	ncbi_100525120(HGF);ncbi_654328(MET)
BP	GO:1901722	regulation of cell proliferation involved in kidney development	2	12	0.0211572	0.180822	ncbi_414381(CFLAR);ncbi_492315(BMP7)
BP	GO:1902804	negative regulation of synaptic vesicle transport	2	12	0.0211572	0.180822	ncbi_100152555(RAP1B);ncbi_102160562(TBC1D24)
BP	GO:1904293	negative regulation of ERAD pathway	2	12	0.0211572	0.180822	ncbi_100520400(YOD1);ncbi_100625317(USP14)
BP	GO:2000542	negative regulation of gastrulation	2	12	0.0211572	0.180822	ncbi_100157640(DKK1);ncbi_574073(Nog)
BP	GO:0043255	regulation of carbohydrate biosynthetic process	5	83	0.021339	0.182092	ncbi_100144531(PCK1);ncbi_100515779(DYRK2);ncbi_100739035(PGP);ncbi_102158000(SDHAF3);ncbi_733640(PRKG1)
BP	GO:0071166	ribonucleoprotein complex localization	7	145	0.0214721	0.182662	ncbi_100125839(RAE1);ncbi_100516909(NUP107);ncbi_100624157(RPS2);ncbi_100625217(THOC1);ncbi_100625964(SMG1);ncbi_100737559(RNPS1);ncbi_100738783(UPF1)
BP	GO:0071554	cell wall organization or biogenesis	7	145	0.0214721	0.182662	ncbi_100049702(VPS33A);ncbi_100510957(ACSM2B);ncbi_100511318(ACSM5);ncbi_100512220(ACSM3);ncbi_100512595(ACSM4);ncbi_100623666(CRPPA);ncbi_100738908(MLST8)
BP	GO:0009266	response to temperature stimulus	11	286	0.0220105	0.186167	ncbi_100513727(IFT140);ncbi_100514160(XYLT1);ncbi_100516909(NUP107);ncbi_100517204(TFEC);ncbi_100520934(NOS1);ncbi_100521167(DGKI);ncbi_100521986(MAPKAPK2);ncbi_100624116(RPA3);ncbi_100625217(THOC1);ncbi_100738908(MLST8);ncbi_595105(CASP8)
BP	GO:0009611	response to wounding	25	851	0.0220307	0.186167	ncbi_100037958(CAPZA2);ncbi_100151839(RASSF8);ncbi_100157490(FGFR1OP2);ncbi_100174961(KLF6);ncbi_100192445(PDPK1);ncbi_100514160(XYLT1);ncbi_100515774(GFER);ncbi_100517279(ITPR2);ncbi_100520144(TFPI2);ncbi_100520468(CREB3L2);ncbi_100520583(C4BPB);ncbi_100520761(C4BPA);ncbi_100521167(DGKI);ncbi_100522695(IL20);ncbi_100522732(DYSF);ncbi_100525120(HGF);ncbi_100525789(ERBB4);ncbi_100623340(GPRC5B);nc…
BP	GO:0010517	regulation of phospholipase activity	4	56	0.0220532	0.186167	ncbi_100038015(LPAR2);ncbi_100192445(PDPK1);ncbi_100517909(AVPR1B);ncbi_397638(CALCR)
BP	GO:0060193	positive regulation of lipase activity	4	56	0.0220532	0.186167	ncbi_100038015(LPAR2);ncbi_100192445(PDPK1);ncbi_100517909(AVPR1B);ncbi_397638(CALCR)
BP	GO:2000737	negative regulation of stem cell differentiation	4	56	0.0220532	0.186167	ncbi_100505408(Tsc2);ncbi_100519067(CDK13);ncbi_492315(BMP7);ncbi_574073(Nog)
BP	GO:0043123	positive regulation of I-kappaB kinase/NF-kappaB signaling	6	114	0.0221934	0.18682	ncbi_100154896(CASP10);ncbi_100519508(IKBKE);ncbi_100533196(UBE2I);ncbi_100623340(GPRC5B);ncbi_414381(CFLAR);ncbi_595105(CASP8)
BP	GO:0048017	inositol lipid-mediated signaling	7	146	0.0221984	0.18682	ncbi_100152515(PITPNM2);ncbi_100192445(PDPK1);ncbi_100192448(SLC9A3R2);ncbi_100505408(Tsc2);ncbi_100516456(TWIST1);ncbi_100525120(HGF);ncbi_100525789(ERBB4)
BP	GO:0032268	regulation of cellular protein metabolic process	63	2581	0.0223204	0.187209	ncbi_100038015(LPAR2);ncbi_100049702(VPS33A);ncbi_100125959(MDM2);ncbi_100126237(CTCFL);ncbi_100126293(CASS4);ncbi_100152555(RAP1B);ncbi_100154116(Hip1r);ncbi_100155744(Diablo);ncbi_100156971(DENR);ncbi_100157640(DKK1);ncbi_100192445(PDPK1);ncbi_100505408(Tsc2);ncbi_100510974(COL28A1);ncbi_100511493(GDF1);ncbi_100514221(TELO2);ncbi_100516429(PKD1);ncbi_100516456(TWIST1);ncbi_100519054(KSR2);ncbi_…
BP	GO:0010171	body morphogenesis	5	84	0.0223468	0.187209	ncbi_100157640(DKK1);ncbi_100286863(Dlx5);ncbi_100518418(GATAD2A);ncbi_100521659(CYP26B1);ncbi_574073(Nog)
BP	GO:0070613	regulation of protein processing	5	84	0.0223468	0.187209	ncbi_100125959(MDM2);ncbi_100520045(FCMR);ncbi_100520583(C4BPB);ncbi_100520761(C4BPA);ncbi_110255467(CNTN2)
BP	GO:0009888	tissue development	54	2158	0.0223832	0.18723	ncbi_100037284(ITGB8);ncbi_100125375(CAV2);ncbi_100125959(MDM2);ncbi_100144525(TFAP2C);ncbi_100144531(PCK1);ncbi_100152555(RAP1B);ncbi_100155867(INTS13);ncbi_100157640(DKK1);ncbi_100192445(PDPK1);ncbi_100286863(Dlx5);ncbi_100505408(Tsc2);ncbi_100511493(GDF1);ncbi_100512981(SCIN);ncbi_100513727(IFT140);ncbi_100514482(AGR2);ncbi_100515774(GFER);ncbi_100516429(PKD1);ncbi_100516456(TWIST1);ncbi_10051…
BP	GO:0003006	developmental process involved in reproduction	31	1113	0.0225504	0.188064	ncbi_100037284(ITGB8);ncbi_100125974(SPO11);ncbi_100144525(TFAP2C);ncbi_100144531(PCK1);ncbi_100155867(INTS13);ncbi_100192445(PDPK1);ncbi_100337662(MIOS);ncbi_100505408(Tsc2);ncbi_100513301(RBBP5);ncbi_100514221(TELO2);ncbi_100516429(PKD1);ncbi_100516477(ASZ1);ncbi_100516839(WNT2);ncbi_100516909(NUP107);ncbi_100518240(Tssk6);ncbi_100518243(CCNF);ncbi_100518959(ATP6V0C);ncbi_100523684(Tecta);ncbi_…
BP	GO:0015849	organic acid transport	16	480	0.0225979	0.188064	ncbi_100144531(PCK1);ncbi_100155346(ABCB9);ncbi_100513347(NUBP2);ncbi_100518064(ABCA3);ncbi_100519751(SVOPL);ncbi_100523504(Grik4);ncbi_100524794(ABCA3);ncbi_100524979(ABCA3);ncbi_100620543(DNAH11);ncbi_100622606(Abca3);ncbi_100738171(ABCB5);ncbi_106504983(CD36);ncbi_110255469(SLC26A9);ncbi_110255497(CD36);ncbi_733640(PRKG1);ncbi_733702(CD36)
BP	GO:0046942	carboxylic acid transport	16	480	0.0225979	0.188064	ncbi_100144531(PCK1);ncbi_100155346(ABCB9);ncbi_100513347(NUBP2);ncbi_100518064(ABCA3);ncbi_100519751(SVOPL);ncbi_100523504(Grik4);ncbi_100524794(ABCA3);ncbi_100524979(ABCA3);ncbi_100620543(DNAH11);ncbi_100622606(Abca3);ncbi_100738171(ABCB5);ncbi_106504983(CD36);ncbi_110255469(SLC26A9);ncbi_110255497(CD36);ncbi_733640(PRKG1);ncbi_733702(CD36)
BP	GO:0036474	cell death in response to hydrogen peroxide	3	32	0.0227563	0.188064	ncbi_100525120(HGF);ncbi_397106(IL10);ncbi_654328(MET)
BP	GO:0048662	negative regulation of smooth muscle cell proliferation	3	32	0.0227563	0.188064	ncbi_396991(IFNG);ncbi_397106(IL10);ncbi_733640(PRKG1)
BP	GO:0051154	negative regulation of striated muscle cell differentiation	3	32	0.0227563	0.188064	ncbi_100157640(DKK1);ncbi_100626912(BHLHE41);ncbi_414381(CFLAR)
BP	GO:1900034	regulation of cellular response to heat	3	32	0.0227563	0.188064	ncbi_100521986(MAPKAPK2);ncbi_100624116(RPA3);ncbi_100738908(MLST8)
BP	GO:1903672	positive regulation of sprouting angiogenesis	3	32	0.0227563	0.188064	ncbi_100192445(PDPK1);ncbi_100523163(HDAC9);ncbi_397106(IL10)
BP	GO:0009891	positive regulation of biosynthetic process	51	2021	0.0228748	0.188744	ncbi_100126237(CTCFL);ncbi_100144525(TFAP2C);ncbi_100144531(PCK1);ncbi_100154605(GTF2A1);ncbi_100156510(MLXIP);ncbi_100156971(DENR);ncbi_100174961(KLF6);ncbi_100286863(Dlx5);ncbi_100505408(Tsc2);ncbi_100514093(PBX4);ncbi_100515774(GFER);ncbi_100515779(DYRK2);ncbi_100516429(PKD1);ncbi_100516456(TWIST1);ncbi_100516839(WNT2);ncbi_100516909(NUP107);ncbi_100517204(TFEC);ncbi_100517704(E4f1);ncbi_10051…
BP	GO:0009059	macromolecule biosynthetic process	122	5477	0.0229072	0.188744	ncbi_100038024(IL19);ncbi_100125959(MDM2);ncbi_100126237(CTCFL);ncbi_100126292(Cstf1);ncbi_100126294(RTF2);ncbi_100134987(GCNT7);ncbi_100144525(TFAP2C);ncbi_100144531(PCK1);ncbi_100144535(RAB22A);ncbi_100152555(RAP1B);ncbi_100152909(BZW1);ncbi_100154605(GTF2A1);ncbi_100154896(CASP10);ncbi_100155346(ABCB9);ncbi_100155867(INTS13);ncbi_100156137(Setd1b);ncbi_100156510(MLXIP);ncbi_100156971(DENR);ncb…
BP	GO:0015804	neutral amino acid transport	7	147	0.0229416	0.188745	ncbi_100155346(ABCB9);ncbi_100518064(ABCA3);ncbi_100524794(ABCA3);ncbi_100524979(ABCA3);ncbi_100620543(DNAH11);ncbi_100622606(Abca3);ncbi_100738171(ABCB5)
BP	GO:0051147	regulation of muscle cell differentiation	8	181	0.0232174	0.190434	ncbi_100125973(RBM38);ncbi_100157640(DKK1);ncbi_100521659(CYP26B1);ncbi_100523163(HDAC9);ncbi_100626912(BHLHE41);ncbi_110259952(Sox8);ncbi_414381(CFLAR);ncbi_574073(Nog)
BP	GO:0023057	negative regulation of signaling	35	1293	0.0232345	0.190434	ncbi_100038024(IL19);ncbi_100049702(VPS33A);ncbi_100125375(CAV2);ncbi_100125959(MDM2);ncbi_100152555(RAP1B);ncbi_100157490(FGFR1OP2);ncbi_100157640(DKK1);ncbi_100192445(PDPK1);ncbi_100192448(SLC9A3R2);ncbi_100505408(Tsc2);ncbi_100515779(DYRK2);ncbi_100516456(TWIST1);ncbi_100520045(FCMR);ncbi_100520934(NOS1);ncbi_100521167(DGKI);ncbi_100521659(CYP26B1);ncbi_100525120(HGF);ncbi_100525255(PSMD9);ncb…
BP	GO:0044767	single-organism developmental process	139	6341	0.0232537	0.190434	ncbi_100037284(ITGB8);ncbi_100049702(VPS33A);ncbi_100125375(CAV2);ncbi_100125959(MDM2);ncbi_100125973(RBM38);ncbi_100125974(SPO11);ncbi_100126293(CASS4);ncbi_100134989(FAM210B);ncbi_100144525(TFAP2C);ncbi_100144531(PCK1);ncbi_100151839(RASSF8);ncbi_100152555(RAP1B);ncbi_100153677(CLIP1);ncbi_100154116(Hip1r);ncbi_100155867(INTS13);ncbi_100156137(Setd1b);ncbi_100157426(STON2);ncbi_100157490(FGFR1O…
BP	GO:0052548	regulation of endopeptidase activity	12	326	0.0233007	0.190434	ncbi_100125959(MDM2);ncbi_100154116(Hip1r);ncbi_100155744(Diablo);ncbi_100510974(COL28A1);ncbi_100520045(FCMR);ncbi_100520144(TFPI2);ncbi_100525120(HGF);ncbi_100622110(NDUFA13);ncbi_100625317(USP14);ncbi_102157770(ADRM1);ncbi_414381(CFLAR);ncbi_595105(CASP8)
BP	GO:0090092	regulation of transmembrane receptor protein serine/threonine kinase signaling pathway	9	216	0.0233199	0.190434	ncbi_100125375(CAV2);ncbi_100157640(DKK1);ncbi_100192445(PDPK1);ncbi_100511493(GDF1);ncbi_100525450(CERS1);ncbi_110262227(FZD1);ncbi_404693(CAV1);ncbi_492315(BMP7);ncbi_574073(Nog)
BP	GO:0007431	salivary gland development	4	57	0.0233716	0.190574	ncbi_100520468(CREB3L2);ncbi_100525120(HGF);ncbi_100624508(SEMA3C);ncbi_492315(BMP7)
BP	GO:0009058	biosynthetic process	151	6957	0.0234732	0.191119	ncbi_100038024(IL19);ncbi_100049702(VPS33A);ncbi_100125959(MDM2);ncbi_100126237(CTCFL);ncbi_100126292(Cstf1);ncbi_100126294(RTF2);ncbi_100134987(GCNT7);ncbi_100144525(TFAP2C);ncbi_100144531(PCK1);ncbi_100144535(RAB22A);ncbi_100152515(PITPNM2);ncbi_100152555(RAP1B);ncbi_100152909(BZW1);ncbi_100152918(VPS37B);ncbi_100154605(GTF2A1);ncbi_100154896(CASP10);ncbi_100155346(ABCB9);ncbi_100155867(INTS13)…
BP	GO:0009653	anatomical structure morphogenesis	74	3115	0.0236819	0.191206	ncbi_100037284(ITGB8);ncbi_100049702(VPS33A);ncbi_100125959(MDM2);ncbi_100125974(SPO11);ncbi_100126293(CASS4);ncbi_100144525(TFAP2C);ncbi_100144531(PCK1);ncbi_100152555(RAP1B);ncbi_100155867(INTS13);ncbi_100157490(FGFR1OP2);ncbi_100157640(DKK1);ncbi_100192445(PDPK1);ncbi_100286863(Dlx5);ncbi_100337662(MIOS);ncbi_100505408(Tsc2);ncbi_100511477(TRAK2);ncbi_100511493(GDF1);ncbi_100512621(TMEM106B);n…
BP	GO:0010975	regulation of neuron projection development	17	523	0.0236907	0.191206	ncbi_100125959(MDM2);ncbi_100153677(CLIP1);ncbi_100505408(Tsc2);ncbi_100511477(TRAK2);ncbi_100512621(TMEM106B);ncbi_100514160(XYLT1);ncbi_100520468(CREB3L2);ncbi_100525120(HGF);ncbi_100623340(GPRC5B);ncbi_100626414(Rab29);ncbi_102160562(TBC1D24);ncbi_106507646(NEGR1);ncbi_110255467(CNTN2);ncbi_110262227(FZD1);ncbi_397609(PTN);ncbi_414381(CFLAR);ncbi_492315(BMP7)
BP	GO:0006913	nucleocytoplasmic transport	16	483	0.0237717	0.191206	ncbi_100125839(RAE1);ncbi_100125959(MDM2);ncbi_100156510(MLXIP);ncbi_100505408(Tsc2);ncbi_100511477(TRAK2);ncbi_100516429(PKD1);ncbi_100516909(NUP107);ncbi_100520468(CREB3L2);ncbi_100524872(SNRPD1);ncbi_100533196(UBE2I);ncbi_100624157(RPS2);ncbi_100625217(THOC1);ncbi_100625964(SMG1);ncbi_100737559(RNPS1);ncbi_100738783(UPF1);ncbi_396991(IFNG)
BP	GO:0043067	regulation of programmed cell death	38	1430	0.023795	0.191206	ncbi_100038024(IL19);ncbi_100125959(MDM2);ncbi_100144535(RAB22A);ncbi_100154116(Hip1r);ncbi_100154896(CASP10);ncbi_100155744(Diablo);ncbi_100157640(DKK1);ncbi_100192445(PDPK1);ncbi_100312961(ASNS);ncbi_100511493(GDF1);ncbi_100514398(NME3);ncbi_100515774(GFER);ncbi_100516456(TWIST1);ncbi_100520045(FCMR);ncbi_100520934(NOS1);ncbi_100521638(RASSF5);ncbi_100525120(HGF);ncbi_100525450(CERS1);ncbi_1005…
BP	GO:0010469	regulation of receptor activity	14	404	0.0238058	0.191206	ncbi_100038024(IL19);ncbi_100157640(DKK1);ncbi_100511493(GDF1);ncbi_100515774(GFER);ncbi_100516839(WNT2);ncbi_100520934(NOS1);ncbi_100522695(IL20);ncbi_100525120(HGF);ncbi_100525450(CERS1);ncbi_100533196(UBE2I);ncbi_100626991(MACC1);ncbi_106504942(FAM72A);ncbi_492315(BMP7);ncbi_574073(Nog)
BP	GO:0080090	regulation of primary metabolic process	129	5838	0.0238742	0.191206	ncbi_100038015(LPAR2);ncbi_100049702(VPS33A);ncbi_100125959(MDM2);ncbi_100125973(RBM38);ncbi_100126237(CTCFL);ncbi_100126293(CASS4);ncbi_100144525(TFAP2C);ncbi_100144531(PCK1);ncbi_100152555(RAP1B);ncbi_100152909(BZW1);ncbi_100153287(HCAR1);ncbi_100154116(Hip1r);ncbi_100154492(RSRC2);ncbi_100154605(GTF2A1);ncbi_100155744(Diablo);ncbi_100156137(Setd1b);ncbi_100156510(MLXIP);ncbi_100156971(DENR);nc…
BP	GO:0060047	heart contraction	9	217	0.0239371	0.191206	ncbi_100125959(MDM2);ncbi_100141404(MC3R);ncbi_100517279(ITPR2);ncbi_100520934(NOS1);ncbi_100620437(SP4);ncbi_110259950(CACNA1H);ncbi_397377(CACNA2D1);ncbi_397498(CHRM2);ncbi_733640(PRKG1)
BP	GO:0001944	vasculature development	20	647	0.0240732	0.191206	ncbi_100037284(ITGB8);ncbi_100125959(MDM2);ncbi_100192445(PDPK1);ncbi_100516429(PKD1);ncbi_100516456(TWIST1);ncbi_100516839(WNT2);ncbi_100518418(GATAD2A);ncbi_100523163(HDAC9);ncbi_100524100(SEMA3E);ncbi_100525120(HGF);ncbi_100624508(SEMA3C);ncbi_100624854(PTPRM);ncbi_100739717(THSD7A);ncbi_102166764(COLEC12);ncbi_397106(IL10);ncbi_397447(ROCK1);ncbi_414381(CFLAR);ncbi_492315(BMP7);ncbi_574073(No…
BP	GO:0055080	cation homeostasis	20	647	0.0240732	0.191206	ncbi_100038015(LPAR2);ncbi_100049702(VPS33A);ncbi_100141404(MC3R);ncbi_100144536(VAPB);ncbi_100192445(PDPK1);ncbi_100515774(GFER);ncbi_100516429(PKD1);ncbi_100517279(ITPR2);ncbi_100517909(AVPR1B);ncbi_100518959(ATP6V0C);ncbi_100520934(NOS1);ncbi_100620590(TRIM24);ncbi_100626641(SLC41A1);ncbi_100738340(ATP13A1);ncbi_106504983(CD36);ncbi_110255469(SLC26A9);ncbi_110255497(CD36);ncbi_397377(CACNA2D1)…
BP	GO:0031668	cellular response to extracellular stimulus	12	328	0.0242873	0.191206	ncbi_100049702(VPS33A);ncbi_100125959(MDM2);ncbi_100144531(PCK1);ncbi_100192445(PDPK1);ncbi_100312961(ASNS);ncbi_100337662(MIOS);ncbi_100518959(ATP6V0C);ncbi_100620590(TRIM24);ncbi_100625699(NUAK2);ncbi_100738340(ATP13A1);ncbi_100738908(MLST8);ncbi_110262227(FZD1)
BP	GO:0034502	protein localization to chromosome	5	86	0.0244538	0.191206	ncbi_100125974(SPO11);ncbi_100514221(TELO2);ncbi_100516909(NUP107);ncbi_100625621(MAU2);ncbi_100739587(KNTC1)
BP	GO:0070633	transepithelial transport	5	86	0.0244538	0.191206	ncbi_100155346(ABCB9);ncbi_100518064(ABCA3);ncbi_100524979(ABCA3);ncbi_100622606(Abca3);ncbi_100738171(ABCB5)
BP	GO:2000117	negative regulation of cysteine-type endopeptidase activity	5	86	0.0244538	0.191206	ncbi_100125959(MDM2);ncbi_100520045(FCMR);ncbi_100525120(HGF);ncbi_414381(CFLAR);ncbi_595105(CASP8)
BP	GO:0050731	positive regulation of peptidyl-tyrosine phosphorylation	7	149	0.0244792	0.191206	ncbi_100126293(CASS4);ncbi_100522695(IL20);ncbi_100525120(HGF);ncbi_100525789(ERBB4);ncbi_100623340(GPRC5B);ncbi_100738908(MLST8);ncbi_396991(IFNG)
BP	GO:0002823	negative regulation of adaptive immune response based on somatic recombination of immune receptors built from immunoglobulin superfamily domains	3	33	0.0246865	0.191206	ncbi_100520583(C4BPB);ncbi_100520761(C4BPA);ncbi_100625217(THOC1)
BP	GO:0010863	positive regulation of phospholipase C activity	3	33	0.0246865	0.191206	ncbi_100038015(LPAR2);ncbi_100517909(AVPR1B);ncbi_397638(CALCR)
BP	GO:0032228	regulation of synaptic transmission, GABAergic	3	33	0.0246865	0.191206	ncbi_100515258(BAIAP3);ncbi_100521161(PLCL1);ncbi_100525789(ERBB4)
BP	GO:0045745	positive regulation of G-protein coupled receptor protein signaling pathway	3	33	0.0246865	0.191206	ncbi_100125375(CAV2);ncbi_100520934(NOS1);ncbi_110255467(CNTN2)
BP	GO:0045793	positive regulation of cell size	3	33	0.0246865	0.191206	ncbi_100192445(PDPK1);ncbi_100337662(MIOS);ncbi_100738908(MLST8)
BP	GO:0050702	interleukin-1 beta secretion	3	33	0.0246865	0.191206	ncbi_106504983(CD36);ncbi_110255497(CD36);ncbi_733702(CD36)
BP	GO:0060674	placenta blood vessel development	3	33	0.0246865	0.191206	ncbi_100037284(ITGB8);ncbi_100516429(PKD1);ncbi_100516839(WNT2)
BP	GO:0001714	endodermal cell fate specification	2	13	0.0246925	0.191206	ncbi_100157640(DKK1);ncbi_574073(Nog)
BP	GO:0010128	benzoate catabolic process via CoA ligation	2	13	0.0246925	0.191206	ncbi_100520934(NOS1);ncbi_100738177(ECI1)
BP	GO:0010826	negative regulation of centrosome duplication	2	13	0.0246925	0.191206	ncbi_100518243(CCNF);ncbi_100625194(MDM1)
BP	GO:0018119	peptidyl-cysteine S-nitrosylation	2	13	0.0246925	0.191206	ncbi_100520934(NOS1);ncbi_102160562(TBC1D24)
BP	GO:0018875	anaerobic benzoate metabolic process	2	13	0.0246925	0.191206	ncbi_100520934(NOS1);ncbi_100738177(ECI1)
BP	GO:0035751	regulation of lysosomal lumen pH	2	13	0.0246925	0.191206	ncbi_100049702(VPS33A);ncbi_100518959(ATP6V0C)
BP	GO:0043639	benzoate catabolic process	2	13	0.0246925	0.191206	ncbi_100520934(NOS1);ncbi_100738177(ECI1)
BP	GO:0048867	stem cell fate determination	2	13	0.0246925	0.191206	ncbi_100622573(POU6F2);ncbi_100738340(ATP13A1)
BP	GO:0051029	rRNA transport	2	13	0.0246925	0.191206	ncbi_100516909(NUP107);ncbi_100624157(RPS2)
BP	GO:0061577	generation of L-type calcium current	2	13	0.0246925	0.191206	ncbi_100520934(NOS1);ncbi_397377(CACNA2D1)
BP	GO:0097094	craniofacial suture morphogenesis	2	13	0.0246925	0.191206	ncbi_100516456(TWIST1);ncbi_100521659(CYP26B1)
BP	GO:1902993	positive regulation of amyloid precursor protein catabolic process	2	13	0.0246925	0.191206	ncbi_100512622(GSAP);ncbi_396991(IFNG)
BP	GO:0045666	positive regulation of neuron differentiation	14	406	0.0246974	0.191206	ncbi_100153677(CLIP1);ncbi_100157640(DKK1);ncbi_100505408(Tsc2);ncbi_100512621(TMEM106B);ncbi_100520468(CREB3L2);ncbi_100521718(Mapk8ip3);ncbi_100525120(HGF);ncbi_100623340(GPRC5B);ncbi_102160562(TBC1D24);ncbi_106507646(NEGR1);ncbi_110262227(FZD1);ncbi_397609(PTN);ncbi_414381(CFLAR);ncbi_492315(BMP7)
BP	GO:0018991	oviposition	4	58	0.0247369	0.191206	ncbi_100144530(NPEPL1);ncbi_100144531(PCK1);ncbi_100513301(RBBP5);ncbi_100625621(MAU2)
BP	GO:1903845	negative regulation of cellular response to transforming growth factor beta stimulus	4	58	0.0247369	0.191206	ncbi_100125375(CAV2);ncbi_100192445(PDPK1);ncbi_404693(CAV1);ncbi_414381(CFLAR)
BP	GO:0006406	mRNA export from nucleus	6	117	0.0248388	0.191206	ncbi_100125839(RAE1);ncbi_100516909(NUP107);ncbi_100625217(THOC1);ncbi_100625964(SMG1);ncbi_100737559(RNPS1);ncbi_100738783(UPF1)
BP	GO:0032526	response to retinoic acid	6	117	0.0248388	0.191206	ncbi_100144531(PCK1);ncbi_100157640(DKK1);ncbi_100516839(WNT2);ncbi_100521659(CYP26B1);ncbi_100622110(NDUFA13);ncbi_100624423(TMEM161A)
BP	GO:0071427	mRNA-containing ribonucleoprotein complex export from nucleus	6	117	0.0248388	0.191206	ncbi_100125839(RAE1);ncbi_100516909(NUP107);ncbi_100625217(THOC1);ncbi_100625964(SMG1);ncbi_100737559(RNPS1);ncbi_100738783(UPF1)
BP	GO:0006796	phosphate-containing compound metabolic process	76	3219	0.0248962	0.191381	ncbi_100037958(CAPZA2);ncbi_100038015(LPAR2);ncbi_100126293(CASS4);ncbi_100141471(CLK1);ncbi_100144526(Stx16);ncbi_100144531(PCK1);ncbi_100152515(PITPNM2);ncbi_100152555(RAP1B);ncbi_100157490(FGFR1OP2);ncbi_100157640(DKK1);ncbi_100192445(PDPK1);ncbi_100312961(ASNS);ncbi_100505408(Tsc2);ncbi_100510957(ACSM2B);ncbi_100511318(ACSM5);ncbi_100511493(GDF1);ncbi_100512220(ACSM3);ncbi_100512595(ACSM4);nc…
BP	GO:0060429	epithelium development	38	1435	0.0249575	0.191585	ncbi_100144525(TFAP2C);ncbi_100144531(PCK1);ncbi_100152555(RAP1B);ncbi_100155867(INTS13);ncbi_100157640(DKK1);ncbi_100192445(PDPK1);ncbi_100286863(Dlx5);ncbi_100505408(Tsc2);ncbi_100511493(GDF1);ncbi_100513727(IFT140);ncbi_100514482(AGR2);ncbi_100516429(PKD1);ncbi_100516456(TWIST1);ncbi_100516634(FERD3L);ncbi_100516839(WNT2);ncbi_100518418(GATAD2A);ncbi_100521659(CYP26B1);ncbi_100522695(IL20);ncb…
BP	GO:0007275	multicellular organism development	121	5443	0.0250426	0.19197	ncbi_100037284(ITGB8);ncbi_100049702(VPS33A);ncbi_100125375(CAV2);ncbi_100125959(MDM2);ncbi_100125973(RBM38);ncbi_100125974(SPO11);ncbi_100134989(FAM210B);ncbi_100144525(TFAP2C);ncbi_100144531(PCK1);ncbi_100151839(RASSF8);ncbi_100152555(RAP1B);ncbi_100153677(CLIP1);ncbi_100154116(Hip1r);ncbi_100155867(INTS13);ncbi_100156137(Setd1b);ncbi_100157426(STON2);ncbi_100157640(DKK1);ncbi_100174961(KLF6);n…
BP	GO:0007292	female gamete generation	14	407	0.0251524	0.192543	ncbi_100125974(SPO11);ncbi_100144531(PCK1);ncbi_100155867(INTS13);ncbi_100192445(PDPK1);ncbi_100337662(MIOS);ncbi_100505408(Tsc2);ncbi_100514221(TELO2);ncbi_100516909(NUP107);ncbi_100533196(UBE2I);ncbi_100624598(MEIOB);ncbi_106510112(ORC2);ncbi_397447(ROCK1);ncbi_397609(PTN);ncbi_574063(AURKA)
BP	GO:0045664	regulation of neuron differentiation	21	692	0.0252064	0.192689	ncbi_100125959(MDM2);ncbi_100153677(CLIP1);ncbi_100157640(DKK1);ncbi_100505408(Tsc2);ncbi_100511477(TRAK2);ncbi_100512621(TMEM106B);ncbi_100514160(XYLT1);ncbi_100520468(CREB3L2);ncbi_100521718(Mapk8ip3);ncbi_100525120(HGF);ncbi_100623340(GPRC5B);ncbi_100626414(Rab29);ncbi_102160562(TBC1D24);ncbi_106507646(NEGR1);ncbi_110255467(CNTN2);ncbi_110259952(Sox8);ncbi_110262227(FZD1);ncbi_397447(ROCK1);nc…
BP	GO:0009066	aspartate family amino acid metabolic process	8	184	0.0253005	0.19314	ncbi_100144531(PCK1);ncbi_100312961(ASNS);ncbi_100510957(ACSM2B);ncbi_100511318(ACSM5);ncbi_100512220(ACSM3);ncbi_100512595(ACSM4);ncbi_100525333(CRYM);ncbi_100627595(PM20D1)
BP	GO:0030003	cellular cation homeostasis	18	568	0.0253432	0.193198	ncbi_100038015(LPAR2);ncbi_100049702(VPS33A);ncbi_100144536(VAPB);ncbi_100192445(PDPK1);ncbi_100515774(GFER);ncbi_100516429(PKD1);ncbi_100517279(ITPR2);ncbi_100517909(AVPR1B);ncbi_100518959(ATP6V0C);ncbi_100520934(NOS1);ncbi_100626641(SLC41A1);ncbi_100738340(ATP13A1);ncbi_106504983(CD36);ncbi_110255469(SLC26A9);ncbi_110255497(CD36);ncbi_397377(CACNA2D1);ncbi_733640(PRKG1);ncbi_733702(CD36)
BP	GO:0051169	nuclear transport	16	487	0.0254076	0.193421	ncbi_100125839(RAE1);ncbi_100125959(MDM2);ncbi_100156510(MLXIP);ncbi_100505408(Tsc2);ncbi_100511477(TRAK2);ncbi_100516429(PKD1);ncbi_100516909(NUP107);ncbi_100520468(CREB3L2);ncbi_100524872(SNRPD1);ncbi_100533196(UBE2I);ncbi_100624157(RPS2);ncbi_100625217(THOC1);ncbi_100625964(SMG1);ncbi_100737559(RNPS1);ncbi_100738783(UPF1);ncbi_396991(IFNG)
BP	GO:0009790	embryo development	37	1392	0.0254658	0.193596	ncbi_100144525(TFAP2C);ncbi_100144531(PCK1);ncbi_100152555(RAP1B);ncbi_100157640(DKK1);ncbi_100286863(Dlx5);ncbi_100505408(Tsc2);ncbi_100511493(GDF1);ncbi_100513727(IFT140);ncbi_100516429(PKD1);ncbi_100516456(TWIST1);ncbi_100516634(FERD3L);ncbi_100516839(WNT2);ncbi_100517704(E4f1);ncbi_100518418(GATAD2A);ncbi_100521659(CYP26B1);ncbi_100521718(Mapk8ip3);ncbi_100523163(HDAC9);ncbi_100523684(Tecta);…
BP	GO:1903317	regulation of protein maturation	5	87	0.0255536	0.193996	ncbi_100125959(MDM2);ncbi_100520045(FCMR);ncbi_100520583(C4BPB);ncbi_100520761(C4BPA);ncbi_110255467(CNTN2)
BP	GO:0030335	positive regulation of cell migration	14	408	0.0256136	0.194183	ncbi_100037958(CAPZA2);ncbi_100125959(MDM2);ncbi_100126293(CASS4);ncbi_100192445(PDPK1);ncbi_100505408(Tsc2);ncbi_100523163(HDAC9);ncbi_100525120(HGF);ncbi_100525789(ERBB4);ncbi_100624508(SEMA3C);ncbi_102160562(TBC1D24);ncbi_396991(IFNG);ncbi_397609(PTN);ncbi_492315(BMP7);ncbi_654328(MET)
BP	GO:0044702	single organism reproductive process	45	1758	0.0258099	0.195281	ncbi_100037284(ITGB8);ncbi_100125974(SPO11);ncbi_100126237(CTCFL);ncbi_100144525(TFAP2C);ncbi_100144531(PCK1);ncbi_100155867(INTS13);ncbi_100156510(MLXIP);ncbi_100192445(PDPK1);ncbi_100337662(MIOS);ncbi_100505408(Tsc2);ncbi_100513301(RBBP5);ncbi_100514221(TELO2);ncbi_100516429(PKD1);ncbi_100516477(ASZ1);ncbi_100516839(WNT2);ncbi_100516909(NUP107);ncbi_100518240(Tssk6);ncbi_100518243(CCNF);ncbi_10…
BP	GO:0034613	cellular protein localization	49	1943	0.0258293	0.195281	ncbi_100049702(VPS33A);ncbi_100125959(MDM2);ncbi_100125974(SPO11);ncbi_100144526(Stx16);ncbi_100153677(CLIP1);ncbi_100155867(INTS13);ncbi_100192445(PDPK1);ncbi_100337662(MIOS);ncbi_100505408(Tsc2);ncbi_100511477(TRAK2);ncbi_100512621(TMEM106B);ncbi_100513727(IFT140);ncbi_100514221(TELO2);ncbi_100514482(AGR2);ncbi_100515774(GFER);ncbi_100516429(PKD1);ncbi_100516909(NUP107);ncbi_100518064(ABCA3);nc…
BP	GO:0010557	positive regulation of macromolecule biosynthetic process	48	1897	0.0259093	0.195617	ncbi_100126237(CTCFL);ncbi_100144525(TFAP2C);ncbi_100144531(PCK1);ncbi_100154605(GTF2A1);ncbi_100156510(MLXIP);ncbi_100156971(DENR);ncbi_100174961(KLF6);ncbi_100286863(Dlx5);ncbi_100505408(Tsc2);ncbi_100514093(PBX4);ncbi_100515774(GFER);ncbi_100515779(DYRK2);ncbi_100516429(PKD1);ncbi_100516456(TWIST1);ncbi_100516839(WNT2);ncbi_100516909(NUP107);ncbi_100517204(TFEC);ncbi_100517704(E4f1);ncbi_10051…
BP	GO:0034645	cellular macromolecule biosynthetic process	119	5349	0.0259592	0.195726	ncbi_100125959(MDM2);ncbi_100126237(CTCFL);ncbi_100126292(Cstf1);ncbi_100126294(RTF2);ncbi_100134987(GCNT7);ncbi_100144525(TFAP2C);ncbi_100144531(PCK1);ncbi_100144535(RAB22A);ncbi_100152555(RAP1B);ncbi_100152909(BZW1);ncbi_100154605(GTF2A1);ncbi_100154896(CASP10);ncbi_100155346(ABCB9);ncbi_100155867(INTS13);ncbi_100156137(Setd1b);ncbi_100156510(MLXIP);ncbi_100156971(DENR);ncbi_100157640(DKK1);ncb…
BP	GO:0001889	liver development	8	185	0.026023	0.195938	ncbi_100144531(PCK1);ncbi_100312961(ASNS);ncbi_100515774(GFER);ncbi_100516429(PKD1);ncbi_100516839(WNT2);ncbi_100525120(HGF);ncbi_397609(PTN);ncbi_414381(CFLAR)
BP	GO:0055065	metal ion homeostasis	18	570	0.026123	0.196352	ncbi_100038015(LPAR2);ncbi_100141404(MC3R);ncbi_100144536(VAPB);ncbi_100192445(PDPK1);ncbi_100515774(GFER);ncbi_100516429(PKD1);ncbi_100517279(ITPR2);ncbi_100517909(AVPR1B);ncbi_100518959(ATP6V0C);ncbi_100520934(NOS1);ncbi_100620590(TRIM24);ncbi_100626641(SLC41A1);ncbi_100738340(ATP13A1);ncbi_106504983(CD36);ncbi_110255497(CD36);ncbi_397377(CACNA2D1);ncbi_733640(PRKG1);ncbi_733702(CD36)
BP	GO:0046427	positive regulation of JAK-STAT cascade	4	59	0.0261493	0.196352	ncbi_100522695(IL20);ncbi_100525789(ERBB4);ncbi_396991(IFNG);ncbi_397106(IL10)
BP	GO:0032502	developmental process	140	6416	0.0263443	0.197336	ncbi_100037284(ITGB8);ncbi_100049702(VPS33A);ncbi_100125375(CAV2);ncbi_100125959(MDM2);ncbi_100125973(RBM38);ncbi_100125974(SPO11);ncbi_100126293(CASS4);ncbi_100134989(FAM210B);ncbi_100144525(TFAP2C);ncbi_100144531(PCK1);ncbi_100151839(RASSF8);ncbi_100152555(RAP1B);ncbi_100153677(CLIP1);ncbi_100154116(Hip1r);ncbi_100155867(INTS13);ncbi_100156137(Setd1b);ncbi_100157426(STON2);ncbi_100157490(FGFR1O…
BP	GO:0001503	ossification	12	332	0.0263521	0.197336	ncbi_100157640(DKK1);ncbi_100286863(Dlx5);ncbi_100516456(TWIST1);ncbi_100521659(CYP26B1);ncbi_100525120(HGF);ncbi_102160784(SATB2);ncbi_110259952(Sox8);ncbi_110262227(FZD1);ncbi_397609(PTN);ncbi_397638(CALCR);ncbi_492315(BMP7);ncbi_574073(Nog)
BP	GO:0003230	cardiac atrium development	3	34	0.0267021	0.197434	ncbi_100125959(MDM2);ncbi_100516839(WNT2);ncbi_574073(Nog)
BP	GO:0030582	fruiting body development	3	34	0.0267021	0.197434	ncbi_100192445(PDPK1);ncbi_100518959(ATP6V0C);ncbi_100738908(MLST8)
BP	GO:0043516	regulation of DNA damage response, signal transduction by p53 class mediator	3	34	0.0267021	0.197434	ncbi_100125959(MDM2);ncbi_100516456(TWIST1);ncbi_100739107(DYRK3)
BP	GO:0046794	transport of virus	3	34	0.0267021	0.197434	ncbi_100125375(CAV2);ncbi_100511477(TRAK2);ncbi_100625217(THOC1)
BP	GO:0075259	spore-bearing organ development	3	34	0.0267021	0.197434	ncbi_100192445(PDPK1);ncbi_100518959(ATP6V0C);ncbi_100738908(MLST8)
BP	GO:1904705	regulation of vascular smooth muscle cell proliferation	3	34	0.0267021	0.197434	ncbi_100125959(MDM2);ncbi_397106(IL10);ncbi_733640(PRKG1)
BP	GO:0014065	phosphatidylinositol 3-kinase signaling	6	119	0.0267146	0.197434	ncbi_100192445(PDPK1);ncbi_100192448(SLC9A3R2);ncbi_100505408(Tsc2);ncbi_100516456(TWIST1);ncbi_100525120(HGF);ncbi_100525789(ERBB4)
BP	GO:0030253	protein secretion by the type I secretion system	6	119	0.0267146	0.197434	ncbi_100155346(ABCB9);ncbi_100518064(ABCA3);ncbi_100524794(ABCA3);ncbi_100524979(ABCA3);ncbi_100622606(Abca3);ncbi_100738171(ABCB5)
BP	GO:0006611	protein export from nucleus	8	186	0.0267598	0.197434	ncbi_100125959(MDM2);ncbi_100516429(PKD1);ncbi_100516909(NUP107);ncbi_100624157(RPS2);ncbi_100625217(THOC1);ncbi_100625964(SMG1);ncbi_100737559(RNPS1);ncbi_100738783(UPF1)
BP	GO:0045995	regulation of embryonic development	8	186	0.0267598	0.197434	ncbi_100157640(DKK1);ncbi_100511493(GDF1);ncbi_100516839(WNT2);ncbi_100517704(E4f1);ncbi_110262227(FZD1);ncbi_397106(IL10);ncbi_492315(BMP7);ncbi_574073(Nog)
BP	GO:0097191	extrinsic apoptotic signaling pathway	8	186	0.0267598	0.197434	ncbi_100038024(IL19);ncbi_100192445(PDPK1);ncbi_100520045(FCMR);ncbi_100525120(HGF);ncbi_100622110(NDUFA13);ncbi_396991(IFNG);ncbi_414381(CFLAR);ncbi_595105(CASP8)
BP	GO:0051961	negative regulation of nervous system development	12	333	0.0268878	0.198092	ncbi_100125959(MDM2);ncbi_100505408(Tsc2);ncbi_100511477(TRAK2);ncbi_100514160(XYLT1);ncbi_100518625(SRGAP2);ncbi_100525789(ERBB4);ncbi_100626414(Rab29);ncbi_110255467(CNTN2);ncbi_110259952(Sox8);ncbi_397609(PTN);ncbi_492315(BMP7);ncbi_574073(Nog)
BP	GO:0051962	positive regulation of nervous system development	18	572	0.0269209	0.198092	ncbi_100153677(CLIP1);ncbi_100157640(DKK1);ncbi_100505408(Tsc2);ncbi_100512621(TMEM106B);ncbi_100518418(GATAD2A);ncbi_100520468(CREB3L2);ncbi_100521718(Mapk8ip3);ncbi_100525120(HGF);ncbi_100623340(GPRC5B);ncbi_102160562(TBC1D24);ncbi_106507646(NEGR1);ncbi_110259952(Sox8);ncbi_110262227(FZD1);ncbi_396991(IFNG);ncbi_397609(PTN);ncbi_414381(CFLAR);ncbi_492315(BMP7);ncbi_574073(Nog)
BP	GO:0040017	positive regulation of locomotion	16	491	0.0271268	0.199336	ncbi_100037958(CAPZA2);ncbi_100125959(MDM2);ncbi_100126293(CASS4);ncbi_100152918(VPS37B);ncbi_100192445(PDPK1);ncbi_100505408(Tsc2);ncbi_100516456(TWIST1);ncbi_100523163(HDAC9);ncbi_100525120(HGF);ncbi_100525789(ERBB4);ncbi_100624508(SEMA3C);ncbi_102160562(TBC1D24);ncbi_396991(IFNG);ncbi_397609(PTN);ncbi_492315(BMP7);ncbi_654328(MET)
BP	GO:0006259	DNA metabolic process	45	1764	0.0271626	0.199336	ncbi_100125974(SPO11);ncbi_100126237(CTCFL);ncbi_100126294(RTF2);ncbi_100155346(ABCB9);ncbi_100312961(ASNS);ncbi_100337662(MIOS);ncbi_100505408(Tsc2);ncbi_100513301(RBBP5);ncbi_100514221(TELO2);ncbi_100515774(GFER);ncbi_100516255(NTHL1);ncbi_100516456(TWIST1);ncbi_100516477(ASZ1);ncbi_100516909(NUP107);ncbi_100516964(TRAF7);ncbi_100517704(E4f1);ncbi_100518064(ABCA3);ncbi_100518240(Tssk6);ncbi_100…
BP	GO:0030072	peptide hormone secretion	9	222	0.0271987	0.199336	ncbi_100511342(ICA1);ncbi_100515258(BAIAP3);ncbi_100517279(ITPR2);ncbi_100520934(NOS1);ncbi_100523270(PFKFB2);ncbi_100524640(PCLO);ncbi_100525255(PSMD9);ncbi_396642(SSTR5);ncbi_396991(IFNG)
BP	GO:1901575	organic substance catabolic process	59	2419	0.027286	0.19971	ncbi_100125959(MDM2);ncbi_100125973(RBM38);ncbi_100125974(SPO11);ncbi_100144531(PCK1);ncbi_100152918(VPS37B);ncbi_100153287(HCAR1);ncbi_100511318(ACSM5);ncbi_100512220(ACSM3);ncbi_100512595(ACSM4);ncbi_100516255(NTHL1);ncbi_100516429(PKD1);ncbi_100516456(TWIST1);ncbi_100516791(RAB26);ncbi_100516964(TRAF7);ncbi_100518243(CCNF);ncbi_100518775(AMDHD2);ncbi_100520400(YOD1);ncbi_100520583(C4BPB);ncbi_…
BP	GO:0010951	negative regulation of endopeptidase activity	8	187	0.0275109	0.2006	ncbi_100125959(MDM2);ncbi_100510974(COL28A1);ncbi_100520045(FCMR);ncbi_100520144(TFPI2);ncbi_100525120(HGF);ncbi_100625317(USP14);ncbi_414381(CFLAR);ncbi_595105(CASP8)
BP	GO:0090276	regulation of peptide hormone secretion	8	187	0.0275109	0.2006	ncbi_100511342(ICA1);ncbi_100515258(BAIAP3);ncbi_100517279(ITPR2);ncbi_100520934(NOS1);ncbi_100523270(PFKFB2);ncbi_100525255(PSMD9);ncbi_396642(SSTR5);ncbi_396991(IFNG)
BP	GO:0051321	meiotic cell cycle	14	412	0.0275214	0.2006	ncbi_100125974(SPO11);ncbi_100155867(INTS13);ncbi_100337662(MIOS);ncbi_100516477(ASZ1);ncbi_100516909(NUP107);ncbi_100520400(YOD1);ncbi_100521548(EME2);ncbi_100521659(CYP26B1);ncbi_100522763(SGO2);ncbi_100533196(UBE2I);ncbi_100624598(MEIOB);ncbi_100738908(MLST8);ncbi_397447(ROCK1);ncbi_574063(AURKA)
BP	GO:0015893	drug transport	10	259	0.0275824	0.2006	ncbi_100155346(ABCB9);ncbi_100518064(ABCA3);ncbi_100519751(SVOPL);ncbi_100524794(ABCA3);ncbi_100524979(ABCA3);ncbi_100622606(Abca3);ncbi_100626235(SLC45A3);ncbi_100738171(ABCB5);ncbi_106508326(SLC25A42);ncbi_110259945(ABCA3)
BP	GO:1904035	regulation of epithelial cell apoptotic process	4	60	0.0276093	0.2006	ncbi_100125959(MDM2);ncbi_100192445(PDPK1);ncbi_397106(IL10);ncbi_414381(CFLAR)
BP	GO:0006874	cellular calcium ion homeostasis	13	373	0.0276262	0.2006	ncbi_100038015(LPAR2);ncbi_100144536(VAPB);ncbi_100192445(PDPK1);ncbi_100516429(PKD1);ncbi_100517279(ITPR2);ncbi_100517909(AVPR1B);ncbi_100520934(NOS1);ncbi_100738340(ATP13A1);ncbi_106504983(CD36);ncbi_110255497(CD36);ncbi_397377(CACNA2D1);ncbi_733640(PRKG1);ncbi_733702(CD36)
BP	GO:0006405	RNA export from nucleus	7	153	0.0277638	0.201334	ncbi_100125839(RAE1);ncbi_100516909(NUP107);ncbi_100624157(RPS2);ncbi_100625217(THOC1);ncbi_100625964(SMG1);ncbi_100737559(RNPS1);ncbi_100738783(UPF1)
BP	GO:0012501	programmed cell death	47	1860	0.0279797	0.202632	ncbi_100038024(IL19);ncbi_100125959(MDM2);ncbi_100144535(RAB22A);ncbi_100154116(Hip1r);ncbi_100154896(CASP10);ncbi_100155744(Diablo);ncbi_100157640(DKK1);ncbi_100192445(PDPK1);ncbi_100312961(ASNS);ncbi_100505408(Tsc2);ncbi_100511493(GDF1);ncbi_100514398(NME3);ncbi_100515774(GFER);ncbi_100515779(DYRK2);ncbi_100516456(TWIST1);ncbi_100518418(GATAD2A);ncbi_100519508(IKBKE);ncbi_100519790(GNGT1);ncbi_…
BP	GO:0010648	negative regulation of cell communication	35	1312	0.0280517	0.202886	ncbi_100038024(IL19);ncbi_100049702(VPS33A);ncbi_100125375(CAV2);ncbi_100125959(MDM2);ncbi_100152555(RAP1B);ncbi_100157490(FGFR1OP2);ncbi_100157640(DKK1);ncbi_100192445(PDPK1);ncbi_100192448(SLC9A3R2);ncbi_100505408(Tsc2);ncbi_100515779(DYRK2);ncbi_100516456(TWIST1);ncbi_100520045(FCMR);ncbi_100520934(NOS1);ncbi_100521167(DGKI);ncbi_100521659(CYP26B1);ncbi_100525120(HGF);ncbi_100525255(PSMD9);ncb…
BP	GO:0015748	organophosphate ester transport	8	188	0.0282766	0.203247	ncbi_100152515(PITPNM2);ncbi_100155346(ABCB9);ncbi_100518064(ABCA3);ncbi_100524794(ABCA3);ncbi_100524979(ABCA3);ncbi_100622606(Abca3);ncbi_100738171(ABCB5);ncbi_106508326(SLC25A42)
BP	GO:0043281	regulation of cysteine-type endopeptidase activity involved in apoptotic process	8	188	0.0282766	0.203247	ncbi_100125959(MDM2);ncbi_100154116(Hip1r);ncbi_100155744(Diablo);ncbi_100520045(FCMR);ncbi_100525120(HGF);ncbi_100622110(NDUFA13);ncbi_414381(CFLAR);ncbi_595105(CASP8)
BP	GO:0017014	protein nitrosylation	2	14	0.0284496	0.203247	ncbi_100520934(NOS1);ncbi_102160562(TBC1D24)
BP	GO:0021877	forebrain neuron fate commitment	2	14	0.0284496	0.203247	ncbi_100144525(TFAP2C);ncbi_102160784(SATB2)
BP	GO:0021889	olfactory bulb interneuron differentiation	2	14	0.0284496	0.203247	ncbi_100286863(Dlx5);ncbi_100525789(ERBB4)
BP	GO:0033334	fin morphogenesis	2	14	0.0284496	0.203247	ncbi_100286863(Dlx5);ncbi_110255474(Dlx6)
BP	GO:0040009	regulation of growth rate	2	14	0.0284496	0.203247	ncbi_100144530(NPEPL1);ncbi_110259917(COQ7)
BP	GO:0048642	negative regulation of skeletal muscle tissue development	2	14	0.0284496	0.203247	ncbi_100157640(DKK1);ncbi_100516456(TWIST1)
BP	GO:0070935	3'-UTR-mediated mRNA stabilization	2	14	0.0284496	0.203247	ncbi_100125973(RBM38);ncbi_100521986(MAPKAPK2)
BP	GO:0031323	regulation of cellular metabolic process	130	5923	0.0286009	0.203247	ncbi_100038015(LPAR2);ncbi_100049702(VPS33A);ncbi_100125959(MDM2);ncbi_100125973(RBM38);ncbi_100126237(CTCFL);ncbi_100126293(CASS4);ncbi_100144525(TFAP2C);ncbi_100144531(PCK1);ncbi_100152555(RAP1B);ncbi_100152909(BZW1);ncbi_100154116(Hip1r);ncbi_100154492(RSRC2);ncbi_100154605(GTF2A1);ncbi_100155744(Diablo);ncbi_100156137(Setd1b);ncbi_100156510(MLXIP);ncbi_100156971(DENR);ncbi_100157640(DKK1);ncb…
BP	GO:0030509	BMP signaling pathway	7	154	0.0286295	0.203247	ncbi_100157640(DKK1);ncbi_100286863(Dlx5);ncbi_100511493(GDF1);ncbi_100525450(CERS1);ncbi_110262227(FZD1);ncbi_492315(BMP7);ncbi_574073(Nog)
BP	GO:0009067	aspartate family amino acid biosynthetic process	6	121	0.0286822	0.203247	ncbi_100312961(ASNS);ncbi_100510957(ACSM2B);ncbi_100511318(ACSM5);ncbi_100512220(ACSM3);ncbi_100512595(ACSM4);ncbi_100627595(PM20D1)
BP	GO:0010662	regulation of striated muscle cell apoptotic process	3	35	0.0288032	0.203247	ncbi_100192445(PDPK1);ncbi_414381(CFLAR);ncbi_492315(BMP7)
BP	GO:0031112	positive regulation of microtubule polymerization or depolymerization	3	35	0.0288032	0.203247	ncbi_100153677(CLIP1);ncbi_100523684(Tecta);ncbi_654328(MET)
BP	GO:0042149	cellular response to glucose starvation	3	35	0.0288032	0.203247	ncbi_100144531(PCK1);ncbi_100312961(ASNS);ncbi_100625699(NUAK2)
BP	GO:0060325	face morphogenesis	3	35	0.0288032	0.203247	ncbi_100157640(DKK1);ncbi_100286863(Dlx5);ncbi_574073(Nog)
BP	GO:0070570	regulation of neuron projection regeneration	3	35	0.0288032	0.203247	ncbi_100514160(XYLT1);ncbi_100525120(HGF);ncbi_397609(PTN)
BP	GO:0090184	positive regulation of kidney development	3	35	0.0288032	0.203247	ncbi_110259952(Sox8);ncbi_414381(CFLAR);ncbi_574073(Nog)
BP	GO:1990874	vascular smooth muscle cell proliferation	3	35	0.0288032	0.203247	ncbi_100125959(MDM2);ncbi_397106(IL10);ncbi_733640(PRKG1)
BP	GO:0032870	cellular response to hormone stimulus	21	702	0.0288505	0.203317	ncbi_100125959(MDM2);ncbi_100134989(FAM210B);ncbi_100144531(PCK1);ncbi_100152555(RAP1B);ncbi_100156971(DENR);ncbi_100192445(PDPK1);ncbi_100312961(ASNS);ncbi_100505408(Tsc2);ncbi_100517909(AVPR1B);ncbi_100518959(ATP6V0C);ncbi_100523163(HDAC9);ncbi_100533196(UBE2I);ncbi_100620590(TRIM24);ncbi_100738783(UPF1);ncbi_100738908(MLST8);ncbi_110259950(CACNA1H);ncbi_110262227(FZD1);ncbi_396642(SSTR5);ncbi_…
BP	GO:0098771	inorganic ion homeostasis	20	660	0.028887	0.203317	ncbi_100038015(LPAR2);ncbi_100049702(VPS33A);ncbi_100141404(MC3R);ncbi_100144536(VAPB);ncbi_100192445(PDPK1);ncbi_100515774(GFER);ncbi_100516429(PKD1);ncbi_100517279(ITPR2);ncbi_100517909(AVPR1B);ncbi_100518959(ATP6V0C);ncbi_100520934(NOS1);ncbi_100620590(TRIM24);ncbi_100626641(SLC41A1);ncbi_100738340(ATP13A1);ncbi_106504983(CD36);ncbi_110255469(SLC26A9);ncbi_110255497(CD36);ncbi_397377(CACNA2D1)…
BP	GO:0007517	muscle organ development	14	415	0.0290197	0.203634	ncbi_100125375(CAV2);ncbi_100157640(DKK1);ncbi_100516456(TWIST1);ncbi_100516839(WNT2);ncbi_100521659(CYP26B1);ncbi_100523163(HDAC9);ncbi_100525789(ERBB4);ncbi_100533196(UBE2I);ncbi_110259950(CACNA1H);ncbi_110259952(Sox8);ncbi_110262227(FZD1);ncbi_414381(CFLAR);ncbi_574073(Nog);ncbi_733675(MEF2B)
BP	GO:0061008	hepaticobiliary system development	8	189	0.0290569	0.203634	ncbi_100144531(PCK1);ncbi_100312961(ASNS);ncbi_100515774(GFER);ncbi_100516429(PKD1);ncbi_100516839(WNT2);ncbi_100525120(HGF);ncbi_397609(PTN);ncbi_414381(CFLAR)
BP	GO:0042981	regulation of apoptotic process	37	1406	0.0290751	0.203634	ncbi_100038024(IL19);ncbi_100125959(MDM2);ncbi_100144535(RAB22A);ncbi_100154116(Hip1r);ncbi_100154896(CASP10);ncbi_100155744(Diablo);ncbi_100157640(DKK1);ncbi_100192445(PDPK1);ncbi_100312961(ASNS);ncbi_100511493(GDF1);ncbi_100514398(NME3);ncbi_100515774(GFER);ncbi_100516456(TWIST1);ncbi_100520045(FCMR);ncbi_100520934(NOS1);ncbi_100521638(RASSF5);ncbi_100525120(HGF);ncbi_100525450(CERS1);ncbi_1005…
BP	GO:0006085	acetyl-CoA biosynthetic process	4	61	0.029117	0.203634	ncbi_100510957(ACSM2B);ncbi_100511318(ACSM5);ncbi_100512220(ACSM3);ncbi_100512595(ACSM4)
BP	GO:1904894	positive regulation of STAT cascade	4	61	0.029117	0.203634	ncbi_100522695(IL20);ncbi_100525789(ERBB4);ncbi_396991(IFNG);ncbi_397106(IL10)
BP	GO:0044710	single-organism metabolic process	135	6181	0.0291737	0.203771	ncbi_100037284(ITGB8);ncbi_100037958(CAPZA2);ncbi_100038015(LPAR2);ncbi_100049702(VPS33A);ncbi_100125959(MDM2);ncbi_100125974(SPO11);ncbi_100126237(CTCFL);ncbi_100126294(RTF2);ncbi_100134987(GCNT7);ncbi_100144526(Stx16);ncbi_100144531(PCK1);ncbi_100152515(PITPNM2);ncbi_100152555(RAP1B);ncbi_100152918(VPS37B);ncbi_100153287(HCAR1);ncbi_100155346(ABCB9);ncbi_100156137(Setd1b);ncbi_100157640(DKK1);n…
BP	GO:0003015	heart process	9	225	0.0292996	0.204217	ncbi_100125959(MDM2);ncbi_100141404(MC3R);ncbi_100517279(ITPR2);ncbi_100520934(NOS1);ncbi_100620437(SP4);ncbi_110259950(CACNA1H);ncbi_397377(CACNA2D1);ncbi_397498(CHRM2);ncbi_733640(PRKG1)
BP	GO:0016070	RNA metabolic process	110	4920	0.0293117	0.204217	ncbi_100125959(MDM2);ncbi_100125973(RBM38);ncbi_100126237(CTCFL);ncbi_100126292(Cstf1);ncbi_100144525(TFAP2C);ncbi_100144531(PCK1);ncbi_100152555(RAP1B);ncbi_100152909(BZW1);ncbi_100154492(RSRC2);ncbi_100154605(GTF2A1);ncbi_100155867(INTS13);ncbi_100156137(Setd1b);ncbi_100156510(MLXIP);ncbi_100156964(PPIL3);ncbi_100157640(DKK1);ncbi_100157752(Arl6ip4);ncbi_100174961(KLF6);ncbi_100192445(PDPK1);nc…
BP	GO:0048878	chemical homeostasis	29	1050	0.0295898	0.205894	ncbi_100038015(LPAR2);ncbi_100049702(VPS33A);ncbi_100141404(MC3R);ncbi_100144531(PCK1);ncbi_100144536(VAPB);ncbi_100192445(PDPK1);ncbi_100505408(Tsc2);ncbi_100512220(ACSM3);ncbi_100515258(BAIAP3);ncbi_100515774(GFER);ncbi_100516429(PKD1);ncbi_100517279(ITPR2);ncbi_100517909(AVPR1B);ncbi_100518959(ATP6V0C);ncbi_100520934(NOS1);ncbi_100521659(CYP26B1);ncbi_100525789(ERBB4);ncbi_100620590(TRIM24);nc…
BP	GO:0006605	protein targeting	20	662	0.0296879	0.206316	ncbi_100049702(VPS33A);ncbi_100144526(Stx16);ncbi_100505408(Tsc2);ncbi_100511477(TRAK2);ncbi_100515774(GFER);ncbi_100516429(PKD1);ncbi_100516909(NUP107);ncbi_100518064(ABCA3);ncbi_100518959(ATP6V0C);ncbi_100520468(CREB3L2);ncbi_100522604(GNPTG);ncbi_100524794(ABCA3);ncbi_100526210(HOMER3);ncbi_100533196(UBE2I);ncbi_100622110(NDUFA13);ncbi_100622606(Abca3);ncbi_100623540(RPL39);ncbi_100624157(RPS2…
BP	GO:0009725	response to hormone	29	1051	0.0299094	0.207593	ncbi_100125959(MDM2);ncbi_100134989(FAM210B);ncbi_100144531(PCK1);ncbi_100152555(RAP1B);ncbi_100156971(DENR);ncbi_100192445(PDPK1);ncbi_100312961(ASNS);ncbi_100505408(Tsc2);ncbi_100513301(RBBP5);ncbi_100517909(AVPR1B);ncbi_100518959(ATP6V0C);ncbi_100520934(NOS1);ncbi_100523163(HDAC9);ncbi_100523504(Grik4);ncbi_100525333(CRYM);ncbi_100525789(ERBB4);ncbi_100533196(UBE2I);ncbi_100620590(TRIM24);ncbi…
BP	GO:0071417	cellular response to organonitrogen compound	17	538	0.029949	0.207606	ncbi_100125959(MDM2);ncbi_100144531(PCK1);ncbi_100152555(RAP1B);ncbi_100156971(DENR);ncbi_100174961(KLF6);ncbi_100192445(PDPK1);ncbi_100505408(Tsc2);ncbi_100517279(ITPR2);ncbi_100518959(ATP6V0C);ncbi_100520934(NOS1);ncbi_100523163(HDAC9);ncbi_100738908(MLST8);ncbi_110262227(FZD1);ncbi_396642(SSTR5);ncbi_397322(IGFALS);ncbi_397377(CACNA2D1);ncbi_414381(CFLAR)
BP	GO:0003007	heart morphogenesis	10	263	0.0301978	0.209067	ncbi_100125959(MDM2);ncbi_100157640(DKK1);ncbi_100511493(GDF1);ncbi_100516456(TWIST1);ncbi_100516839(WNT2);ncbi_100620543(DNAH11);ncbi_100624508(SEMA3C);ncbi_110262227(FZD1);ncbi_492315(BMP7);ncbi_574073(Nog)
BP	GO:0044036	cell wall macromolecule metabolic process	5	91	0.0302674	0.209286	ncbi_100510957(ACSM2B);ncbi_100511318(ACSM5);ncbi_100512220(ACSM3);ncbi_100512595(ACSM4);ncbi_100623666(CRPPA)
BP	GO:0006875	cellular metal ion homeostasis	16	498	0.0303427	0.209543	ncbi_100038015(LPAR2);ncbi_100144536(VAPB);ncbi_100192445(PDPK1);ncbi_100515774(GFER);ncbi_100516429(PKD1);ncbi_100517279(ITPR2);ncbi_100517909(AVPR1B);ncbi_100518959(ATP6V0C);ncbi_100520934(NOS1);ncbi_100626641(SLC41A1);ncbi_100738340(ATP13A1);ncbi_106504983(CD36);ncbi_110255497(CD36);ncbi_397377(CACNA2D1);ncbi_733640(PRKG1);ncbi_733702(CD36)
BP	GO:0032835	glomerulus development	4	62	0.0306727	0.211557	ncbi_100125959(MDM2);ncbi_414381(CFLAR);ncbi_492315(BMP7);ncbi_574073(Nog)
BP	GO:0002820	negative regulation of adaptive immune response	3	36	0.0309893	0.21241	ncbi_100520583(C4BPB);ncbi_100520761(C4BPA);ncbi_100625217(THOC1)
BP	GO:0006509	membrane protein ectodomain proteolysis	3	36	0.0309893	0.21241	ncbi_396991(IFNG);ncbi_397106(IL10);ncbi_397447(ROCK1)
BP	GO:0010862	positive regulation of pathway-restricted SMAD protein phosphorylation	3	36	0.0309893	0.21241	ncbi_100511493(GDF1);ncbi_100525450(CERS1);ncbi_492315(BMP7)
BP	GO:0050701	interleukin-1 secretion	3	36	0.0309893	0.21241	ncbi_106504983(CD36);ncbi_110255497(CD36);ncbi_733702(CD36)
BP	GO:1900274	regulation of phospholipase C activity	3	36	0.0309893	0.21241	ncbi_100038015(LPAR2);ncbi_100517909(AVPR1B);ncbi_397638(CALCR)
BP	GO:0033674	positive regulation of kinase activity	16	500	0.0313113	0.21435	ncbi_100038015(LPAR2);ncbi_100126293(CASS4);ncbi_100152555(RAP1B);ncbi_100157640(DKK1);ncbi_100192445(PDPK1);ncbi_100514221(TELO2);ncbi_100516429(PKD1);ncbi_100521718(Mapk8ip3);ncbi_100521986(MAPKAPK2);ncbi_100523270(PFKFB2);ncbi_100525120(HGF);ncbi_100525530(DSTYK);ncbi_100525789(ERBB4);ncbi_100623340(GPRC5B);ncbi_100738908(MLST8);ncbi_396991(IFNG)
BP	GO:1903508	positive regulation of nucleic acid-templated transcription	42	1643	0.0314282	0.214748	ncbi_100126237(CTCFL);ncbi_100144525(TFAP2C);ncbi_100144531(PCK1);ncbi_100154605(GTF2A1);ncbi_100156510(MLXIP);ncbi_100174961(KLF6);ncbi_100286863(Dlx5);ncbi_100505408(Tsc2);ncbi_100514093(PBX4);ncbi_100516429(PKD1);ncbi_100516456(TWIST1);ncbi_100516839(WNT2);ncbi_100516909(NUP107);ncbi_100517204(TFEC);ncbi_100517704(E4f1);ncbi_100519067(CDK13);ncbi_100520468(CREB3L2);ncbi_100520934(NOS1);ncbi_10…
BP	GO:0009273	peptidoglycan-based cell wall biogenesis	5	92	0.0315255	0.214748	ncbi_100510957(ACSM2B);ncbi_100511318(ACSM5);ncbi_100512220(ACSM3);ncbi_100512595(ACSM4);ncbi_100623666(CRPPA)
BP	GO:0014066	regulation of phosphatidylinositol 3-kinase signaling	5	92	0.0315255	0.214748	ncbi_100192448(SLC9A3R2);ncbi_100505408(Tsc2);ncbi_100516456(TWIST1);ncbi_100525120(HGF);ncbi_100525789(ERBB4)
BP	GO:0060993	kidney morphogenesis	5	92	0.0315255	0.214748	ncbi_100516429(PKD1);ncbi_100524319(GREB1L);ncbi_110259952(Sox8);ncbi_492315(BMP7);ncbi_574073(Nog)
BP	GO:0009605	response to external stimulus	59	2440	0.0317418	0.215954	ncbi_100037958(CAPZA2);ncbi_100049702(VPS33A);ncbi_100125959(MDM2);ncbi_100144524(ZBP1);ncbi_100144531(PCK1);ncbi_100192445(PDPK1);ncbi_100286863(Dlx5);ncbi_100312961(ASNS);ncbi_100337662(MIOS);ncbi_100505408(Tsc2);ncbi_100514160(XYLT1);ncbi_100516429(PKD1);ncbi_100518959(ATP6V0C);ncbi_100519508(IKBKE);ncbi_100519790(GNGT1);ncbi_100520583(C4BPB);ncbi_100520761(C4BPA);ncbi_100520934(NOS1);ncbi_100…
BP	GO:0051346	negative regulation of hydrolase activity	13	381	0.0320067	0.216495	ncbi_100125959(MDM2);ncbi_100510974(COL28A1);ncbi_100517882(GMIP);ncbi_100520045(FCMR);ncbi_100520144(TFPI2);ncbi_100520934(NOS1);ncbi_100521167(DGKI);ncbi_100525120(HGF);ncbi_100625317(USP14);ncbi_397447(ROCK1);ncbi_397609(PTN);ncbi_414381(CFLAR);ncbi_595105(CASP8)
BP	GO:0006873	cellular ion homeostasis	18	584	0.0321	0.216495	ncbi_100038015(LPAR2);ncbi_100049702(VPS33A);ncbi_100144536(VAPB);ncbi_100192445(PDPK1);ncbi_100515774(GFER);ncbi_100516429(PKD1);ncbi_100517279(ITPR2);ncbi_100517909(AVPR1B);ncbi_100518959(ATP6V0C);ncbi_100520934(NOS1);ncbi_100626641(SLC41A1);ncbi_100738340(ATP13A1);ncbi_106504983(CD36);ncbi_110255469(SLC26A9);ncbi_110255497(CD36);ncbi_397377(CACNA2D1);ncbi_733640(PRKG1);ncbi_733702(CD36)
BP	GO:0010676	positive regulation of cellular carbohydrate metabolic process	4	63	0.0322765	0.216495	ncbi_100144531(PCK1);ncbi_100515779(DYRK2);ncbi_100523270(PFKFB2);ncbi_100626235(SLC45A3)
BP	GO:0010225	response to UV-C	2	15	0.0324188	0.216495	ncbi_100125959(MDM2);ncbi_100525983(DCUN1D3)
BP	GO:0010421	hydrogen peroxide-mediated programmed cell death	2	15	0.0324188	0.216495	ncbi_100525120(HGF);ncbi_654328(MET)
BP	GO:0034114	regulation of heterotypic cell-cell adhesion	2	15	0.0324188	0.216495	ncbi_397106(IL10);ncbi_492315(BMP7)
BP	GO:0035456	response to interferon-beta	2	15	0.0324188	0.216495	ncbi_100519508(IKBKE);ncbi_100622110(NDUFA13)
BP	GO:0046606	negative regulation of centrosome cycle	2	15	0.0324188	0.216495	ncbi_100518243(CCNF);ncbi_100625194(MDM1)
BP	GO:0046958	nonassociative learning	2	15	0.0324188	0.216495	ncbi_100518418(GATAD2A);ncbi_100521167(DGKI)
BP	GO:0060536	cartilage morphogenesis	2	15	0.0324188	0.216495	ncbi_100152555(RAP1B);ncbi_100521659(CYP26B1)
BP	GO:0070572	positive regulation of neuron projection regeneration	2	15	0.0324188	0.216495	ncbi_100525120(HGF);ncbi_397609(PTN)
BP	GO:0072109	glomerular mesangium development	2	15	0.0324188	0.216495	ncbi_414381(CFLAR);ncbi_492315(BMP7)
BP	GO:0072498	embryonic skeletal joint development	2	15	0.0324188	0.216495	ncbi_492315(BMP7);ncbi_574073(Nog)
BP	GO:0097468	programmed cell death in response to reactive oxygen species	2	15	0.0324188	0.216495	ncbi_100525120(HGF);ncbi_654328(MET)
BP	GO:2000345	regulation of hepatocyte proliferation	2	15	0.0324188	0.216495	ncbi_397609(PTN);ncbi_414381(CFLAR)
BP	GO:0048666	neuron development	34	1283	0.0327326	0.216495	ncbi_100125959(MDM2);ncbi_100153677(CLIP1);ncbi_100286863(Dlx5);ncbi_100505408(Tsc2);ncbi_100511477(TRAK2);ncbi_100511493(GDF1);ncbi_100512621(TMEM106B);ncbi_100513727(IFT140);ncbi_100514160(XYLT1);ncbi_100518625(SRGAP2);ncbi_100519790(GNGT1);ncbi_100520468(CREB3L2);ncbi_100521718(Mapk8ip3);ncbi_100525120(HGF);ncbi_100622573(POU6F2);ncbi_100622906(NTN3);ncbi_100623340(GPRC5B);ncbi_100623666(CRPPA…
BP	GO:0009056	catabolic process	66	2779	0.0327779	0.216495	ncbi_100037932(IL26);ncbi_100049702(VPS33A);ncbi_100125959(MDM2);ncbi_100125973(RBM38);ncbi_100125974(SPO11);ncbi_100144531(PCK1);ncbi_100152918(VPS37B);ncbi_100153287(HCAR1);ncbi_100337662(MIOS);ncbi_100505408(Tsc2);ncbi_100511318(ACSM5);ncbi_100512220(ACSM3);ncbi_100512595(ACSM4);ncbi_100516255(NTHL1);ncbi_100516429(PKD1);ncbi_100516456(TWIST1);ncbi_100516791(RAB26);ncbi_100516964(TRAF7);ncbi_1…
BP	GO:1902680	positive regulation of RNA biosynthetic process	42	1649	0.03307	0.216495	ncbi_100126237(CTCFL);ncbi_100144525(TFAP2C);ncbi_100144531(PCK1);ncbi_100154605(GTF2A1);ncbi_100156510(MLXIP);ncbi_100174961(KLF6);ncbi_100286863(Dlx5);ncbi_100505408(Tsc2);ncbi_100514093(PBX4);ncbi_100516429(PKD1);ncbi_100516456(TWIST1);ncbi_100516839(WNT2);ncbi_100516909(NUP107);ncbi_100517204(TFEC);ncbi_100517704(E4f1);ncbi_100519067(CDK13);ncbi_100520468(CREB3L2);ncbi_100520934(NOS1);ncbi_10…
BP	GO:0010952	positive regulation of peptidase activity	7	159	0.0332321	0.216495	ncbi_100154116(Hip1r);ncbi_100155744(Diablo);ncbi_100622110(NDUFA13);ncbi_102157770(ADRM1);ncbi_414381(CFLAR);ncbi_448808(FGL2);ncbi_595105(CASP8)
BP	GO:0010659	cardiac muscle cell apoptotic process	3	37	0.0332601	0.216495	ncbi_100192445(PDPK1);ncbi_100519790(GNGT1);ncbi_414381(CFLAR)
BP	GO:0010907	positive regulation of glucose metabolic process	3	37	0.0332601	0.216495	ncbi_100144531(PCK1);ncbi_100515779(DYRK2);ncbi_100626235(SLC45A3)
BP	GO:1901797	negative regulation of signal transduction by p53 class mediator	3	37	0.0332601	0.216495	ncbi_100125959(MDM2);ncbi_100516456(TWIST1);ncbi_100739107(DYRK3)
BP	GO:0002790	peptide secretion	16	504	0.0333169	0.216495	ncbi_100141408(CBLN4);ncbi_100144526(Stx16);ncbi_100511342(ICA1);ncbi_100515258(BAIAP3);ncbi_100516456(TWIST1);ncbi_100517279(ITPR2);ncbi_100520934(NOS1);ncbi_100523270(PFKFB2);ncbi_100524640(PCLO);ncbi_100525255(PSMD9);ncbi_102164386(HCAR2);ncbi_106504983(CD36);ncbi_110255497(CD36);ncbi_396642(SSTR5);ncbi_396991(IFNG);ncbi_733702(CD36)
BP	GO:0006950	response to stress	98	4346	0.0334149	0.216495	ncbi_100037958(CAPZA2);ncbi_100049702(VPS33A);ncbi_100125959(MDM2);ncbi_100125973(RBM38);ncbi_100125974(SPO11);ncbi_100144524(ZBP1);ncbi_100144531(PCK1);ncbi_100144536(VAPB);ncbi_100151839(RASSF8);ncbi_100155346(ABCB9);ncbi_100157490(FGFR1OP2);ncbi_100157640(DKK1);ncbi_100174961(KLF6);ncbi_100192445(PDPK1);ncbi_100192448(SLC9A3R2);ncbi_100312961(ASNS);ncbi_100337662(MIOS);ncbi_100505408(Tsc2);ncb…
BP	GO:0070727	cellular macromolecule localization	49	1977	0.0338313	0.216495	ncbi_100049702(VPS33A);ncbi_100125959(MDM2);ncbi_100125974(SPO11);ncbi_100144526(Stx16);ncbi_100153677(CLIP1);ncbi_100155867(INTS13);ncbi_100192445(PDPK1);ncbi_100337662(MIOS);ncbi_100505408(Tsc2);ncbi_100511477(TRAK2);ncbi_100512621(TMEM106B);ncbi_100513727(IFT140);ncbi_100514221(TELO2);ncbi_100514482(AGR2);ncbi_100515774(GFER);ncbi_100516429(PKD1);ncbi_100516909(NUP107);ncbi_100518064(ABCA3);nc…
BP	GO:0034310	primary alcohol catabolic process	4	64	0.0339286	0.216495	ncbi_100516791(RAB26);ncbi_100626414(Rab29);ncbi_100627693(RAB7B);ncbi_100738171(ABCB5)
BP	GO:1901160	primary amino compound metabolic process	4	64	0.0339286	0.216495	ncbi_100516791(RAB26);ncbi_100626414(Rab29);ncbi_100627693(RAB7B);ncbi_100738171(ABCB5)
BP	GO:0009892	negative regulation of metabolic process	69	2929	0.0340151	0.216495	ncbi_100037284(ITGB8);ncbi_100125959(MDM2);ncbi_100125973(RBM38);ncbi_100144525(TFAP2C);ncbi_100144531(PCK1);ncbi_100153287(HCAR1);ncbi_100157640(DKK1);ncbi_100192445(PDPK1);ncbi_100337662(MIOS);ncbi_100505408(Tsc2);ncbi_100510974(COL28A1);ncbi_100513301(RBBP5);ncbi_100516429(PKD1);ncbi_100516456(TWIST1);ncbi_100516477(ASZ1);ncbi_100516634(FERD3L);ncbi_100516909(NUP107);ncbi_100517204(TFEC);ncbi_…
BP	GO:0015931	nucleobase-containing compound transport	11	307	0.034416	0.216495	ncbi_100125839(RAE1);ncbi_100151839(RASSF8);ncbi_100516909(NUP107);ncbi_100624157(RPS2);ncbi_100624780(Hagh);ncbi_100625217(THOC1);ncbi_100625964(SMG1);ncbi_100737559(RNPS1);ncbi_100738783(UPF1);ncbi_102166764(COLEC12);ncbi_106508326(SLC25A42)
BP	GO:0045165	cell fate commitment	14	425	0.0344479	0.216495	ncbi_100144525(TFAP2C);ncbi_100157640(DKK1);ncbi_100337662(MIOS);ncbi_100516839(WNT2);ncbi_100518418(GATAD2A);ncbi_100521659(CYP26B1);ncbi_100525181(ANKFN1);ncbi_100525789(ERBB4);ncbi_100622573(POU6F2);ncbi_100624598(MEIOB);ncbi_100738340(ATP13A1);ncbi_102160784(SATB2);ncbi_110259952(Sox8);ncbi_574073(Nog)
BP	GO:0051128	regulation of cellular component organization	63	2643	0.0345421	0.216495	ncbi_100037958(CAPZA2);ncbi_100049702(VPS33A);ncbi_100125375(CAV2);ncbi_100125839(RAE1);ncbi_100125959(MDM2);ncbi_100126237(CTCFL);ncbi_100126293(CASS4);ncbi_100152555(RAP1B);ncbi_100152918(VPS37B);ncbi_100153677(CLIP1);ncbi_100154116(Hip1r);ncbi_100157426(STON2);ncbi_100157490(FGFR1OP2);ncbi_100157640(DKK1);ncbi_100192445(PDPK1);ncbi_100337662(MIOS);ncbi_100505408(Tsc2);ncbi_100511477(TRAK2);ncb…
BP	GO:0007249	I-kappaB kinase/NF-kappaB signaling	8	196	0.0349377	0.216495	ncbi_100154896(CASP10);ncbi_100192445(PDPK1);ncbi_100519508(IKBKE);ncbi_100533196(UBE2I);ncbi_100623340(GPRC5B);ncbi_397447(ROCK1);ncbi_414381(CFLAR);ncbi_595105(CASP8)
BP	GO:0006805	xenobiotic metabolic process	6	127	0.0351493	0.216495	ncbi_100511318(ACSM5);ncbi_100512220(ACSM3);ncbi_100512595(ACSM4);ncbi_100521659(CYP26B1);ncbi_100523701(AOX1);ncbi_100738177(ECI1)
BP	GO:1904018	positive regulation of vasculature development	7	161	0.0352037	0.216495	ncbi_100037284(ITGB8);ncbi_100192445(PDPK1);ncbi_100516456(TWIST1);ncbi_100523163(HDAC9);ncbi_100525120(HGF);ncbi_397106(IL10);ncbi_414381(CFLAR)
BP	GO:0072163	mesonephric epithelium development	5	95	0.0354947	0.216495	ncbi_100516429(PKD1);ncbi_100524319(GREB1L);ncbi_110259952(Sox8);ncbi_492315(BMP7);ncbi_574073(Nog)
BP	GO:0072164	mesonephric tubule development	5	95	0.0354947	0.216495	ncbi_100516429(PKD1);ncbi_100524319(GREB1L);ncbi_110259952(Sox8);ncbi_492315(BMP7);ncbi_574073(Nog)
BP	GO:0006144	purine nucleobase metabolic process	3	38	0.0356151	0.216495	ncbi_100523701(AOX1);ncbi_100525616(AOX2);ncbi_100623394(Aox4)
BP	GO:0006308	DNA catabolic process	3	38	0.0356151	0.216495	ncbi_100125974(SPO11);ncbi_100627220(TMCC2);ncbi_100738142(DNASE1L2)
BP	GO:0060428	lung epithelium development	3	38	0.0356151	0.216495	ncbi_100514482(AGR2);ncbi_100516429(PKD1);ncbi_100516839(WNT2)
BP	GO:0000768	syncytium formation by plasma membrane fusion	4	65	0.0356291	0.216495	ncbi_100520934(NOS1);ncbi_100622906(NTN3);ncbi_110259950(CACNA1H);ncbi_414381(CFLAR)
BP	GO:0071385	cellular response to glucocorticoid stimulus	4	65	0.0356291	0.216495	ncbi_100144531(PCK1);ncbi_396642(SSTR5);ncbi_397322(IGFALS);ncbi_414381(CFLAR)
BP	GO:0061061	muscle structure development	20	676	0.0357712	0.216495	ncbi_100125375(CAV2);ncbi_100125973(RBM38);ncbi_100157640(DKK1);ncbi_100516456(TWIST1);ncbi_100516839(WNT2);ncbi_100520934(NOS1);ncbi_100521659(CYP26B1);ncbi_100523163(HDAC9);ncbi_100525789(ERBB4);ncbi_100533196(UBE2I);ncbi_100622906(NTN3);ncbi_100623666(CRPPA);ncbi_100626912(BHLHE41);ncbi_110259950(CACNA1H);ncbi_110259952(Sox8);ncbi_110262227(FZD1);ncbi_414381(CFLAR);ncbi_574073(Nog);ncbi_733640…
BP	GO:0009914	hormone transport	11	309	0.0358118	0.216495	ncbi_100511342(ICA1);ncbi_100515258(BAIAP3);ncbi_100517279(ITPR2);ncbi_100520934(NOS1);ncbi_100523270(PFKFB2);ncbi_100524640(PCLO);ncbi_100525255(PSMD9);ncbi_100525333(CRYM);ncbi_102164386(HCAR2);ncbi_396642(SSTR5);ncbi_396991(IFNG)
BP	GO:0042692	muscle cell differentiation	14	428	0.036211	0.216495	ncbi_100125375(CAV2);ncbi_100125973(RBM38);ncbi_100157640(DKK1);ncbi_100520934(NOS1);ncbi_100521659(CYP26B1);ncbi_100523163(HDAC9);ncbi_100622906(NTN3);ncbi_100623666(CRPPA);ncbi_100626912(BHLHE41);ncbi_110259950(CACNA1H);ncbi_110259952(Sox8);ncbi_414381(CFLAR);ncbi_574073(Nog);ncbi_733640(PRKG1)
BP	GO:0002921	negative regulation of humoral immune response	2	16	0.0365907	0.216495	ncbi_100520583(C4BPB);ncbi_100520761(C4BPA)
BP	GO:0006313	transposition, DNA-mediated	2	16	0.0365907	0.216495	ncbi_100520106(CCDC62);ncbi_100737559(RNPS1)
BP	GO:0018874	benzoate metabolic process	2	16	0.0365907	0.216495	ncbi_100520934(NOS1);ncbi_100738177(ECI1)
BP	GO:0043249	erythrocyte maturation	2	16	0.0365907	0.216495	ncbi_100134989(FAM210B);ncbi_100518270(RHEX)
BP	GO:0048012	hepatocyte growth factor receptor signaling pathway	2	16	0.0365907	0.216495	ncbi_100525120(HGF);ncbi_654328(MET)
BP	GO:0071305	cellular response to vitamin D	2	16	0.0365907	0.216495	ncbi_100620590(TRIM24);ncbi_110262227(FZD1)
BP	GO:1902188	positive regulation of viral release from host cell	2	16	0.0365907	0.216495	ncbi_100125375(CAV2);ncbi_100152918(VPS37B)
BP	GO:2001028	positive regulation of endothelial cell chemotaxis	2	16	0.0365907	0.216495	ncbi_100037958(CAPZA2);ncbi_654328(MET)
BP	GO:0031330	negative regulation of cellular catabolic process	10	272	0.0367147	0.216495	ncbi_100125973(RBM38);ncbi_100337662(MIOS);ncbi_100505408(Tsc2);ncbi_100520400(YOD1);ncbi_100521986(MAPKAPK2);ncbi_100525120(HGF);ncbi_100625317(USP14);ncbi_100739587(KNTC1);ncbi_397106(IL10);ncbi_397447(ROCK1)
BP	GO:0044262	cellular carbohydrate metabolic process	13	389	0.0368694	0.216495	ncbi_100144531(PCK1);ncbi_100513347(NUBP2);ncbi_100515779(DYRK2);ncbi_100516964(TRAF7);ncbi_100522604(GNPTG);ncbi_100523270(PFKFB2);ncbi_100623666(CRPPA);ncbi_100626235(SLC45A3);ncbi_100736645(B3GNT4);ncbi_100739035(PGP);ncbi_102158000(SDHAF3);ncbi_396991(IFNG);ncbi_733640(PRKG1)
BP	GO:0000184	nuclear-transcribed mRNA catabolic process, nonsense-mediated decay	5	96	0.0368832	0.216495	ncbi_100623540(RPL39);ncbi_100624157(RPS2);ncbi_100625964(SMG1);ncbi_100737559(RNPS1);ncbi_100738783(UPF1)
BP	GO:0035690	cellular response to drug	12	350	0.0372501	0.216495	ncbi_100125959(MDM2);ncbi_100144531(PCK1);ncbi_100152555(RAP1B);ncbi_100174961(KLF6);ncbi_100505408(Tsc2);ncbi_100516255(NTHL1);ncbi_100517279(ITPR2);ncbi_100525120(HGF);ncbi_100525450(CERS1);ncbi_100738783(UPF1);ncbi_397322(IGFALS);ncbi_414381(CFLAR)
BP	GO:0006949	syncytium formation	4	66	0.0373781	0.216495	ncbi_100520934(NOS1);ncbi_100622906(NTN3);ncbi_110259950(CACNA1H);ncbi_414381(CFLAR)
BP	GO:0014855	striated muscle cell proliferation	4	66	0.0373781	0.216495	ncbi_100516839(WNT2);ncbi_100525789(ERBB4);ncbi_414381(CFLAR);ncbi_574073(Nog)
BP	GO:0051568	histone H3-K4 methylation	4	66	0.0373781	0.216495	ncbi_100126237(CTCFL);ncbi_100156137(Setd1b);ncbi_100513301(RBBP5);ncbi_106510112(ORC2)
BP	GO:0071300	cellular response to retinoic acid	4	66	0.0373781	0.216495	ncbi_100144531(PCK1);ncbi_100516839(WNT2);ncbi_100521659(CYP26B1);ncbi_100622110(NDUFA13)
BP	GO:0010466	negative regulation of peptidase activity	8	199	0.0376883	0.216495	ncbi_100125959(MDM2);ncbi_100510974(COL28A1);ncbi_100520045(FCMR);ncbi_100520144(TFPI2);ncbi_100525120(HGF);ncbi_100625317(USP14);ncbi_414381(CFLAR);ncbi_595105(CASP8)
BP	GO:0043393	regulation of protein binding	8	199	0.0376883	0.216495	ncbi_100154116(Hip1r);ncbi_100157640(DKK1);ncbi_100511342(ICA1);ncbi_100516429(PKD1);ncbi_100521161(PLCL1);ncbi_397106(IL10);ncbi_397447(ROCK1);ncbi_574073(Nog)
BP	GO:0060341	regulation of cellular localization	33	1253	0.0377844	0.216495	ncbi_100125959(MDM2);ncbi_100152555(RAP1B);ncbi_100154116(Hip1r);ncbi_100192445(PDPK1);ncbi_100511342(ICA1);ncbi_100513727(IFT140);ncbi_100514482(AGR2);ncbi_100515258(BAIAP3);ncbi_100516429(PKD1);ncbi_100516456(TWIST1);ncbi_100516909(NUP107);ncbi_100517279(ITPR2);ncbi_100520400(YOD1);ncbi_100520468(CREB3L2);ncbi_100520934(NOS1);ncbi_100521638(RASSF5);ncbi_100523270(PFKFB2);ncbi_100524640(PCLO);nc…
BP	GO:0002904	positive regulation of B cell apoptotic process	1	2	0.0378395	0.216495	ncbi_397106(IL10)
BP	GO:0003428	chondrocyte intercalation involved in growth plate cartilage morphogenesis	1	2	0.0378395	0.216495	ncbi_100152555(RAP1B)
BP	GO:0006673	inositolphosphoceramide metabolic process	1	2	0.0378395	0.216495	ncbi_100144526(Stx16)
BP	GO:0006675	mannosyl-inositol phosphorylceramide metabolic process	1	2	0.0378395	0.216495	ncbi_100144526(Stx16)
BP	GO:0007146	meiotic recombination nodule assembly	1	2	0.0378395	0.216495	ncbi_100125974(SPO11)
BP	GO:0007161	calcium-independent cell-matrix adhesion	1	2	0.0378395	0.216495	ncbi_100516429(PKD1)
BP	GO:0009290	DNA import into cell involved in transformation	1	2	0.0378395	0.216495	ncbi_100624780(Hagh)
BP	GO:0009867	jasmonic acid mediated signaling pathway	1	2	0.0378395	0.216495	ncbi_100738783(UPF1)
BP	GO:0010152	pollen maturation	1	2	0.0378395	0.216495	ncbi_100738340(ATP13A1)
BP	GO:0010266	response to vitamin B1	1	2	0.0378395	0.216495	ncbi_100125959(MDM2)
BP	GO:0010696	positive regulation of spindle pole body separation	1	2	0.0378395	0.216495	ncbi_100739587(KNTC1)
BP	GO:0010920	negative regulation of inositol phosphate biosynthetic process	1	2	0.0378395	0.216495	ncbi_733640(PRKG1)
BP	GO:0016256	N-glycan processing to lysosome	1	2	0.0378395	0.216495	ncbi_100522604(GNPTG)
BP	GO:0019065	receptor-mediated endocytosis of virus by host cell	1	2	0.0378395	0.216495	ncbi_100125375(CAV2)
BP	GO:0021506	anterior neuropore closure	1	2	0.0378395	0.216495	ncbi_100518418(GATAD2A)
BP	GO:0021995	neuropore closure	1	2	0.0378395	0.216495	ncbi_100518418(GATAD2A)
BP	GO:0030311	poly-N-acetyllactosamine biosynthetic process	1	2	0.0378395	0.216495	ncbi_100736645(B3GNT4)
BP	GO:0030573	bile acid catabolic process	1	2	0.0378395	0.216495	ncbi_100520813(AKR1D1)
BP	GO:0031548	regulation of brain-derived neurotrophic factor receptor signaling pathway	1	2	0.0378395	0.216495	ncbi_106504942(FAM72A)
BP	GO:0031549	negative regulation of brain-derived neurotrophic factor receptor signaling pathway	1	2	0.0378395	0.216495	ncbi_106504942(FAM72A)
BP	GO:0031619	homologous chromosome orientation involved in meiotic metaphase I plate congression	1	2	0.0378395	0.216495	ncbi_100125974(SPO11)
BP	GO:0031930	mitochondria-nucleus signaling pathway	1	2	0.0378395	0.216495	ncbi_100738908(MLST8)
BP	GO:0034309	primary alcohol biosynthetic process	1	2	0.0378395	0.216495	ncbi_110259950(CACNA1H)
BP	GO:0035392	maintenance of chromatin silencing at telomere	1	2	0.0378395	0.216495	ncbi_100516909(NUP107)
BP	GO:0035425	autocrine signaling	1	2	0.0378395	0.216495	ncbi_110262227(FZD1)
BP	GO:0035981	tongue muscle cell differentiation	1	2	0.0378395	0.216495	ncbi_100521659(CYP26B1)
BP	GO:0036146	cellular response to mycotoxin	1	2	0.0378395	0.216495	ncbi_100525450(CERS1)
BP	GO:0036205	histone catabolic process	1	2	0.0378395	0.216495	ncbi_100523896(ZNF598)
BP	GO:0039021	pronephric glomerulus development	1	2	0.0378395	0.216495	ncbi_100125959(MDM2)
BP	GO:0039675	exit of virus from host cell nucleus through nuclear pore	1	2	0.0378395	0.216495	ncbi_100511477(TRAK2)
BP	GO:0042140	late meiotic recombination nodule assembly	1	2	0.0378395	0.216495	ncbi_100125974(SPO11)
BP	GO:0042309	homoiothermy	1	2	0.0378395	0.216495	ncbi_100141404(MC3R)
BP	GO:0042545	cell wall modification	1	2	0.0378395	0.216495	ncbi_100049702(VPS33A)
BP	GO:0044338	canonical Wnt signaling pathway involved in mesenchymal stem cell differentiation	1	2	0.0378395	0.216495	ncbi_110262227(FZD1)
BP	GO:0044648	histone H3-K4 dimethylation	1	2	0.0378395	0.216495	ncbi_100513301(RBBP5)
BP	GO:0044854	plasma membrane raft assembly	1	2	0.0378395	0.216495	ncbi_100125375(CAV2)
BP	GO:0044857	plasma membrane raft organization	1	2	0.0378395	0.216495	ncbi_100125375(CAV2)
BP	GO:0045163	clustering of voltage-gated potassium channels	1	2	0.0378395	0.216495	ncbi_110255467(CNTN2)
BP	GO:0045813	positive regulation of Wnt signaling pathway, calcium modulating pathway	1	2	0.0378395	0.216495	ncbi_100157640(DKK1)
BP	GO:0046136	positive regulation of vitamin metabolic process	1	2	0.0378395	0.216495	ncbi_396991(IFNG)
BP	GO:0050973	detection of mechanical stimulus involved in equilibrioception	1	2	0.0378395	0.216495	ncbi_110256792(PCDH15)
BP	GO:0051027	DNA transport	1	2	0.0378395	0.216495	ncbi_100624780(Hagh)
BP	GO:0051391	tRNA acetylation	1	2	0.0378395	0.216495	ncbi_100512402(THUMPD1)
BP	GO:0051469	vesicle fusion with vacuole	1	2	0.0378395	0.216495	ncbi_100049702(VPS33A)
BP	GO:0060355	positive regulation of cell adhesion molecule production	1	2	0.0378395	0.216495	ncbi_102166764(COLEC12)
BP	GO:0060365	coronal suture morphogenesis	1	2	0.0378395	0.216495	ncbi_100521659(CYP26B1)
BP	GO:0060557	positive regulation of vitamin D biosynthetic process	1	2	0.0378395	0.216495	ncbi_396991(IFNG)
BP	GO:0060559	positive regulation of calcidiol 1-monooxygenase activity	1	2	0.0378395	0.216495	ncbi_396991(IFNG)
BP	GO:0061402	positive regulation of transcription from RNA polymerase II promoter in response to acidic pH	1	2	0.0378395	0.216495	ncbi_100144531(PCK1)
BP	GO:0061586	positive regulation of transcription by transcription factor localization	1	2	0.0378395	0.216495	ncbi_100738908(MLST8)
BP	GO:0070165	positive regulation of adiponectin secretion	1	2	0.0378395	0.216495	ncbi_102164386(HCAR2)
BP	GO:0070836	caveola assembly	1	2	0.0378395	0.216495	ncbi_100125375(CAV2)
BP	GO:0071395	cellular response to jasmonic acid stimulus	1	2	0.0378395	0.216495	ncbi_100738783(UPF1)
BP	GO:0071879	positive regulation of adrenergic receptor signaling pathway	1	2	0.0378395	0.216495	ncbi_100520934(NOS1)
BP	GO:0072039	regulation of mesenchymal cell apoptotic process involved in nephron morphogenesis	1	2	0.0378395	0.216495	ncbi_492315(BMP7)
BP	GO:0072040	negative regulation of mesenchymal cell apoptotic process involved in nephron morphogenesis	1	2	0.0378395	0.216495	ncbi_492315(BMP7)
BP	GO:0072131	kidney mesenchyme morphogenesis	1	2	0.0378395	0.216495	ncbi_492315(BMP7)
BP	GO:0072133	metanephric mesenchyme morphogenesis	1	2	0.0378395	0.216495	ncbi_492315(BMP7)
BP	GO:0072134	nephrogenic mesenchyme morphogenesis	1	2	0.0378395	0.216495	ncbi_492315(BMP7)
BP	GO:0072237	metanephric proximal tubule development	1	2	0.0378395	0.216495	ncbi_100516429(PKD1)
BP	GO:0072716	response to actinomycin D	1	2	0.0378395	0.216495	ncbi_100125959(MDM2)
BP	GO:0072720	response to dithiothreitol	1	2	0.0378395	0.216495	ncbi_100525450(CERS1)
BP	GO:0075509	endocytosis involved in viral entry into host cell	1	2	0.0378395	0.216495	ncbi_100125375(CAV2)
BP	GO:0090081	regulation of heart induction by regulation of canonical Wnt signaling pathway	1	2	0.0378395	0.216495	ncbi_100157640(DKK1)
BP	GO:0090082	positive regulation of heart induction by negative regulation of canonical Wnt signaling pathway	1	2	0.0378395	0.216495	ncbi_100157640(DKK1)
BP	GO:0097296	activation of cysteine-type endopeptidase activity involved in apoptotic signaling pathway	1	2	0.0378395	0.216495	ncbi_595105(CASP8)
BP	GO:0099543	trans-synaptic signaling by soluble gas	1	2	0.0378395	0.216495	ncbi_100520934(NOS1)
BP	GO:0099548	trans-synaptic signaling by nitric oxide	1	2	0.0378395	0.216495	ncbi_100520934(NOS1)
BP	GO:1901145	mesenchymal cell apoptotic process involved in nephron morphogenesis	1	2	0.0378395	0.216495	ncbi_492315(BMP7)
BP	GO:1901295	regulation of canonical Wnt signaling pathway involved in cardiac muscle cell fate commitment	1	2	0.0378395	0.216495	ncbi_100157640(DKK1)
BP	GO:1901740	negative regulation of myoblast fusion	1	2	0.0378395	0.216495	ncbi_414381(CFLAR)
BP	GO:1902606	regulation of large conductance calcium-activated potassium channel activity	1	2	0.0378395	0.216495	ncbi_733640(PRKG1)
BP	GO:1902608	positive regulation of large conductance calcium-activated potassium channel activity	1	2	0.0378395	0.216495	ncbi_733640(PRKG1)
BP	GO:1902747	negative regulation of lens fiber cell differentiation	1	2	0.0378395	0.216495	ncbi_574073(Nog)
BP	GO:1903943	regulation of hepatocyte apoptotic process	1	2	0.0378395	0.216495	ncbi_414381(CFLAR)
BP	GO:1903944	negative regulation of hepatocyte apoptotic process	1	2	0.0378395	0.216495	ncbi_414381(CFLAR)
BP	GO:1904086	regulation of epiboly involved in gastrulation with mouth forming second	1	2	0.0378395	0.216495	ncbi_100511493(GDF1)
BP	GO:1904404	response to formaldehyde	1	2	0.0378395	0.216495	ncbi_100125959(MDM2)
BP	GO:1904588	cellular response to glycoprotein	1	2	0.0378395	0.216495	ncbi_397560(TSHR)
BP	GO:1904673	negative regulation of somatic stem cell population maintenance	1	2	0.0378395	0.216495	ncbi_492315(BMP7)
BP	GO:1905005	regulation of epithelial to mesenchymal transition involved in endocardial cushion formation	1	2	0.0378395	0.216495	ncbi_574073(Nog)
BP	GO:1990559	mitochondrial coenzyme A transmembrane transport	1	2	0.0378395	0.216495	ncbi_106508326(SLC25A42)
BP	GO:1990884	RNA acetylation	1	2	0.0378395	0.216495	ncbi_100512402(THUMPD1)
BP	GO:2000224	regulation of testosterone biosynthetic process	1	2	0.0378395	0.216495	ncbi_733640(PRKG1)
BP	GO:2000276	negative regulation of oxidative phosphorylation uncoupler activity	1	2	0.0378395	0.216495	ncbi_100516456(TWIST1)
BP	GO:2000309	positive regulation of tumor necrosis factor (ligand) superfamily member 11 production	1	2	0.0378395	0.216495	ncbi_396991(IFNG)
BP	GO:2000436	positive regulation of protein neddylation	1	2	0.0378395	0.216495	ncbi_100525983(DCUN1D3)
BP	GO:2000588	positive regulation of platelet-derived growth factor receptor-beta signaling pathway	1	2	0.0378395	0.216495	ncbi_100154116(Hip1r)
BP	GO:2001035	regulation of tongue muscle cell differentiation	1	2	0.0378395	0.216495	ncbi_100521659(CYP26B1)
BP	GO:2001037	positive regulation of tongue muscle cell differentiation	1	2	0.0378395	0.216495	ncbi_100521659(CYP26B1)
BP	GO:0070997	neuron death	12	351	0.0379367	0.216826	ncbi_100144535(RAB22A);ncbi_100157640(DKK1);ncbi_100192445(PDPK1);ncbi_100515774(GFER);ncbi_100520934(NOS1);ncbi_100626414(Rab29);ncbi_102160562(TBC1D24);ncbi_110262227(FZD1);ncbi_396991(IFNG);ncbi_397106(IL10);ncbi_397447(ROCK1);ncbi_595105(CASP8)
BP	GO:0006120	mitochondrial electron transport, NADH to ubiquinone	3	39	0.0380538	0.21727	ncbi_100525083(NDUFB3);ncbi_100622110(NDUFA13);ncbi_100623873(NDUFB10)
BP	GO:0006915	apoptotic process	44	1759	0.0381388	0.21753	ncbi_100038024(IL19);ncbi_100125959(MDM2);ncbi_100144535(RAB22A);ncbi_100154116(Hip1r);ncbi_100154896(CASP10);ncbi_100155744(Diablo);ncbi_100157640(DKK1);ncbi_100192445(PDPK1);ncbi_100312961(ASNS);ncbi_100505408(Tsc2);ncbi_100511493(GDF1);ncbi_100514398(NME3);ncbi_100515774(GFER);ncbi_100515779(DYRK2);ncbi_100516456(TWIST1);ncbi_100519508(IKBKE);ncbi_100519790(GNGT1);ncbi_100520045(FCMR);ncbi_100…
BP	GO:0043254	regulation of protein complex assembly	15	472	0.0382355	0.217855	ncbi_100037958(CAPZA2);ncbi_100049702(VPS33A);ncbi_100153677(CLIP1);ncbi_100154116(Hip1r);ncbi_100157640(DKK1);ncbi_100512981(SCIN);ncbi_100516456(TWIST1);ncbi_100624116(RPA3);ncbi_100738908(MLST8);ncbi_100739587(KNTC1);ncbi_106504983(CD36);ncbi_110255497(CD36);ncbi_396991(IFNG);ncbi_654328(MET);ncbi_733702(CD36)
BP	GO:0070374	positive regulation of ERK1 and ERK2 cascade	7	164	0.0383039	0.218019	ncbi_100152555(RAP1B);ncbi_100525530(DSTYK);ncbi_100525789(ERBB4);ncbi_106504983(CD36);ncbi_110255497(CD36);ncbi_414381(CFLAR);ncbi_733702(CD36)
BP	GO:0048562	embryonic organ morphogenesis	12	352	0.0386322	0.219233	ncbi_100144531(PCK1);ncbi_100286863(Dlx5);ncbi_100511493(GDF1);ncbi_100513727(IFT140);ncbi_100516456(TWIST1);ncbi_100521659(CYP26B1);ncbi_100738783(UPF1);ncbi_102160784(SATB2);ncbi_110255474(Dlx6);ncbi_110256792(PCDH15);ncbi_492315(BMP7);ncbi_574073(Nog)
BP	GO:0006413	translational initiation	8	200	0.0386366	0.219233	ncbi_100144535(RAB22A);ncbi_100152555(RAP1B);ncbi_100156971(DENR);ncbi_100519862(EIF2D);ncbi_100526038(DDX49);ncbi_100622361(YAE1);ncbi_100623540(RPL39);ncbi_100624157(RPS2)
BP	GO:0070507	regulation of microtubule cytoskeleton organization	8	200	0.0386366	0.219233	ncbi_100125839(RAE1);ncbi_100153677(CLIP1);ncbi_100516429(PKD1);ncbi_100518243(CCNF);ncbi_100523684(Tecta);ncbi_100625194(MDM1);ncbi_100739587(KNTC1);ncbi_654328(MET)
BP	GO:1901699	cellular response to nitrogen compound	19	640	0.0389126	0.220572	ncbi_100125959(MDM2);ncbi_100126294(RTF2);ncbi_100144531(PCK1);ncbi_100152555(RAP1B);ncbi_100156971(DENR);ncbi_100174961(KLF6);ncbi_100192445(PDPK1);ncbi_100505408(Tsc2);ncbi_100517279(ITPR2);ncbi_100518959(ATP6V0C);ncbi_100520934(NOS1);ncbi_100523163(HDAC9);ncbi_100738908(MLST8);ncbi_102166764(COLEC12);ncbi_110262227(FZD1);ncbi_396642(SSTR5);ncbi_397322(IGFALS);ncbi_397377(CACNA2D1);ncbi_414381(…
BP	GO:0007126	meiotic nuclear division	10	275	0.0390886	0.221341	ncbi_100125974(SPO11);ncbi_100337662(MIOS);ncbi_100516477(ASZ1);ncbi_100516909(NUP107);ncbi_100521548(EME2);ncbi_100521659(CYP26B1);ncbi_100522763(SGO2);ncbi_100533196(UBE2I);ncbi_100624598(MEIOB);ncbi_397447(ROCK1)
BP	GO:0043122	regulation of I-kappaB kinase/NF-kappaB signaling	7	165	0.0393759	0.222739	ncbi_100154896(CASP10);ncbi_100192445(PDPK1);ncbi_100519508(IKBKE);ncbi_100533196(UBE2I);ncbi_100623340(GPRC5B);ncbi_414381(CFLAR);ncbi_595105(CASP8)
BP	GO:0001892	embryonic placenta development	5	98	0.0397591	0.224107	ncbi_100516429(PKD1);ncbi_100516839(WNT2);ncbi_397106(IL10);ncbi_492315(BMP7);ncbi_595105(CASP8)
BP	GO:0007492	endoderm development	5	98	0.0397591	0.224107	ncbi_100157640(DKK1);ncbi_100511493(GDF1);ncbi_100525450(CERS1);ncbi_100738908(MLST8);ncbi_574073(Nog)
BP	GO:0032675	regulation of interleukin-6 production	5	98	0.0397591	0.224107	ncbi_100516456(TWIST1);ncbi_100521986(MAPKAPK2);ncbi_100525120(HGF);ncbi_100627693(RAB7B);ncbi_397106(IL10)
BP	GO:0045893	positive regulation of transcription, DNA-templated	40	1579	0.0398478	0.224107	ncbi_100126237(CTCFL);ncbi_100144525(TFAP2C);ncbi_100144531(PCK1);ncbi_100154605(GTF2A1);ncbi_100156510(MLXIP);ncbi_100174961(KLF6);ncbi_100286863(Dlx5);ncbi_100505408(Tsc2);ncbi_100514093(PBX4);ncbi_100516429(PKD1);ncbi_100516456(TWIST1);ncbi_100516839(WNT2);ncbi_100516909(NUP107);ncbi_100517204(TFEC);ncbi_100519067(CDK13);ncbi_100520468(CREB3L2);ncbi_100520934(NOS1);ncbi_100525120(HGF);ncbi_100…
BP	GO:0042181	ketone biosynthetic process	10	276	0.0399029	0.224107	ncbi_100192445(PDPK1);ncbi_100510957(ACSM2B);ncbi_100511318(ACSM5);ncbi_100512220(ACSM3);ncbi_100512595(ACSM4);ncbi_100625699(NUAK2);ncbi_100738177(ECI1);ncbi_110259917(COQ7);ncbi_110259950(CACNA1H);ncbi_733640(PRKG1)
BP	GO:0048736	appendage development	10	276	0.0399029	0.224107	ncbi_100157640(DKK1);ncbi_100286863(Dlx5);ncbi_100513727(IFT140);ncbi_100516456(TWIST1);ncbi_100521659(CYP26B1);ncbi_100624508(SEMA3C);ncbi_100627196(Sp8);ncbi_110255474(Dlx6);ncbi_492315(BMP7);ncbi_574073(Nog)
BP	GO:0060485	mesenchyme development	10	276	0.0399029	0.224107	ncbi_100125959(MDM2);ncbi_100505408(Tsc2);ncbi_100516456(TWIST1);ncbi_100516839(WNT2);ncbi_100525120(HGF);ncbi_100525789(ERBB4);ncbi_100624508(SEMA3C);ncbi_110259952(Sox8);ncbi_492315(BMP7);ncbi_574073(Nog)
BP	GO:0046164	alcohol catabolic process	6	131	0.0399434	0.224107	ncbi_100144531(PCK1);ncbi_100516791(RAB26);ncbi_100520813(AKR1D1);ncbi_100626414(Rab29);ncbi_100627693(RAB7B);ncbi_100738171(ABCB5)
BP	GO:0007059	chromosome segregation	27	990	0.0400071	0.224235	ncbi_100125974(SPO11);ncbi_100151839(RASSF8);ncbi_100153677(CLIP1);ncbi_100154116(Hip1r);ncbi_100511477(TRAK2);ncbi_100512037(ARMC6);ncbi_100516909(NUP107);ncbi_100516964(TRAF7);ncbi_100520033(CEP128);ncbi_100520106(CCDC62);ncbi_100521548(EME2);ncbi_100521718(Mapk8ip3);ncbi_100522763(SGO2);ncbi_100522985(Unkl);ncbi_100524501(ESCO1);ncbi_100526210(HOMER3);ncbi_100533196(UBE2I);ncbi_100624598(MEIOB…
BP	GO:0046677	response to antibiotic	12	354	0.0400501	0.224248	ncbi_100125959(MDM2);ncbi_100144531(PCK1);ncbi_100174961(KLF6);ncbi_100192445(PDPK1);ncbi_100505408(Tsc2);ncbi_100516255(NTHL1);ncbi_100517279(ITPR2);ncbi_100520934(NOS1);ncbi_100525789(ERBB4);ncbi_100624157(RPS2);ncbi_100738783(UPF1);ncbi_595105(CASP8)
BP	GO:1903046	meiotic cell cycle process	11	315	0.0402372	0.225067	ncbi_100125974(SPO11);ncbi_100337662(MIOS);ncbi_100516477(ASZ1);ncbi_100516909(NUP107);ncbi_100521548(EME2);ncbi_100521659(CYP26B1);ncbi_100522763(SGO2);ncbi_100533196(UBE2I);ncbi_100624598(MEIOB);ncbi_397447(ROCK1);ncbi_574063(AURKA)
BP	GO:0071772	response to BMP	7	166	0.0404673	0.22511	ncbi_100157640(DKK1);ncbi_100286863(Dlx5);ncbi_100511493(GDF1);ncbi_100525450(CERS1);ncbi_110262227(FZD1);ncbi_492315(BMP7);ncbi_574073(Nog)
BP	GO:0071773	cellular response to BMP stimulus	7	166	0.0404673	0.22511	ncbi_100157640(DKK1);ncbi_100286863(Dlx5);ncbi_100511493(GDF1);ncbi_100525450(CERS1);ncbi_110262227(FZD1);ncbi_492315(BMP7);ncbi_574073(Nog)
BP	GO:0002455	humoral immune response mediated by circulating immunoglobulin	3	40	0.0405755	0.22511	ncbi_100520583(C4BPB);ncbi_100520761(C4BPA);ncbi_397230(MBL2)
BP	GO:0072657	protein localization to membrane	17	559	0.0406771	0.22511	ncbi_100153677(CLIP1);ncbi_100192445(PDPK1);ncbi_100505408(Tsc2);ncbi_100514482(AGR2);ncbi_100518064(ABCA3);ncbi_100522576(MAIP1);ncbi_100524794(ABCA3);ncbi_100526210(HOMER3);ncbi_100622110(NDUFA13);ncbi_100622606(Abca3);ncbi_100623540(RPL39);ncbi_100624157(RPS2);ncbi_100626414(Rab29);ncbi_100738783(UPF1);ncbi_397447(ROCK1);ncbi_397609(PTN);ncbi_595105(CASP8)
BP	GO:0009719	response to endogenous stimulus	46	1861	0.040811	0.22511	ncbi_100125375(CAV2);ncbi_100125959(MDM2);ncbi_100134989(FAM210B);ncbi_100144531(PCK1);ncbi_100152555(RAP1B);ncbi_100156971(DENR);ncbi_100157640(DKK1);ncbi_100174961(KLF6);ncbi_100192445(PDPK1);ncbi_100286863(Dlx5);ncbi_100312961(ASNS);ncbi_100505408(Tsc2);ncbi_100511493(GDF1);ncbi_100513301(RBBP5);ncbi_100516839(WNT2);ncbi_100517279(ITPR2);ncbi_100517909(AVPR1B);ncbi_100518959(ATP6V0C);ncbi_1005…
BP	GO:0032201	telomere maintenance via semi-conservative replication	2	17	0.0409562	0.22511	ncbi_100624116(RPA3);ncbi_100738783(UPF1)
BP	GO:0033339	pectoral fin development	2	17	0.0409562	0.22511	ncbi_100286863(Dlx5);ncbi_110255474(Dlx6)
BP	GO:0034138	toll-like receptor 3 signaling pathway	2	17	0.0409562	0.22511	ncbi_102166764(COLEC12);ncbi_595105(CASP8)
BP	GO:0034397	telomere localization	2	17	0.0409562	0.22511	ncbi_100125974(SPO11);ncbi_100516909(NUP107)
BP	GO:0035729	cellular response to hepatocyte growth factor stimulus	2	17	0.0409562	0.22511	ncbi_100525120(HGF);ncbi_397106(IL10)
BP	GO:0036499	PERK-mediated unfolded protein response	2	17	0.0409562	0.22511	ncbi_100312961(ASNS);ncbi_100514482(AGR2)
BP	GO:0060911	cardiac cell fate commitment	2	17	0.0409562	0.22511	ncbi_100157640(DKK1);ncbi_100518418(GATAD2A)
BP	GO:0061436	establishment of skin barrier	2	17	0.0409562	0.22511	ncbi_100521659(CYP26B1);ncbi_654328(MET)
BP	GO:0072176	nephric duct development	2	17	0.0409562	0.22511	ncbi_100516429(PKD1);ncbi_100524319(GREB1L)
BP	GO:0090190	positive regulation of branching involved in ureteric bud morphogenesis	2	17	0.0409562	0.22511	ncbi_110259952(Sox8);ncbi_574073(Nog)
BP	GO:1904738	vascular associated smooth muscle cell migration	2	17	0.0409562	0.22511	ncbi_100125959(MDM2);ncbi_733640(PRKG1)
BP	GO:1904752	regulation of vascular associated smooth muscle cell migration	2	17	0.0409562	0.22511	ncbi_100125959(MDM2);ncbi_733640(PRKG1)
BP	GO:0045685	regulation of glial cell differentiation	4	68	0.041022	0.22511	ncbi_100626235(SLC45A3);ncbi_110255467(CNTN2);ncbi_397609(PTN);ncbi_574073(Nog)
BP	GO:0048701	embryonic cranial skeleton morphogenesis	4	68	0.041022	0.22511	ncbi_100286863(Dlx5);ncbi_100513727(IFT140);ncbi_100516456(TWIST1);ncbi_100521659(CYP26B1)
BP	GO:0010594	regulation of endothelial cell migration	6	132	0.0412036	0.225669	ncbi_100037958(CAPZA2);ncbi_100192445(PDPK1);ncbi_100523163(HDAC9);ncbi_100624854(PTPRM);ncbi_397609(PTN);ncbi_654328(MET)
BP	GO:0001823	mesonephros development	5	99	0.0412469	0.225669	ncbi_100516429(PKD1);ncbi_100524319(GREB1L);ncbi_110259952(Sox8);ncbi_492315(BMP7);ncbi_574073(Nog)
BP	GO:0002698	negative regulation of immune effector process	5	99	0.0412469	0.225669	ncbi_100515774(GFER);ncbi_100520583(C4BPB);ncbi_100520761(C4BPA);ncbi_100625217(THOC1);ncbi_397106(IL10)
BP	GO:0048513	animal organ development	81	3545	0.041373	0.226134	ncbi_100037284(ITGB8);ncbi_100049702(VPS33A);ncbi_100125375(CAV2);ncbi_100125959(MDM2);ncbi_100125974(SPO11);ncbi_100134989(FAM210B);ncbi_100144525(TFAP2C);ncbi_100144531(PCK1);ncbi_100151839(RASSF8);ncbi_100152555(RAP1B);ncbi_100156137(Setd1b);ncbi_100157426(STON2);ncbi_100157640(DKK1);ncbi_100174961(KLF6);ncbi_100192445(PDPK1);ncbi_100192448(SLC9A3R2);ncbi_100286863(Dlx5);ncbi_100312961(ASNS);n…
BP	GO:0097237	cellular response to toxic substance	8	203	0.0415771	0.227024	ncbi_100125959(MDM2);ncbi_100144531(PCK1);ncbi_100174961(KLF6);ncbi_100505408(Tsc2);ncbi_100516255(NTHL1);ncbi_100517279(ITPR2);ncbi_100525450(CERS1);ncbi_100738783(UPF1)
BP	GO:0051254	positive regulation of RNA metabolic process	43	1725	0.0421249	0.229787	ncbi_100126237(CTCFL);ncbi_100144525(TFAP2C);ncbi_100144531(PCK1);ncbi_100154605(GTF2A1);ncbi_100156510(MLXIP);ncbi_100174961(KLF6);ncbi_100286863(Dlx5);ncbi_100505408(Tsc2);ncbi_100514093(PBX4);ncbi_100516429(PKD1);ncbi_100516456(TWIST1);ncbi_100516839(WNT2);ncbi_100516909(NUP107);ncbi_100517204(TFEC);ncbi_100517704(E4f1);ncbi_100519067(CDK13);ncbi_100520468(CREB3L2);ncbi_100520934(NOS1);ncbi_10…
BP	GO:0000910	cytokinesis	12	357	0.0422449	0.230214	ncbi_100155346(ABCB9);ncbi_100156510(MLXIP);ncbi_100513347(NUBP2);ncbi_100516909(NUP107);ncbi_100518064(ABCA3);ncbi_100524794(ABCA3);ncbi_100524979(ABCA3);ncbi_100622606(Abca3);ncbi_100738171(ABCB5);ncbi_102166764(COLEC12);ncbi_396642(SSTR5);ncbi_397447(ROCK1)
BP	GO:0021953	central nervous system neuron differentiation	8	204	0.0425893	0.231861	ncbi_100144525(TFAP2C);ncbi_100157640(DKK1);ncbi_100286863(Dlx5);ncbi_100516839(WNT2);ncbi_100525789(ERBB4);ncbi_102160784(SATB2);ncbi_110255467(CNTN2);ncbi_110262227(FZD1)
BP	GO:0001764	neuron migration	7	168	0.0427089	0.232037	ncbi_100516456(TWIST1);ncbi_100518625(SRGAP2);ncbi_100525789(ERBB4);ncbi_102160562(TBC1D24);ncbi_102160784(SATB2);ncbi_110255467(CNTN2);ncbi_733640(PRKG1)
BP	GO:0001938	positive regulation of endothelial cell proliferation	4	69	0.0429168	0.232037	ncbi_100125375(CAV2);ncbi_100192445(PDPK1);ncbi_100516839(WNT2);ncbi_397106(IL10)
BP	GO:0003151	outflow tract morphogenesis	4	69	0.0429168	0.232037	ncbi_100516456(TWIST1);ncbi_100624508(SEMA3C);ncbi_110262227(FZD1);ncbi_574073(Nog)
BP	GO:0006623	protein targeting to vacuole	4	69	0.0429168	0.232037	ncbi_100049702(VPS33A);ncbi_100144526(Stx16);ncbi_100518959(ATP6V0C);ncbi_100522604(GNPTG)
BP	GO:0048708	astrocyte differentiation	4	69	0.0429168	0.232037	ncbi_110255467(CNTN2);ncbi_110259952(Sox8);ncbi_396991(IFNG);ncbi_574073(Nog)
BP	GO:0048806	genitalia development	4	69	0.0429168	0.232037	ncbi_100516429(PKD1);ncbi_100524319(GREB1L);ncbi_100625964(SMG1);ncbi_100738783(UPF1)
BP	GO:0072078	nephron tubule morphogenesis	4	69	0.0429168	0.232037	ncbi_100516429(PKD1);ncbi_100524319(GREB1L);ncbi_110259952(Sox8);ncbi_574073(Nog)
BP	GO:0060043	regulation of cardiac muscle cell proliferation	3	41	0.0431797	0.233229	ncbi_100516839(WNT2);ncbi_100525789(ERBB4);ncbi_574073(Nog)
BP	GO:0048705	skeletal system morphogenesis	9	242	0.0433759	0.23406	ncbi_100152555(RAP1B);ncbi_100286863(Dlx5);ncbi_100513727(IFT140);ncbi_100516429(PKD1);ncbi_100516456(TWIST1);ncbi_100521659(CYP26B1);ncbi_102160784(SATB2);ncbi_492315(BMP7);ncbi_574073(Nog)
BP	GO:0031399	regulation of protein modification process	45	1823	0.043654	0.23533	ncbi_100038015(LPAR2);ncbi_100049702(VPS33A);ncbi_100125959(MDM2);ncbi_100126237(CTCFL);ncbi_100126293(CASS4);ncbi_100152555(RAP1B);ncbi_100157640(DKK1);ncbi_100192445(PDPK1);ncbi_100505408(Tsc2);ncbi_100511493(GDF1);ncbi_100514221(TELO2);ncbi_100516429(PKD1);ncbi_100516456(TWIST1);ncbi_100519054(KSR2);ncbi_100520934(NOS1);ncbi_100521161(PLCL1);ncbi_100521638(RASSF5);ncbi_100521718(Mapk8ip3);ncbi…
BP	GO:0006821	chloride transport	7	169	0.0438592	0.235974	ncbi_100155346(ABCB9);ncbi_100518064(ABCA3);ncbi_100524979(ABCA3);ncbi_100622606(Abca3);ncbi_100626534(CLCN7);ncbi_100738171(ABCB5);ncbi_110255469(SLC26A9)
BP	GO:0022900	electron transport chain	7	169	0.0438592	0.235974	ncbi_100523701(AOX1);ncbi_100525083(NDUFB3);ncbi_100525616(AOX2);ncbi_100622110(NDUFA13);ncbi_100623394(Aox4);ncbi_100623873(NDUFB10);ncbi_110259917(COQ7)
BP	GO:0014070	response to organic cyclic compound	28	1045	0.0445057	0.239218	ncbi_100125839(RAE1);ncbi_100125959(MDM2);ncbi_100134989(FAM210B);ncbi_100144531(PCK1);ncbi_100152555(RAP1B);ncbi_100156971(DENR);ncbi_100174961(KLF6);ncbi_100192445(PDPK1);ncbi_100312961(ASNS);ncbi_100505408(Tsc2);ncbi_100513301(RBBP5);ncbi_100517279(ITPR2);ncbi_100520934(NOS1);ncbi_100523504(Grik4);ncbi_100525333(CRYM);ncbi_100525789(ERBB4);ncbi_100533196(UBE2I);ncbi_100620590(TRIM24);ncbi_1007…
BP	GO:0006904	vesicle docking involved in exocytosis	4	70	0.0448603	0.239737	ncbi_100049702(VPS33A);ncbi_100144526(Stx16);ncbi_100514093(PBX4);ncbi_100522368(EXOC6B)
BP	GO:0035272	exocrine system development	4	70	0.0448603	0.239737	ncbi_100520468(CREB3L2);ncbi_100525120(HGF);ncbi_100624508(SEMA3C);ncbi_492315(BMP7)
BP	GO:0036465	synaptic vesicle recycling	4	70	0.0448603	0.239737	ncbi_100157426(STON2);ncbi_100514221(TELO2);ncbi_102160562(TBC1D24);ncbi_397447(ROCK1)
BP	GO:0072088	nephron epithelium morphogenesis	4	70	0.0448603	0.239737	ncbi_100516429(PKD1);ncbi_100524319(GREB1L);ncbi_110259952(Sox8);ncbi_574073(Nog)
BP	GO:0001837	epithelial to mesenchymal transition	6	135	0.0451335	0.239737	ncbi_100505408(Tsc2);ncbi_100516456(TWIST1);ncbi_100516839(WNT2);ncbi_100525120(HGF);ncbi_492315(BMP7);ncbi_574073(Nog)
BP	GO:0050658	RNA transport	9	244	0.0452859	0.239737	ncbi_100125839(RAE1);ncbi_100151839(RASSF8);ncbi_100516909(NUP107);ncbi_100624157(RPS2);ncbi_100625217(THOC1);ncbi_100625964(SMG1);ncbi_100737559(RNPS1);ncbi_100738783(UPF1);ncbi_102166764(COLEC12)
BP	GO:0051246	regulation of protein metabolic process	64	2733	0.0453994	0.239737	ncbi_100038015(LPAR2);ncbi_100049702(VPS33A);ncbi_100125959(MDM2);ncbi_100126237(CTCFL);ncbi_100126293(CASS4);ncbi_100152555(RAP1B);ncbi_100154116(Hip1r);ncbi_100155744(Diablo);ncbi_100156971(DENR);ncbi_100157640(DKK1);ncbi_100192445(PDPK1);ncbi_100505408(Tsc2);ncbi_100510974(COL28A1);ncbi_100511493(GDF1);ncbi_100512622(GSAP);ncbi_100514221(TELO2);ncbi_100516429(PKD1);ncbi_100516456(TWIST1);ncbi_…
BP	GO:0003272	endocardial cushion formation	2	18	0.0455064	0.239737	ncbi_492315(BMP7);ncbi_574073(Nog)
BP	GO:0006548	histidine catabolic process	2	18	0.0455064	0.239737	ncbi_100518775(AMDHD2);ncbi_100522040(FTCDNL1)
BP	GO:0006622	protein targeting to lysosome	2	18	0.0455064	0.239737	ncbi_100049702(VPS33A);ncbi_100522604(GNPTG)
BP	GO:0010640	regulation of platelet-derived growth factor receptor signaling pathway	2	18	0.0455064	0.239737	ncbi_100154116(Hip1r);ncbi_100625763(PTPN12)
BP	GO:0043046	DNA methylation involved in gamete generation	2	18	0.0455064	0.239737	ncbi_100126237(CTCFL);ncbi_100516477(ASZ1)
BP	GO:0052805	imidazole-containing compound catabolic process	2	18	0.0455064	0.239737	ncbi_100518775(AMDHD2);ncbi_100522040(FTCDNL1)
BP	GO:0071361	cellular response to ethanol	2	18	0.0455064	0.239737	ncbi_100144531(PCK1);ncbi_100517279(ITPR2)
BP	GO:0072079	nephron tubule formation	2	18	0.0455064	0.239737	ncbi_110259952(Sox8);ncbi_574073(Nog)
BP	GO:0072111	cell proliferation involved in kidney development	2	18	0.0455064	0.239737	ncbi_414381(CFLAR);ncbi_492315(BMP7)
BP	GO:1903431	positive regulation of cell maturation	2	18	0.0455064	0.239737	ncbi_397447(ROCK1);ncbi_574063(AURKA)
BP	GO:0035556	intracellular signal transduction	61	2589	0.0455517	0.239737	ncbi_100038015(LPAR2);ncbi_100038024(IL19);ncbi_100125959(MDM2);ncbi_100125973(RBM38);ncbi_100141404(MC3R);ncbi_100144500(RHOF);ncbi_100144531(PCK1);ncbi_100152515(PITPNM2);ncbi_100152555(RAP1B);ncbi_100154896(CASP10);ncbi_100157490(FGFR1OP2);ncbi_100157640(DKK1);ncbi_100192445(PDPK1);ncbi_100192448(SLC9A3R2);ncbi_100337662(MIOS);ncbi_100505408(Tsc2);ncbi_100511493(GDF1);ncbi_100514221(TELO2);ncb…
BP	GO:0007411	axon guidance	11	322	0.0458647	0.239737	ncbi_100286863(Dlx5);ncbi_100521718(Mapk8ip3);ncbi_100622573(POU6F2);ncbi_100622906(NTN3);ncbi_100623666(CRPPA);ncbi_100624508(SEMA3C);ncbi_100624854(PTPRM);ncbi_100625621(MAU2);ncbi_110255467(CNTN2);ncbi_492315(BMP7);ncbi_574073(Nog)
BP	GO:0050795	regulation of behavior	11	322	0.0458647	0.239737	ncbi_100037958(CAPZA2);ncbi_100141404(MC3R);ncbi_100144530(NPEPL1);ncbi_100144531(PCK1);ncbi_100192445(PDPK1);ncbi_100515258(BAIAP3);ncbi_100525181(ANKFN1);ncbi_100625317(USP14);ncbi_110259917(COQ7);ncbi_397609(PTN);ncbi_654328(MET)
BP	GO:0002712	regulation of B cell mediated immunity	3	42	0.0458654	0.239737	ncbi_100520583(C4BPB);ncbi_100520761(C4BPA);ncbi_100625217(THOC1)
BP	GO:0002889	regulation of immunoglobulin mediated immune response	3	42	0.0458654	0.239737	ncbi_100520583(C4BPB);ncbi_100520761(C4BPA);ncbi_100625217(THOC1)
BP	GO:0003156	regulation of organ formation	3	42	0.0458654	0.239737	ncbi_100157640(DKK1);ncbi_100516839(WNT2);ncbi_492315(BMP7)
BP	GO:0006111	regulation of gluconeogenesis	3	42	0.0458654	0.239737	ncbi_100144531(PCK1);ncbi_100739035(PGP);ncbi_102158000(SDHAF3)
BP	GO:0006348	chromatin silencing at telomere	3	42	0.0458654	0.239737	ncbi_100513301(RBBP5);ncbi_100516909(NUP107);ncbi_106510112(ORC2)
BP	GO:0031128	developmental induction	3	42	0.0458654	0.239737	ncbi_100157640(DKK1);ncbi_100516839(WNT2);ncbi_110259952(Sox8)
BP	GO:0034471	ncRNA 5'-end processing	3	42	0.0458654	0.239737	ncbi_100526038(DDX49);ncbi_100623969(TBL3);ncbi_100625317(USP14)
BP	GO:0042531	positive regulation of tyrosine phosphorylation of STAT protein	3	42	0.0458654	0.239737	ncbi_100522695(IL20);ncbi_100525789(ERBB4);ncbi_396991(IFNG)
BP	GO:0071549	cellular response to dexamethasone stimulus	3	42	0.0458654	0.239737	ncbi_100144531(PCK1);ncbi_397322(IGFALS);ncbi_414381(CFLAR)
BP	GO:0031589	cell-substrate adhesion	10	283	0.0459313	0.239854	ncbi_100037284(ITGB8);ncbi_100126293(CASS4);ncbi_100192445(PDPK1);ncbi_100514482(AGR2);ncbi_100516429(PKD1);ncbi_100518625(SRGAP2);ncbi_100523684(Tecta);ncbi_100524100(SEMA3E);ncbi_110255467(CNTN2);ncbi_397447(ROCK1)
BP	GO:0098813	nuclear chromosome segregation	12	362	0.0460871	0.240439	ncbi_100125974(SPO11);ncbi_100512037(ARMC6);ncbi_100516909(NUP107);ncbi_100521548(EME2);ncbi_100522763(SGO2);ncbi_100524501(ESCO1);ncbi_100533196(UBE2I);ncbi_100624598(MEIOB);ncbi_100625621(MAU2);ncbi_100739587(KNTC1);ncbi_106510112(ORC2);ncbi_110259951(TEKT4)
BP	GO:0051236	establishment of RNA localization	9	245	0.0462616	0.241121	ncbi_100125839(RAE1);ncbi_100151839(RASSF8);ncbi_100516909(NUP107);ncbi_100624157(RPS2);ncbi_100625217(THOC1);ncbi_100625964(SMG1);ncbi_100737559(RNPS1);ncbi_100738783(UPF1);ncbi_102166764(COLEC12)
BP	GO:0042775	mitochondrial ATP synthesis coupled electron transport	4	71	0.0468523	0.243508	ncbi_100525083(NDUFB3);ncbi_100622110(NDUFA13);ncbi_100623873(NDUFB10);ncbi_110259917(COQ7)
BP	GO:0071384	cellular response to corticosteroid stimulus	4	71	0.0468523	0.243508	ncbi_100144531(PCK1);ncbi_396642(SSTR5);ncbi_397322(IGFALS);ncbi_414381(CFLAR)
BP	GO:0072666	establishment of protein localization to vacuole	4	71	0.0468523	0.243508	ncbi_100049702(VPS33A);ncbi_100144526(Stx16);ncbi_100518959(ATP6V0C);ncbi_100522604(GNPTG)
BP	GO:0045944	positive regulation of transcription from RNA polymerase II promoter	30	1141	0.0471808	0.244984	ncbi_100126237(CTCFL);ncbi_100144525(TFAP2C);ncbi_100144531(PCK1);ncbi_100154605(GTF2A1);ncbi_100156510(MLXIP);ncbi_100174961(KLF6);ncbi_100286863(Dlx5);ncbi_100505408(Tsc2);ncbi_100516429(PKD1);ncbi_100516456(TWIST1);ncbi_100516839(WNT2);ncbi_100516909(NUP107);ncbi_100517204(TFEC);ncbi_100519067(CDK13);ncbi_100520468(CREB3L2);ncbi_100520934(NOS1);ncbi_100525120(HGF);ncbi_100525255(PSMD9);ncbi_10…
BP	GO:0022414	reproductive process	48	1975	0.0473467	0.245306	ncbi_100037284(ITGB8);ncbi_100125974(SPO11);ncbi_100126237(CTCFL);ncbi_100144525(TFAP2C);ncbi_100144530(NPEPL1);ncbi_100144531(PCK1);ncbi_100155867(INTS13);ncbi_100156510(MLXIP);ncbi_100192445(PDPK1);ncbi_100337662(MIOS);ncbi_100505408(Tsc2);ncbi_100513301(RBBP5);ncbi_100514221(TELO2);ncbi_100516429(PKD1);ncbi_100516477(ASZ1);ncbi_100516839(WNT2);ncbi_100516909(NUP107);ncbi_100518240(Tssk6);ncbi_…
BP	GO:0044089	positive regulation of cellular component biogenesis	16	528	0.0473729	0.245306	ncbi_100152918(VPS37B);ncbi_100153677(CLIP1);ncbi_100154116(Hip1r);ncbi_100516456(TWIST1);ncbi_100518418(GATAD2A);ncbi_100622254(Rala);ncbi_100624116(RPA3);ncbi_100738908(MLST8);ncbi_100739587(KNTC1);ncbi_106504983(CD36);ncbi_110255497(CD36);ncbi_396991(IFNG);ncbi_397447(ROCK1);ncbi_492315(BMP7);ncbi_654328(MET);ncbi_733702(CD36)
BP	GO:0006366	transcription from RNA polymerase II promoter	58	2451	0.0473765	0.245306	ncbi_100125959(MDM2);ncbi_100126237(CTCFL);ncbi_100126292(Cstf1);ncbi_100144525(TFAP2C);ncbi_100144531(PCK1);ncbi_100154605(GTF2A1);ncbi_100155867(INTS13);ncbi_100156510(MLXIP);ncbi_100157640(DKK1);ncbi_100174961(KLF6);ncbi_100286863(Dlx5);ncbi_100505408(Tsc2);ncbi_100511477(TRAK2);ncbi_100511493(GDF1);ncbi_100514093(PBX4);ncbi_100516429(PKD1);ncbi_100516456(TWIST1);ncbi_100516634(FERD3L);ncbi_10…
BP	GO:0007519	skeletal muscle tissue development	7	172	0.0474296	0.24535	ncbi_100125375(CAV2);ncbi_100157640(DKK1);ncbi_100516456(TWIST1);ncbi_100521659(CYP26B1);ncbi_100523163(HDAC9);ncbi_110259952(Sox8);ncbi_414381(CFLAR)
BP	GO:0001932	regulation of protein phosphorylation	33	1279	0.0479107	0.247606	ncbi_100038015(LPAR2);ncbi_100126293(CASS4);ncbi_100152555(RAP1B);ncbi_100157640(DKK1);ncbi_100192445(PDPK1);ncbi_100505408(Tsc2);ncbi_100511493(GDF1);ncbi_100514221(TELO2);ncbi_100516429(PKD1);ncbi_100516456(TWIST1);ncbi_100519054(KSR2);ncbi_100520934(NOS1);ncbi_100521161(PLCL1);ncbi_100521718(Mapk8ip3);ncbi_100521986(MAPKAPK2);ncbi_100522695(IL20);ncbi_100525120(HGF);ncbi_100525450(CERS1);ncbi_…
BP	GO:1901576	organic substance biosynthetic process	146	6848	0.0481029	0.248303	ncbi_100038024(IL19);ncbi_100049702(VPS33A);ncbi_100125959(MDM2);ncbi_100126237(CTCFL);ncbi_100126292(Cstf1);ncbi_100126294(RTF2);ncbi_100134987(GCNT7);ncbi_100144525(TFAP2C);ncbi_100144531(PCK1);ncbi_100144535(RAB22A);ncbi_100152515(PITPNM2);ncbi_100152555(RAP1B);ncbi_100152909(BZW1);ncbi_100154605(GTF2A1);ncbi_100154896(CASP10);ncbi_100155346(ABCB9);ncbi_100155867(INTS13);ncbi_100156137(Setd1b)…
BP	GO:0001667	ameboidal-type cell migration	13	405	0.0481358	0.248303	ncbi_100037958(CAPZA2);ncbi_100192445(PDPK1);ncbi_100505408(Tsc2);ncbi_100516456(TWIST1);ncbi_100518625(SRGAP2);ncbi_100523163(HDAC9);ncbi_100525789(ERBB4);ncbi_100624508(SEMA3C);ncbi_100624854(PTPRM);ncbi_110259952(Sox8);ncbi_396991(IFNG);ncbi_397609(PTN);ncbi_654328(MET)
BP	GO:0007601	visual perception	9	247	0.0482549	0.248685	ncbi_100155346(ABCB9);ncbi_100518064(ABCA3);ncbi_100524794(ABCA3);ncbi_100524979(ABCA3);ncbi_100622573(POU6F2);ncbi_100622606(Abca3);ncbi_100738171(ABCB5);ncbi_110256792(PCDH15);ncbi_110259945(ABCA3)
BP	GO:2001222	regulation of neuron migration	3	43	0.0486319	0.250302	ncbi_100518625(SRGAP2);ncbi_100525789(ERBB4);ncbi_102160562(TBC1D24)
BP	GO:0006612	protein targeting to membrane	7	173	0.0486597	0.250302	ncbi_100518064(ABCA3);ncbi_100524794(ABCA3);ncbi_100526210(HOMER3);ncbi_100622606(Abca3);ncbi_100623540(RPL39);ncbi_100624157(RPS2);ncbi_100738783(UPF1)
BP	GO:0010507	negative regulation of autophagy	4	72	0.0488927	0.250564	ncbi_100337662(MIOS);ncbi_100505408(Tsc2);ncbi_100525120(HGF);ncbi_397106(IL10)
BP	GO:0060191	regulation of lipase activity	4	72	0.0488927	0.250564	ncbi_100038015(LPAR2);ncbi_100192445(PDPK1);ncbi_100517909(AVPR1B);ncbi_397638(CALCR)
BP	GO:2000106	regulation of leukocyte apoptotic process	4	72	0.0488927	0.250564	ncbi_100520045(FCMR);ncbi_102164386(HCAR2);ncbi_397106(IL10);ncbi_595105(CASP8)
BP	GO:2000738	positive regulation of stem cell differentiation	4	72	0.0488927	0.250564	ncbi_100516456(TWIST1);ncbi_100624508(SEMA3C);ncbi_397609(PTN);ncbi_492315(BMP7)
BP	GO:0050730	regulation of peptidyl-tyrosine phosphorylation	8	210	0.0490057	0.250909	ncbi_100126293(CASS4);ncbi_100522695(IL20);ncbi_100525120(HGF);ncbi_100525789(ERBB4);ncbi_100623340(GPRC5B);ncbi_100738908(MLST8);ncbi_106504942(FAM72A);ncbi_396991(IFNG)
BP	GO:0097485	neuron projection guidance	11	326	0.0493114	0.25219	ncbi_100286863(Dlx5);ncbi_100521718(Mapk8ip3);ncbi_100622573(POU6F2);ncbi_100622906(NTN3);ncbi_100623666(CRPPA);ncbi_100624508(SEMA3C);ncbi_100624854(PTPRM);ncbi_100625621(MAU2);ncbi_110255467(CNTN2);ncbi_492315(BMP7);ncbi_574073(Nog)
BP	GO:0044085	cellular component biogenesis	84	3726	0.0498718	0.25219	ncbi_100037958(CAPZA2);ncbi_100049702(VPS33A);ncbi_100125375(CAV2);ncbi_100125959(MDM2);ncbi_100125974(SPO11);ncbi_100144535(RAB22A);ncbi_100151839(RASSF8);ncbi_100152555(RAP1B);ncbi_100152918(VPS37B);ncbi_100153677(CLIP1);ncbi_100154116(Hip1r);ncbi_100154605(GTF2A1);ncbi_100155346(ABCB9);ncbi_100155867(INTS13);ncbi_100156510(MLXIP);ncbi_100156971(DENR);ncbi_100157640(DKK1);ncbi_100192445(PDPK1);…
BP	GO:0000003	reproduction	51	2125	0.0500573	0.25219	ncbi_100037284(ITGB8);ncbi_100125974(SPO11);ncbi_100126237(CTCFL);ncbi_100144525(TFAP2C);ncbi_100144530(NPEPL1);ncbi_100144531(PCK1);ncbi_100155867(INTS13);ncbi_100156510(MLXIP);ncbi_100192445(PDPK1);ncbi_100337662(MIOS);ncbi_100505408(Tsc2);ncbi_100512804(FAM185A);ncbi_100513301(RBBP5);ncbi_100514221(TELO2);ncbi_100516429(PKD1);ncbi_100516477(ASZ1);ncbi_100516839(WNT2);ncbi_100516909(NUP107);ncb…
BP	GO:2000116	regulation of cysteine-type endopeptidase activity	8	211	0.0501328	0.25219	ncbi_100125959(MDM2);ncbi_100154116(Hip1r);ncbi_100155744(Diablo);ncbi_100520045(FCMR);ncbi_100525120(HGF);ncbi_100622110(NDUFA13);ncbi_414381(CFLAR);ncbi_595105(CASP8)
BP	GO:0030716	oocyte fate determination	2	19	0.0502326	0.25219	ncbi_100337662(MIOS);ncbi_100624598(MEIOB)
BP	GO:0033561	regulation of water loss via skin	2	19	0.0502326	0.25219	ncbi_100521659(CYP26B1);ncbi_654328(MET)
BP	GO:0035728	response to hepatocyte growth factor	2	19	0.0502326	0.25219	ncbi_100525120(HGF);ncbi_397106(IL10)
BP	GO:0061213	positive regulation of mesonephros development	2	19	0.0502326	0.25219	ncbi_110259952(Sox8);ncbi_574073(Nog)
BP	GO:0072234	metanephric nephron tubule development	2	19	0.0502326	0.25219	ncbi_100516429(PKD1);ncbi_110259952(Sox8)
BP	GO:0080154	regulation of fertilization	2	19	0.0502326	0.25219	ncbi_100155867(INTS13);ncbi_110259950(CACNA1H)
BP	GO:0090189	regulation of branching involved in ureteric bud morphogenesis	2	19	0.0502326	0.25219	ncbi_110259952(Sox8);ncbi_574073(Nog)
BP	GO:0097064	ncRNA export from nucleus	2	19	0.0502326	0.25219	ncbi_100516909(NUP107);ncbi_100624157(RPS2)
BP	GO:0097428	protein maturation by iron-sulfur cluster transfer	2	19	0.0502326	0.25219	ncbi_100513347(NUBP2);ncbi_100622361(YAE1)
BP	GO:1904263	positive regulation of TORC1 signaling	2	19	0.0502326	0.25219	ncbi_100337662(MIOS);ncbi_100514221(TELO2)
BP	GO:0051336	regulation of hydrolase activity	30	1148	0.0503656	0.25219	ncbi_100038015(LPAR2);ncbi_100125375(CAV2);ncbi_100125959(MDM2);ncbi_100154116(Hip1r);ncbi_100155744(Diablo);ncbi_100192445(PDPK1);ncbi_100505408(Tsc2);ncbi_100510974(COL28A1);ncbi_100517882(GMIP);ncbi_100517909(AVPR1B);ncbi_100518625(SRGAP2);ncbi_100520045(FCMR);ncbi_100520144(TFPI2);ncbi_100520934(NOS1);ncbi_100521167(DGKI);ncbi_100525120(HGF);ncbi_100622110(NDUFA13);ncbi_100624923(SNX13);ncbi_…
BP	GO:0015711	organic anion transport	18	618	0.0507699	0.25219	ncbi_100144531(PCK1);ncbi_100152515(PITPNM2);ncbi_100155346(ABCB9);ncbi_100513347(NUBP2);ncbi_100518064(ABCA3);ncbi_100519751(SVOPL);ncbi_100523504(Grik4);ncbi_100524794(ABCA3);ncbi_100524979(ABCA3);ncbi_100620543(DNAH11);ncbi_100622606(Abca3);ncbi_100738171(ABCB5);ncbi_106504983(CD36);ncbi_106508326(SLC25A42);ncbi_110255469(SLC26A9);ncbi_110255497(CD36);ncbi_733640(PRKG1);ncbi_733702(CD36)
BP	GO:0014032	neural crest cell development	4	73	0.0509816	0.25219	ncbi_100516456(TWIST1);ncbi_100525789(ERBB4);ncbi_100624508(SEMA3C);ncbi_110259952(Sox8)
BP	GO:0030279	negative regulation of ossification	4	73	0.0509816	0.25219	ncbi_100157640(DKK1);ncbi_100516456(TWIST1);ncbi_397638(CALCR);ncbi_574073(Nog)
BP	GO:0045913	positive regulation of carbohydrate metabolic process	4	73	0.0509816	0.25219	ncbi_100144531(PCK1);ncbi_100515779(DYRK2);ncbi_100523270(PFKFB2);ncbi_100626235(SLC45A3)
BP	GO:0046883	regulation of hormone secretion	9	250	0.0513503	0.25219	ncbi_100511342(ICA1);ncbi_100515258(BAIAP3);ncbi_100517279(ITPR2);ncbi_100520934(NOS1);ncbi_100523270(PFKFB2);ncbi_100525255(PSMD9);ncbi_102164386(HCAR2);ncbi_396642(SSTR5);ncbi_396991(IFNG)
BP	GO:0050953	sensory perception of light stimulus	9	250	0.0513503	0.25219	ncbi_100155346(ABCB9);ncbi_100518064(ABCA3);ncbi_100524794(ABCA3);ncbi_100524979(ABCA3);ncbi_100622573(POU6F2);ncbi_100622606(Abca3);ncbi_100738171(ABCB5);ncbi_110256792(PCDH15);ncbi_110259945(ABCA3)
BP	GO:0000966	RNA 5'-end processing	3	44	0.0514783	0.25219	ncbi_100526038(DDX49);ncbi_100623969(TBL3);ncbi_100625317(USP14)
BP	GO:0023041	neuronal signal transduction	3	44	0.0514783	0.25219	ncbi_100157752(Arl6ip4);ncbi_100522202(GNG11);ncbi_100737559(RNPS1)
BP	GO:0044248	cellular catabolic process	56	2368	0.0515379	0.25219	ncbi_100037932(IL26);ncbi_100049702(VPS33A);ncbi_100125959(MDM2);ncbi_100125973(RBM38);ncbi_100125974(SPO11);ncbi_100144531(PCK1);ncbi_100152918(VPS37B);ncbi_100337662(MIOS);ncbi_100505408(Tsc2);ncbi_100511318(ACSM5);ncbi_100512220(ACSM3);ncbi_100512595(ACSM4);ncbi_100516255(NTHL1);ncbi_100516429(PKD1);ncbi_100516456(TWIST1);ncbi_100516964(TRAF7);ncbi_100518243(CCNF);ncbi_100518775(AMDHD2);ncbi_1…
BP	GO:0043627	response to estrogen	8	213	0.0524373	0.25219	ncbi_100125959(MDM2);ncbi_100134989(FAM210B);ncbi_100513301(RBBP5);ncbi_100520934(NOS1);ncbi_100620590(TRIM24);ncbi_414381(CFLAR);ncbi_492315(BMP7);ncbi_595105(CASP8)
BP	GO:0009234	menaquinone biosynthetic process	5	106	0.0525977	0.25219	ncbi_100510957(ACSM2B);ncbi_100511318(ACSM5);ncbi_100512220(ACSM3);ncbi_100512595(ACSM4);ncbi_100738177(ECI1)
BP	GO:0042546	cell wall biogenesis	5	106	0.0525977	0.25219	ncbi_100510957(ACSM2B);ncbi_100511318(ACSM5);ncbi_100512220(ACSM3);ncbi_100512595(ACSM4);ncbi_100623666(CRPPA)
BP	GO:0010721	negative regulation of cell development	12	370	0.0527257	0.25219	ncbi_100125959(MDM2);ncbi_100505408(Tsc2);ncbi_100511477(TRAK2);ncbi_100514160(XYLT1);ncbi_100518625(SRGAP2);ncbi_100525789(ERBB4);ncbi_100626414(Rab29);ncbi_110255467(CNTN2);ncbi_110259952(Sox8);ncbi_397609(PTN);ncbi_492315(BMP7);ncbi_574073(Nog)
BP	GO:0033260	nuclear DNA replication	4	74	0.0531186	0.25219	ncbi_100126294(RTF2);ncbi_100624116(RPA3);ncbi_100738783(UPF1);ncbi_106510112(ORC2)
BP	GO:0042773	ATP synthesis coupled electron transport	4	74	0.0531186	0.25219	ncbi_100525083(NDUFB3);ncbi_100622110(NDUFA13);ncbi_100623873(NDUFB10);ncbi_110259917(COQ7)
BP	GO:0032879	regulation of localization	58	2470	0.0535582	0.25219	ncbi_100037958(CAPZA2);ncbi_100049702(VPS33A);ncbi_100125959(MDM2);ncbi_100126293(CASS4);ncbi_100152555(RAP1B);ncbi_100152918(VPS37B);ncbi_100154116(Hip1r);ncbi_100157426(STON2);ncbi_100157640(DKK1);ncbi_100192445(PDPK1);ncbi_100505408(Tsc2);ncbi_100511342(ICA1);ncbi_100513727(IFT140);ncbi_100514482(AGR2);ncbi_100515258(BAIAP3);ncbi_100515947(SYNGR3);ncbi_100516429(PKD1);ncbi_100516456(TWIST1);nc…
BP	GO:0003008	system process	47	1945	0.0535717	0.25219	ncbi_100125959(MDM2);ncbi_100141404(MC3R);ncbi_100144531(PCK1);ncbi_100154116(Hip1r);ncbi_100155346(ABCB9);ncbi_100157640(DKK1);ncbi_100192445(PDPK1);ncbi_100192448(SLC9A3R2);ncbi_100512220(ACSM3);ncbi_100512595(ACSM4);ncbi_100513727(IFT140);ncbi_100515546(SSPN);ncbi_100517279(ITPR2);ncbi_100517909(AVPR1B);ncbi_100518064(ABCA3);ncbi_100518418(GATAD2A);ncbi_100520934(NOS1);ncbi_100521167(DGKI);ncb…
BP	GO:0007160	cell-matrix adhesion	7	177	0.0537822	0.25219	ncbi_100037284(ITGB8);ncbi_100192445(PDPK1);ncbi_100516429(PKD1);ncbi_100523684(Tecta);ncbi_100524100(SEMA3E);ncbi_110255467(CNTN2);ncbi_397447(ROCK1)
BP	GO:0045005	DNA-dependent DNA replication maintenance of fidelity	3	45	0.0544036	0.25219	ncbi_100521548(EME2);ncbi_100624923(SNX13);ncbi_100625217(THOC1)
BP	GO:0001711	endodermal cell fate commitment	2	20	0.0551266	0.25219	ncbi_100157640(DKK1);ncbi_574073(Nog)
BP	GO:0007141	male meiosis I	2	20	0.0551266	0.25219	ncbi_100125974(SPO11);ncbi_100624598(MEIOB)
BP	GO:0033333	fin development	2	20	0.0551266	0.25219	ncbi_100286863(Dlx5);ncbi_110255474(Dlx6)
BP	GO:0045822	negative regulation of heart contraction	2	20	0.0551266	0.25219	ncbi_100520934(NOS1);ncbi_733640(PRKG1)
BP	GO:0046628	positive regulation of insulin receptor signaling pathway	2	20	0.0551266	0.25219	ncbi_100156971(DENR);ncbi_100738908(MLST8)
BP	GO:0071028	nuclear mRNA surveillance	2	20	0.0551266	0.25219	ncbi_100625964(SMG1);ncbi_100738783(UPF1)
BP	GO:0017144	drug metabolic process	15	497	0.0552171	0.25219	ncbi_100144531(PCK1);ncbi_100312961(ASNS);ncbi_100518775(AMDHD2);ncbi_100520934(NOS1);ncbi_100523270(PFKFB2);ncbi_100523701(AOX1);ncbi_100525083(NDUFB3);ncbi_100525616(AOX2);ncbi_100622110(NDUFA13);ncbi_100623394(Aox4);ncbi_100623873(NDUFB10);ncbi_102158000(SDHAF3);ncbi_110259313(NCAN);ncbi_110259917(COQ7);ncbi_110259950(CACNA1H)
BP	GO:0010717	regulation of epithelial to mesenchymal transition	4	75	0.0553038	0.25219	ncbi_100505408(Tsc2);ncbi_100516456(TWIST1);ncbi_492315(BMP7);ncbi_574073(Nog)
BP	GO:0001501	skeletal system development	15	498	0.0559895	0.25219	ncbi_100037284(ITGB8);ncbi_100152555(RAP1B);ncbi_100286863(Dlx5);ncbi_100512981(SCIN);ncbi_100513727(IFT140);ncbi_100516429(PKD1);ncbi_100516456(TWIST1);ncbi_100520468(CREB3L2);ncbi_100521659(CYP26B1);ncbi_102160784(SATB2);ncbi_110255474(Dlx6);ncbi_110259312(HAPLN4);ncbi_110259313(NCAN);ncbi_492315(BMP7);ncbi_574073(Nog)
BP	GO:0001306	age-dependent response to oxidative stress	1	3	0.0562205	0.25219	ncbi_110259917(COQ7)
BP	GO:0001992	regulation of systemic arterial blood pressure by vasopressin	1	3	0.0562205	0.25219	ncbi_100517909(AVPR1B)
BP	GO:0002439	chronic inflammatory response to antigenic stimulus	1	3	0.0562205	0.25219	ncbi_397106(IL10)
BP	GO:0002874	regulation of chronic inflammatory response to antigenic stimulus	1	3	0.0562205	0.25219	ncbi_397106(IL10)
BP	GO:0003253	cardiac neural crest cell migration involved in outflow tract morphogenesis	1	3	0.0562205	0.25219	ncbi_100516456(TWIST1)
BP	GO:0003350	pulmonary myocardium development	1	3	0.0562205	0.25219	ncbi_100624508(SEMA3C)
BP	GO:0006274	DNA replication termination	1	3	0.0562205	0.25219	ncbi_100126294(RTF2)
BP	GO:0007402	ganglion mother cell fate determination	1	3	0.0562205	0.25219	ncbi_100622573(POU6F2)
BP	GO:0007571	age-dependent general metabolic decline	1	3	0.0562205	0.25219	ncbi_110259917(COQ7)
BP	GO:0008591	regulation of Wnt signaling pathway, calcium modulating pathway	1	3	0.0562205	0.25219	ncbi_100157640(DKK1)
BP	GO:0009863	salicylic acid mediated signaling pathway	1	3	0.0562205	0.25219	ncbi_100738783(UPF1)
BP	GO:0014732	skeletal muscle atrophy	1	3	0.0562205	0.25219	ncbi_414381(CFLAR)
BP	GO:0015766	disaccharide transport	1	3	0.0562205	0.25219	ncbi_100626235(SLC45A3)
BP	GO:0015770	sucrose transport	1	3	0.0562205	0.25219	ncbi_100626235(SLC45A3)
BP	GO:0015772	oligosaccharide transport	1	3	0.0562205	0.25219	ncbi_100626235(SLC45A3)
BP	GO:0015859	intracellular nucleoside transport	1	3	0.0562205	0.25219	ncbi_106508326(SLC25A42)
BP	GO:0015880	coenzyme A transport	1	3	0.0562205	0.25219	ncbi_106508326(SLC25A42)
BP	GO:0016103	diterpenoid catabolic process	1	3	0.0562205	0.25219	ncbi_100521659(CYP26B1)
BP	GO:0016115	terpenoid catabolic process	1	3	0.0562205	0.25219	ncbi_100521659(CYP26B1)
BP	GO:0021502	neural fold elevation formation	1	3	0.0562205	0.25219	ncbi_492315(BMP7)
BP	GO:0021661	rhombomere 4 morphogenesis	1	3	0.0562205	0.25219	ncbi_100521659(CYP26B1)
BP	GO:0021815	modulation of microtubule cytoskeleton involved in cerebral cortex radial glia guided migration	1	3	0.0562205	0.25219	ncbi_100518625(SRGAP2)
BP	GO:0030309	poly-N-acetyllactosamine metabolic process	1	3	0.0562205	0.25219	ncbi_100736645(B3GNT4)
BP	GO:0031036	myosin II filament assembly	1	3	0.0562205	0.25219	ncbi_100738908(MLST8)
BP	GO:0031427	response to methotrexate	1	3	0.0562205	0.25219	ncbi_100312961(ASNS)
BP	GO:0032747	positive regulation of interleukin-23 production	1	3	0.0562205	0.25219	ncbi_396991(IFNG)
BP	GO:0032829	regulation of CD4-positive, CD25-positive, alpha-beta regulatory T cell differentiation	1	3	0.0562205	0.25219	ncbi_396991(IFNG)
BP	GO:0032831	positive regulation of CD4-positive, CD25-positive, alpha-beta regulatory T cell differentiation	1	3	0.0562205	0.25219	ncbi_396991(IFNG)
BP	GO:0033031	positive regulation of neutrophil apoptotic process	1	3	0.0562205	0.25219	ncbi_102164386(HCAR2)
BP	GO:0034421	post-translational protein acetylation	1	3	0.0562205	0.25219	ncbi_100524501(ESCO1)
BP	GO:0034499	late endosome to Golgi transport	1	3	0.0562205	0.25219	ncbi_100627693(RAB7B)
BP	GO:0034552	respiratory chain complex II assembly	1	3	0.0562205	0.25219	ncbi_102158000(SDHAF3)
BP	GO:0034553	mitochondrial respiratory chain complex II assembly	1	3	0.0562205	0.25219	ncbi_102158000(SDHAF3)
BP	GO:0034653	retinoic acid catabolic process	1	3	0.0562205	0.25219	ncbi_100521659(CYP26B1)
BP	GO:0035171	lamellocyte differentiation	1	3	0.0562205	0.25219	ncbi_100533196(UBE2I)
BP	GO:0035203	regulation of lamellocyte differentiation	1	3	0.0562205	0.25219	ncbi_100533196(UBE2I)
BP	GO:0035204	negative regulation of lamellocyte differentiation	1	3	0.0562205	0.25219	ncbi_100533196(UBE2I)
BP	GO:0035349	coenzyme A transmembrane transport	1	3	0.0562205	0.25219	ncbi_106508326(SLC25A42)
BP	GO:0035359	negative regulation of peroxisome proliferator activated receptor signaling pathway	1	3	0.0562205	0.25219	ncbi_100516456(TWIST1)
BP	GO:0035545	determination of left/right asymmetry in nervous system	1	3	0.0562205	0.25219	ncbi_100620543(DNAH11)
BP	GO:0036112	medium-chain fatty-acyl-CoA metabolic process	1	3	0.0562205	0.25219	ncbi_100510957(ACSM2B)
BP	GO:0036118	hyaluranon cable assembly	1	3	0.0562205	0.25219	ncbi_492315(BMP7)
BP	GO:0038169	somatostatin receptor signaling pathway	1	3	0.0562205	0.25219	ncbi_396642(SSTR5)
BP	GO:0038170	somatostatin signaling pathway	1	3	0.0562205	0.25219	ncbi_396642(SSTR5)
BP	GO:0039506	modulation by virus of host molecular function	1	3	0.0562205	0.25219	ncbi_595105(CASP8)
BP	GO:0039507	suppression by virus of host molecular function	1	3	0.0562205	0.25219	ncbi_595105(CASP8)
BP	GO:0039674	exit of virus from host cell nucleus	1	3	0.0562205	0.25219	ncbi_100511477(TRAK2)
BP	GO:0042387	plasmatocyte differentiation	1	3	0.0562205	0.25219	ncbi_100533196(UBE2I)
BP	GO:0043520	regulation of myosin II filament assembly	1	3	0.0562205	0.25219	ncbi_100738908(MLST8)
BP	GO:0044339	canonical Wnt signaling pathway involved in osteoblast differentiation	1	3	0.0562205	0.25219	ncbi_110262227(FZD1)
BP	GO:0045613	regulation of plasmatocyte differentiation	1	3	0.0562205	0.25219	ncbi_100533196(UBE2I)
BP	GO:0045614	negative regulation of plasmatocyte differentiation	1	3	0.0562205	0.25219	ncbi_100533196(UBE2I)
BP	GO:0045829	negative regulation of isotype switching	1	3	0.0562205	0.25219	ncbi_100625217(THOC1)
[truncated: 4,333 more rows]

## Sheet: MF
Information on GO enrichment of genes in the ROH island of BS pigs
[truncated: 1,062 more rows]
