# Supplementary material for: Genome-Wide Detection for Runs of Homozygosity in Baoshan Pigs Using Whole Genome Resequencing
Source: Genes (Basel). 2024 Feb 12;15(2):233. doi: 10.3390/genes15020233 (PMC10887577; doi:10.3390/genes15020233)
Supplement: Supplementary file 1 [file genes-15-00233-s001.zip › Table S4 Information on KEGG enrichment of ROH island genes in BS pigs.xlsx]

## Sheet: Sheet1
Information on KEGG enrichment of ROH island genes in BS pigs
KEGG_A_class	KEGG_B_class	Pathway	ROH Island (169)	All (7762)	Pvalue	Pathway ID	Genes	K_IDs
Human Diseases	Cancer: overview	Proteoglycans in cancer	13	197	0.000347665	ko05205	ncbi_654328(MET);ncbi_100125959(MDM2);ncbi_100125375(CAV2);ncbi_100626716(COL1A2);ncbi_404693(CAV1);ncbi_100516456(TWIST1);ncbi_100525120(HGF);ncbi_100516839(WNT2);ncbi_397447(ROCK1);ncbi_100525789(ERBB4);ncbi_100192445(PDPK1);ncbi_100517279(ITPR2);ncbi_110262227(FZD1)	K05099+K06643+K12958+K06236+K06278+K09069+K05460+K00182+K04514+K05085+K06276+K04959+K02432
Metabolism	Carbohydrate metabolism	Butanoate metabolism	4	24	0.00163937	ko00650	ncbi_100512595(ACSM4);ncbi_100510957(ACSM2B);ncbi_100511318(ACSM5);ncbi_100512220(ACSM3)	K01896+K01896+K01896+K01896
Environmental Information Processing	Membrane transport	ABC transporters	5	47	0.00337803	ko02010	ncbi_100155346(ABCB9);ncbi_100518064(ABCA3);ncbi_100738171(ABCB5);ncbi_100524979(ABCA3);ncbi_100622606(Abca3)	K05656+K05643+K05660+K05643+K05643
Human Diseases	Infectious disease: parasitic	Malaria	5	52	0.00524598	ko05144	ncbi_654328(MET);ncbi_733702(CD36);ncbi_396991(IFNG);ncbi_397106(IL10);ncbi_100525120(HGF)	K05099+K06259+K04687+K05443+K05460
Environmental Information Processing	Signal transduction	PI3K-Akt signaling pathway	15	331	0.00557946	ko04151	ncbi_654328(MET);ncbi_100037284(ITGB8);ncbi_100125959(MDM2);ncbi_100144531(PCK1);ncbi_100038015(LPAR2);ncbi_100626716(COL1A2);ncbi_397498(CHRM2);ncbi_100525120(HGF);ncbi_100520468(CREB3L2);ncbi_100505408(Tsc2);ncbi_100738908(MLST8);ncbi_100519790(GNGT1);ncbi_100522202(GNG11);ncbi_100525789(ERBB4);ncbi_100192445(PDPK1)	K05099+K06591+K06643+K01596+K04291+K06236+K04130+K05460+K09048+K07207+K08266+K04548+K04546+K05085+K06276
Metabolism	Metabolism of cofactors and vitamins	Vitamin B6 metabolism	2	7	0.00920987	ko00750	ncbi_100525616(AOX2);ncbi_100523701(AOX1)	K00157+K00157
Human Diseases	Endocrine and metabolic disease	Cushing syndrome	8	149	0.0158919	ko04934	ncbi_396654(AHR);ncbi_100520468(CREB3L2);ncbi_100516839(WNT2);ncbi_100513301(RBBP5);ncbi_100152555(RAP1B);ncbi_110259950(CACNA1H);ncbi_100517279(ITPR2);ncbi_110262227(FZD1)	K09093+K09048+K00182+K14961+K07836+K04855+K04959+K02432
Environmental Information Processing	Signal transduction	JAK-STAT signaling pathway	8	151	0.0170952	ko04630	ncbi_100525616(AOX2);ncbi_100523701(AOX1);ncbi_396991(IFNG);ncbi_397106(IL10);ncbi_100038024(IL19);ncbi_100739374(Il24);ncbi_595104(IL22);ncbi_100522695(IL20)	K00157+K00157+K04687+K05443+K05444+K22668+K05445+K22667
Environmental Information Processing	Signal transduction	mTOR signaling pathway	8	152	0.0177209	ko04150	ncbi_100337662(MIOS);ncbi_100514221(TELO2);ncbi_100516839(WNT2);ncbi_100505408(Tsc2);ncbi_100738908(MLST8);ncbi_100153677(CLIP1);ncbi_100192445(PDPK1);ncbi_110262227(FZD1)	K20407+K11137+K00182+K07207+K08266+K10421+K06276+K02432
Cellular Processes	Cellular community - eukaryotes	Focal adhesion	9	189	0.0220634	ko04510	ncbi_654328(MET);ncbi_100037284(ITGB8);ncbi_100125375(CAV2);ncbi_100626716(COL1A2);ncbi_404693(CAV1);ncbi_100525120(HGF);ncbi_397447(ROCK1);ncbi_100152555(RAP1B);ncbi_100192445(PDPK1)	K05099+K06591+K12958+K06236+K06278+K05460+K04514+K07836+K06276
Metabolism	Metabolism of cofactors and vitamins	Ubiquinone and other terpenoid-quinone biosynthesis	2	11	0.0227813	ko00130	ncbi_397443(HPD);ncbi_110259917(COQ7)	K00457+K06134
Organismal Systems	Immune system	C-type lectin receptor signaling pathway	6	102	0.0235693	ko04625	ncbi_595105(CASP8);ncbi_100125959(MDM2);ncbi_397106(IL10);ncbi_100521986(MAPKAPK2);ncbi_100519508(IKBKE);ncbi_100517279(ITPR2)	K04398+K06643+K05443+K04443+K07211+K04959
Cellular Processes	Transport and catabolism	Phagosome	7	143	0.0363125	ko04145	ncbi_733702(CD36);ncbi_397230(MBL2);ncbi_100518959(ATP6V0C);ncbi_100627693(RAB7B);ncbi_100520934(NOS1);ncbi_100519402(ATP6V0A4);ncbi_102166764(COLEC12)	K06259+K03991+K02155+K07898+K13240+K02154+K10062
Metabolism	Amino acid metabolism	Tyrosine metabolism	3	34	0.0370472	ko00350	ncbi_100525616(AOX2);ncbi_100523701(AOX1);ncbi_397443(HPD)	K00157+K00157+K00457
Metabolism	Energy metabolism	Oxidative phosphorylation	6	120	0.0466666	ko00190	ncbi_100622110(NDUFA13);ncbi_100524613(UQCRC2);ncbi_100518959(ATP6V0C);ncbi_100525083(NDUFB3);ncbi_100519402(ATP6V0A4);ncbi_100623873(NDUFB10)	K11353+K00415+K02155+K03959+K02154+K03966
Environmental Information Processing	Signal transduction	AMPK signaling pathway	6	121	0.0482539	ko04152	ncbi_733702(CD36);ncbi_100144531(PCK1);ncbi_100520468(CREB3L2);ncbi_100505408(Tsc2);ncbi_100523270(PFKFB2);ncbi_100192445(PDPK1)	K06259+K01596+K09048+K07207+K19029+K06276
Environmental Information Processing	Signaling molecules and interaction	Cytokine-cytokine receptor interaction	10	257	0.0537336	ko04060	ncbi_492315(BMP7);ncbi_396991(IFNG);ncbi_397106(IL10);ncbi_100038024(IL19);ncbi_100037932(IL26);ncbi_100511493(GDF1);ncbi_100739374(Il24);ncbi_102167534(--);ncbi_595104(IL22);ncbi_100522695(IL20)	K16621+K04687+K05443+K05444+K05446+K05495+K22668+K22631+K05445+K22667
Organismal Systems	Environmental adaptation	Circadian entrainment	5	96	0.0579262	ko04713	ncbi_733640(PRKG1);ncbi_100519790(GNGT1);ncbi_100522202(GNG11);ncbi_100520934(NOS1);ncbi_110259950(CACNA1H)	K07376+K04548+K04546+K13240+K04855
Human Diseases	Infectious disease: bacterial	Tuberculosis	7	163	0.0649162	ko05152	ncbi_595105(CASP8);ncbi_100154896(CASP10);ncbi_100628226(RFXANK);ncbi_396991(IFNG);ncbi_397106(IL10);ncbi_100518959(ATP6V0C);ncbi_100519402(ATP6V0A4)	K04398+K04400+K08062+K04687+K05443+K02155+K02154
Cellular Processes	Cell growth and death	Apoptosis	6	134	0.0719254	ko04210	ncbi_414381(CFLAR);ncbi_595105(CASP8);ncbi_100154896(CASP10);ncbi_100155744(Diablo);ncbi_100192445(PDPK1);ncbi_100517279(ITPR2)	K04724+K04398+K04400+K10522+K06276+K04959
Human Diseases	Infectious disease: viral	Human papillomavirus infection	11	313	0.0793521	ko05165	ncbi_595105(CASP8);ncbi_100037284(ITGB8);ncbi_100125959(MDM2);ncbi_100626716(COL1A2);ncbi_100518959(ATP6V0C);ncbi_100520468(CREB3L2);ncbi_100516839(WNT2);ncbi_100505408(Tsc2);ncbi_100519508(IKBKE);ncbi_100519402(ATP6V0A4);ncbi_110262227(FZD1)	K04398+K06591+K06643+K06236+K02155+K09048+K00182+K07207+K07211+K02154+K02432
Organismal Systems	Nervous system	Retrograde endocannabinoid signaling	6	140	0.0847588	ko04723	ncbi_100622110(NDUFA13);ncbi_100525083(NDUFB3);ncbi_100519790(GNGT1);ncbi_100522202(GNG11);ncbi_100623873(NDUFB10);ncbi_100517279(ITPR2)	K11353+K03959+K04548+K04546+K03966+K04959
Genetic Information Processing	Replication and repair	Fanconi anemia pathway	3	48	0.0861637	ko03460	ncbi_100514221(TELO2);ncbi_100521548(EME2);ncbi_100624116(RPA3)	K11137+K10883+K10740
Human Diseases	Endocrine and metabolic disease	Insulin resistance	5	109	0.0889005	ko04931	ncbi_733702(CD36);ncbi_100144531(PCK1);ncbi_100520468(CREB3L2);ncbi_100156510(MLXIP);ncbi_100192445(PDPK1)	K06259+K01596+K09048+K09113+K06276
Environmental Information Processing	Signal transduction	cAMP signaling pathway	8	213	0.0931198	ko04024	ncbi_396642(SSTR5);ncbi_100153287(HCAR1);ncbi_397498(CHRM2);ncbi_397560(TSHR);ncbi_100520468(CREB3L2);ncbi_397447(ROCK1);ncbi_100152555(RAP1B);ncbi_102164386(HCAR2)	K04221+K08401+K04130+K04249+K09048+K04514+K07836+K08402
Human Diseases	Infectious disease: viral	Human cytomegalovirus infection	8	215	0.0969717	ko05163	ncbi_595105(CASP8);ncbi_100125959(MDM2);ncbi_100520468(CREB3L2);ncbi_100505408(Tsc2);ncbi_397447(ROCK1);ncbi_100519790(GNGT1);ncbi_100522202(GNG11);ncbi_100517279(ITPR2)	K04398+K06643+K09048+K07207+K04514+K04548+K04546+K04959
Organismal Systems	Nervous system	Glutamatergic synapse	5	112	0.0970701	ko04724	ncbi_100519790(GNGT1);ncbi_100522202(GNG11);ncbi_100526210(HOMER3);ncbi_100523504(Grik4);ncbi_100517279(ITPR2)	K04548+K04546+K15010+K05204+K04959
Organismal Systems	Nervous system	Cholinergic synapse	5	112	0.0970701	ko04725	ncbi_397498(CHRM2);ncbi_100520468(CREB3L2);ncbi_100519790(GNGT1);ncbi_100522202(GNG11);ncbi_100517279(ITPR2)	K04130+K09048+K04548+K04546+K04959
Organismal Systems	Development and regeneration	Axon guidance	7	180	0.0976655	ko04360	ncbi_654328(MET);ncbi_492315(BMP7);ncbi_100524100(SEMA3E);ncbi_397447(ROCK1);ncbi_100518625(SRGAP2);ncbi_100624508(SEMA3C);ncbi_100622906(NTN3)	K05099+K16621+K06840+K04514+K07526+K06840+K06844
Genetic Information Processing	Translation	Nucleocytoplasmic transport	6	146	0.0987798	ko03013	ncbi_100125839(RAE1);ncbi_100533196(UBE2I);ncbi_100737559(RNPS1);ncbi_100738783(UPF1);ncbi_100516909(NUP107);ncbi_100625217(THOC1)	K14298+K10577+K14325+K14326+K14301+K12878
Human Diseases	Endocrine and metabolic disease	Non-alcoholic fatty liver disease	6	146	0.0987798	ko04932	ncbi_595105(CASP8);ncbi_100622110(NDUFA13);ncbi_100524613(UQCRC2);ncbi_100525083(NDUFB3);ncbi_100156510(MLXIP);ncbi_100623873(NDUFB10)	K04398+K11353+K00415+K03959+K09113+K03966
Organismal Systems	Environmental adaptation	Thermogenesis	8	217	0.100914	ko04714	ncbi_733640(PRKG1);ncbi_100622110(NDUFA13);ncbi_100524613(UQCRC2);ncbi_100525083(NDUFB3);ncbi_100520468(CREB3L2);ncbi_100505408(Tsc2);ncbi_100738908(MLST8);ncbi_100623873(NDUFB10)	K07376+K11353+K00415+K03959+K09048+K07207+K08266+K03966
Organismal Systems	Excretory system	Collecting duct acid secretion	2	25	0.10207	ko04966	ncbi_100518959(ATP6V0C);ncbi_100519402(ATP6V0A4)	K02155+K02154
Human Diseases	Cancer: overview	Viral carcinogenesis	7	183	0.104249	ko05203	ncbi_595105(CASP8);ncbi_100125959(MDM2);ncbi_100512981(SCIN);ncbi_100521986(MAPKAPK2);ncbi_100520468(CREB3L2);ncbi_100154605(GTF2A1);ncbi_100523163(HDAC9)	K04398+K06643+K05768+K04443+K09048+K03122+K11409
Environmental Information Processing	Signaling molecules and interaction	Viral protein interaction with cytokine and cytokine receptor	4	84	0.11021	ko04061	ncbi_397106(IL10);ncbi_100038024(IL19);ncbi_100739374(Il24);ncbi_100522695(IL20)	K05443+K05444+K22668+K22667
Human Diseases	Infectious disease: viral	Influenza A	6	152	0.113958	ko05164	ncbi_595105(CASP8);ncbi_100125839(RAE1);ncbi_396991(IFNG);ncbi_397389(MCT7);ncbi_100519508(IKBKE);ncbi_110255206(MCT7)	K04398+K14298+K04687+K01340+K07211+K01340
Genetic Information Processing	Translation	mRNA surveillance pathway	4	86	0.117444	ko03015	ncbi_100126292(Cstf1);ncbi_100737559(RNPS1);ncbi_100738783(UPF1);ncbi_100625964(SMG1)	K14406+K14325+K14326+K08873
Metabolism	Metabolism of cofactors and vitamins	Retinol metabolism	3	56	0.122171	ko00830	ncbi_100525616(AOX2);ncbi_100523701(AOX1);ncbi_100521659(CYP26B1)	K00157+K00157+K12664
Environmental Information Processing	Signal transduction	Ras signaling pathway	8	229	0.126423	ko04014	ncbi_654328(MET);ncbi_100525120(HGF);ncbi_100519054(KSR2);ncbi_100152555(RAP1B);ncbi_100519790(GNGT1);ncbi_100522202(GNG11);ncbi_100622254(Rala);ncbi_100521638(RASSF5)	K05099+K05460+K18529+K07836+K04548+K04546+K07834+K08015
Organismal Systems	Immune system	Platelet activation	5	122	0.126907	ko04611	ncbi_733640(PRKG1);ncbi_100626716(COL1A2);ncbi_397447(ROCK1);ncbi_100152555(RAP1B);ncbi_100517279(ITPR2)	K07376+K06236+K04514+K07836+K04959
Environmental Information Processing	Signal transduction	TGF-beta signaling pathway	4	89	0.128672	ko04350	ncbi_492315(BMP7);ncbi_574073(Nog);ncbi_396991(IFNG);ncbi_397447(ROCK1)	K16621+K04658+K04687+K04514
Organismal Systems	Nervous system	GABAergic synapse	4	89	0.128672	ko04727	ncbi_100521161(PLCL1);ncbi_100519790(GNGT1);ncbi_100522202(GNG11);ncbi_100511477(TRAK2)	K15375+K04548+K04546+K15374
Organismal Systems	Nervous system	Long-term depression	3	58	0.131916	ko04730	ncbi_733640(PRKG1);ncbi_100520934(NOS1);ncbi_100517279(ITPR2)	K07376+K13240+K04959
Organismal Systems	Endocrine system	Relaxin signaling pathway	5	128	0.146609	ko04926	ncbi_100626716(COL1A2);ncbi_100520468(CREB3L2);ncbi_100519790(GNGT1);ncbi_100522202(GNG11);ncbi_100520934(NOS1)	K06236+K09048+K04548+K04546+K13240
Environmental Information Processing	Signal transduction	FoxO signaling pathway	5	129	0.150014	ko04068	ncbi_100125959(MDM2);ncbi_100144531(PCK1);ncbi_397106(IL10);ncbi_100526210(HOMER3);ncbi_100192445(PDPK1)	K06643+K01596+K05443+K15010+K06276
Human Diseases	Neurodegenerative disease	Alzheimer disease	10	316	0.150879	ko05010	ncbi_595105(CASP8);ncbi_100157640(DKK1);ncbi_100622110(NDUFA13);ncbi_100524613(UQCRC2);ncbi_100525083(NDUFB3);ncbi_100516839(WNT2);ncbi_100520934(NOS1);ncbi_100623873(NDUFB10);ncbi_100517279(ITPR2);ncbi_110262227(FZD1)	K04398+K02165+K11353+K00415+K03959+K00182+K13240+K03966+K04959+K02432
Organismal Systems	Endocrine system	Cortisol synthesis and secretion	3	62	0.152178	ko04927	ncbi_100520468(CREB3L2);ncbi_110259950(CACNA1H);ncbi_100517279(ITPR2)	K09048+K04855+K04959
Human Diseases	Infectious disease: parasitic	Amoebiasis	4	95	0.152396	ko05146	ncbi_100626716(COL1A2);ncbi_396991(IFNG);ncbi_397106(IL10);ncbi_100627693(RAB7B)	K06236+K04687+K05443+K07898
Genetic Information Processing	Folding, sorting and degradation	SNARE interactions in vesicular transport	2	32	0.153248	ko04130	ncbi_100144526(Stx16);ncbi_100522390(BET1)	K08489+K08504
Organismal Systems	Immune system	RIG-I-like receptor signaling pathway	3	63	0.157392	ko04622	ncbi_595105(CASP8);ncbi_100154896(CASP10);ncbi_100519508(IKBKE)	K04398+K04400+K07211
Cellular Processes	Cell growth and death	Apoptosis - multiple species	2	33	0.160921	ko04215	ncbi_595105(CASP8);ncbi_100155744(Diablo)	K04398+K10522
Environmental Information Processing	Signal transduction	Apelin signaling pathway	5	133	0.163966	ko04371	ncbi_100519790(GNGT1);ncbi_100522202(GNG11);ncbi_100520934(NOS1);ncbi_733675(MEF2B);ncbi_100517279(ITPR2)	K04548+K04546+K13240+K09261+K04959
Environmental Information Processing	Signal transduction	MAPK signaling pathway	9	284	0.166286	ko04010	ncbi_654328(MET);ncbi_397377(CACNA2D1);ncbi_100521718(Mapk8ip3);ncbi_100525120(HGF);ncbi_100521986(MAPKAPK2);ncbi_100626141(ELK4);ncbi_100152555(RAP1B);ncbi_100525789(ERBB4);ncbi_110259950(CACNA1H)	K05099+K04858+K04436+K05460+K04443+K04376+K07836+K05085+K04855
Cellular Processes	Transport and catabolism	Autophagy - animal	5	135	0.171131	ko04140	ncbi_414381(CFLAR);ncbi_100505408(Tsc2);ncbi_100627693(RAB7B);ncbi_100738908(MLST8);ncbi_100192445(PDPK1)	K04724+K07207+K07898+K08266+K06276
Human Diseases	Cancer: overview	Transcriptional misregulation in cancer	6	172	0.172262	ko05202	ncbi_654328(MET);ncbi_100125959(MDM2);ncbi_100515258(BAIAP3);ncbi_100626141(ELK4);ncbi_100626235(SLC45A3);ncbi_100515962(CDK14)	K05099+K06643+K15621+K04376+K15379+K08821
Human Diseases	Immune disease	Inflammatory bowel disease	3	66	0.173353	ko05321	ncbi_396991(IFNG);ncbi_397106(IL10);ncbi_595104(IL22)	K04687+K05443+K05445
Metabolism	Metabolism of cofactors and vitamins	Nicotinate and nicotinamide metabolism	2	35	0.176468	ko00760	ncbi_100525616(AOX2);ncbi_100523701(AOX1)	K00157+K00157
Human Diseases	Infectious disease: parasitic	Toxoplasmosis	4	101	0.177639	ko05145	ncbi_595105(CASP8);ncbi_396991(IFNG);ncbi_397106(IL10);ncbi_100192445(PDPK1)	K04398+K04687+K05443+K06276
Organismal Systems	Endocrine system	Thyroid hormone synthesis	3	67	0.178773	ko04918	ncbi_397560(TSHR);ncbi_100520468(CREB3L2);ncbi_100517279(ITPR2)	K04249+K09048+K04959
Human Diseases	Cancer: specific types	Renal cell carcinoma	3	68	0.184239	ko05211	ncbi_654328(MET);ncbi_100525120(HGF);ncbi_100152555(RAP1B)	K05099+K05460+K07836
Human Diseases	Cancer: specific types	Melanoma	3	68	0.184239	ko05218	ncbi_654328(MET);ncbi_100125959(MDM2);ncbi_100525120(HGF)	K05099+K06643+K05460
Human Diseases	Infectious disease: parasitic	African trypanosomiasis	2	36	0.184328	ko05143	ncbi_396991(IFNG);ncbi_397106(IL10)	K04687+K05443
Human Diseases	Infectious disease: viral	Kaposi sarcoma-associated herpesvirus infection	6	177	0.188496	ko05167	ncbi_595105(CASP8);ncbi_100521986(MAPKAPK2);ncbi_100519790(GNGT1);ncbi_100522202(GNG11);ncbi_100519508(IKBKE);ncbi_100517279(ITPR2)	K04398+K04443+K04548+K04546+K07211+K04959
Human Diseases	Drug resistance: antineoplastic	Platinum drug resistance	3	69	0.18975	ko01524	ncbi_595105(CASP8);ncbi_100125959(MDM2);ncbi_100192445(PDPK1)	K04398+K06643+K06276
Cellular Processes	Cell growth and death	p53 signaling pathway	3	69	0.18975	ko04115	ncbi_595105(CASP8);ncbi_100125959(MDM2);ncbi_100505408(Tsc2)	K04398+K06643+K07207
Metabolism	Carbohydrate metabolism	Pyruvate metabolism	2	37	0.192238	ko00620	ncbi_100144531(PCK1);ncbi_100624780(Hagh)	K01596+K01069
Organismal Systems	Excretory system	Aldosterone-regulated sodium reabsorption	2	37	0.192238	ko04960	ncbi_100192448(SLC9A3R2);ncbi_100192445(PDPK1)	K13358+K06276
Environmental Information Processing	Signaling molecules and interaction	Neuroactive ligand-receptor interaction	10	337	0.19906	ko04080	ncbi_396642(SSTR5);ncbi_100141404(MC3R);ncbi_100038015(LPAR2);ncbi_396680(NPW);ncbi_397498(CHRM2);ncbi_397560(TSHR);ncbi_397638(CALCR);ncbi_100525179(TAC1);ncbi_100517909(AVPR1B);ncbi_100523504(Grik4)	K04221+K04201+K04291+K23141+K04130+K04249+K04576+K05239+K04227+K05204
Human Diseases	Infectious disease: parasitic	Chagas disease	4	106	0.19968	ko05142	ncbi_414381(CFLAR);ncbi_595105(CASP8);ncbi_396991(IFNG);ncbi_397106(IL10)	K04724+K04398+K04687+K05443
Environmental Information Processing	Signal transduction	TNF signaling pathway	4	107	0.204185	ko04668	ncbi_414381(CFLAR);ncbi_595105(CASP8);ncbi_100154896(CASP10);ncbi_100520468(CREB3L2)	K04724+K04398+K04400+K09048
Human Diseases	Infectious disease: bacterial	Bacterial invasion of epithelial cells	3	72	0.206524	ko05100	ncbi_654328(MET);ncbi_100125375(CAV2);ncbi_404693(CAV1)	K05099+K12958+K06278
Human Diseases	Infectious disease: bacterial	Pertussis	3	73	0.212191	ko05133	ncbi_397106(IL10);ncbi_100520583(C4BPB);ncbi_100520761(C4BPA)	K05443+K04003+K04002
Environmental Information Processing	Signal transduction	Phospholipase D signaling pathway	5	147	0.21649	ko04072	ncbi_100038015(LPAR2);ncbi_100517909(AVPR1B);ncbi_100505408(Tsc2);ncbi_100622254(Rala);ncbi_100521167(DGKI)	K04291+K04227+K07207+K07834+K00901
Organismal Systems	Endocrine system	PPAR signaling pathway	3	75	0.223622	ko03320	ncbi_733702(CD36);ncbi_100144531(PCK1);ncbi_100192445(PDPK1)	K06259+K01596+K06276
Organismal Systems	Digestive system	Salivary secretion	3	75	0.223622	ko04970	ncbi_733640(PRKG1);ncbi_100520934(NOS1);ncbi_100517279(ITPR2)	K07376+K13240+K04959
Human Diseases	Immune disease	Allograft rejection	2	42	0.232339	ko05330	ncbi_396991(IFNG);ncbi_397106(IL10)	K04687+K05443
Organismal Systems	Endocrine system	Thyroid hormone signaling pathway	4	114	0.236508	ko04919	ncbi_100125959(MDM2);ncbi_100505408(Tsc2);ncbi_100523270(PFKFB2);ncbi_100192445(PDPK1)	K06643+K07207+K19029+K06276
Cellular Processes	Cell growth and death	Cellular senescence	5	153	0.240471	ko04218	ncbi_100125959(MDM2);ncbi_100521986(MAPKAPK2);ncbi_100505408(Tsc2);ncbi_100521638(RASSF5);ncbi_100517279(ITPR2)	K06643+K04443+K07207+K08015+K04959
Organismal Systems	Endocrine system	Growth hormone synthesis, secretion and action	4	116	0.245964	ko04935	ncbi_396642(SSTR5);ncbi_397322(IGFALS);ncbi_100520468(CREB3L2);ncbi_100517279(ITPR2)	K04221+K17256+K09048+K04959
Organismal Systems	Immune system	Complement and coagulation cascades	3	79	0.246829	ko04610	ncbi_397230(MBL2);ncbi_100520583(C4BPB);ncbi_100520761(C4BPA)	K03991+K04003+K04002
Genetic Information Processing	Folding, sorting and degradation	Proteasome	2	44	0.24854	ko03050	ncbi_396991(IFNG);ncbi_102157770(ADRM1)	K04687+K06691
Environmental Information Processing	Signal transduction	Calcium signaling pathway	6	195	0.25131	ko04020	ncbi_397498(CHRM2);ncbi_100517909(AVPR1B);ncbi_100520934(NOS1);ncbi_100525789(ERBB4);ncbi_110259950(CACNA1H);ncbi_100517279(ITPR2)	K04130+K04227+K13240+K05085+K04855+K04959
Metabolism	Amino acid metabolism	Tryptophan metabolism	2	45	0.256657	ko00380	ncbi_100525616(AOX2);ncbi_100523701(AOX1)	K00157+K00157
Human Diseases	Cancer: overview	MicroRNAs in cancer	5	157	0.256848	ko05206	ncbi_654328(MET);ncbi_100125959(MDM2);ncbi_100533196(UBE2I);ncbi_100626235(SLC45A3);ncbi_397447(ROCK1)	K05099+K06643+K10577+K15379+K04514
Environmental Information Processing	Signaling molecules and interaction	ECM-receptor interaction	3	81	0.258573	ko04512	ncbi_733702(CD36);ncbi_100037284(ITGB8);ncbi_100626716(COL1A2)	K06259+K06591+K06236
Metabolism	Xenobiotics biodegradation and metabolism	Drug metabolism - cytochrome P450	2	47	0.2729	ko00982	ncbi_100525616(AOX2);ncbi_100523701(AOX1)	K00157+K00157
Human Diseases	Endocrine and metabolic disease	Type I diabetes mellitus	2	47	0.2729	ko04940	ncbi_396991(IFNG);ncbi_100511342(ICA1)	K04687+K19863
Organismal Systems	Digestive system	Cholesterol metabolism	2	47	0.2729	ko04979	ncbi_733702(CD36);ncbi_100144536(VAPB)	K06259+K10707
Organismal Systems	Immune system	Intestinal immune network for IgA production	2	48	0.281019	ko04672	ncbi_397106(IL10);ncbi_397315(PIGR)	K05443+K13073
Cellular Processes	Transport and catabolism	Lysosome	4	124	0.284541	ko04142	ncbi_100155346(ABCB9);ncbi_100518959(ATP6V0C);ncbi_100522604(GNPTG);ncbi_100519402(ATP6V0A4)	K05656+K02155+K10087+K02154
Environmental Information Processing	Signal transduction	cGMP-PKG signaling pathway	5	165	0.290356	ko04022	ncbi_733640(PRKG1);ncbi_100520468(CREB3L2);ncbi_397447(ROCK1);ncbi_733675(MEF2B);ncbi_100517279(ITPR2)	K07376+K09048+K04514+K09261+K04959
Metabolism	Amino acid metabolism	Valine, leucine and isoleucine degradation	2	50	0.297233	ko00280	ncbi_100525616(AOX2);ncbi_100523701(AOX1)	K00157+K00157
Genetic Information Processing	Translation	Ribosome	4	127	0.299248	ko03010	ncbi_100623540(RPL39);ncbi_100626041(RPS15A);ncbi_100622679(RPL3L);ncbi_100624157(RPS2)	K02924+K02957+K02925+K02981
Organismal Systems	Immune system	IL-17 signaling pathway	3	88	0.300171	ko04657	ncbi_595105(CASP8);ncbi_396991(IFNG);ncbi_100519508(IKBKE)	K04398+K04687+K07211
Human Diseases	Cancer: overview	Pathways in cancer	13	503	0.300716	ko05200	ncbi_595105(CASP8);ncbi_654328(MET);ncbi_100125959(MDM2);ncbi_100038015(LPAR2);ncbi_396991(IFNG);ncbi_100525120(HGF);ncbi_100516839(WNT2);ncbi_397447(ROCK1);ncbi_100519790(GNGT1);ncbi_100522202(GNG11);ncbi_100622254(Rala);ncbi_100521638(RASSF5);ncbi_110262227(FZD1)	K04398+K05099+K06643+K04291+K04687+K05460+K00182+K04514+K04548+K04546+K07834+K08015+K02432
Human Diseases	Neurodegenerative disease	Huntington disease	7	250	0.302571	ko05016	ncbi_595105(CASP8);ncbi_100622110(NDUFA13);ncbi_100524613(UQCRC2);ncbi_100525083(NDUFB3);ncbi_100520468(CREB3L2);ncbi_100620543(DNAH11);ncbi_100623873(NDUFB10)	K04398+K11353+K00415+K03959+K09048+K10408+K03966
Organismal Systems	Nervous system	Dopaminergic synapse	4	128	0.304172	ko04728	ncbi_100520468(CREB3L2);ncbi_100519790(GNGT1);ncbi_100522202(GNG11);ncbi_100517279(ITPR2)	K09048+K04548+K04546+K04959
Human Diseases	Immune disease	Autoimmune thyroid disease	2	51	0.305321	ko05320	ncbi_397106(IL10);ncbi_397560(TSHR)	K05443+K04249
Environmental Information Processing	Signal transduction	Rap1 signaling pathway	6	211	0.311387	ko04015	ncbi_654328(MET);ncbi_100038015(LPAR2);ncbi_100525120(HGF);ncbi_100152555(RAP1B);ncbi_100622254(Rala);ncbi_100521638(RASSF5)	K05099+K04291+K05460+K07836+K07834+K08015
Metabolism	Lipid metabolism	Primary bile acid biosynthesis	1	17	0.312447	ko00120	ncbi_100520813(AKR1D1)	K00251
Organismal Systems	Circulatory system	Vascular smooth muscle contraction	4	130	0.314047	ko04270	ncbi_733640(PRKG1);ncbi_100517909(AVPR1B);ncbi_397447(ROCK1);ncbi_100517279(ITPR2)	K07376+K04227+K04514+K04959
Human Diseases	Neurodegenerative disease	Parkinson disease	4	130	0.314047	ko05012	ncbi_100622110(NDUFA13);ncbi_100524613(UQCRC2);ncbi_100525083(NDUFB3);ncbi_100623873(NDUFB10)	K11353+K00415+K03959+K03966
Human Diseases	Immune disease	Rheumatoid arthritis	3	91	0.318132	ko05323	ncbi_396991(IFNG);ncbi_100518959(ATP6V0C);ncbi_100519402(ATP6V0A4)	K04687+K02155+K02154
Organismal Systems	Endocrine system	Aldosterone synthesis and secretion	3	92	0.324125	ko04925	ncbi_100520468(CREB3L2);ncbi_110259950(CACNA1H);ncbi_100517279(ITPR2)	K09048+K04855+K04959
Human Diseases	Infectious disease: bacterial	Legionellosis	2	54	0.329472	ko05134	ncbi_595105(CASP8);ncbi_100141471(CLK1)	K04398+K23561
Organismal Systems	Immune system	Cytosolic DNA-sensing pathway	2	55	0.337475	ko04623	ncbi_100144524(ZBP1);ncbi_100519508(IKBKE)	K12965+K07211
Organismal Systems	Endocrine system	Regulation of lipolysis in adipocytes	2	55	0.337475	ko04923	ncbi_733640(PRKG1);ncbi_397560(TSHR)	K07376+K04249
Human Diseases	Cancer: overview	Choline metabolism in cancer	3	95	0.342103	ko05231	ncbi_100505408(Tsc2);ncbi_100521167(DGKI);ncbi_100192445(PDPK1)	K07207+K00901+K06276
Metabolism	Amino acid metabolism	Arginine biosynthesis	1	19	0.342127	ko00220	ncbi_100520934(NOS1)	K13240
Human Diseases	Cancer: specific types	Prostate cancer	3	96	0.34809	ko05215	ncbi_100125959(MDM2);ncbi_100520468(CREB3L2);ncbi_100192445(PDPK1)	K06643+K09048+K06276
Metabolism	Glycan biosynthesis and metabolism	Glycosaminoglycan biosynthesis - chondroitin sulfate / dermatan sulfate	1	20	0.356486	ko00532	ncbi_100514160(XYLT1)	K00771
Organismal Systems	Endocrine system	Melanogenesis	3	98	0.360048	ko04916	ncbi_100520468(CREB3L2);ncbi_100516839(WNT2);ncbi_110262227(FZD1)	K09048+K00182+K02432
Human Diseases	Immune disease	Systemic lupus erythematosus	3	98	0.360048	ko05322	ncbi_396991(IFNG);ncbi_397106(IL10);ncbi_100524872(SNRPD1)	K04687+K05443+K11087
Environmental Information Processing	Signaling molecules and interaction	Cell adhesion molecules	4	140	0.363721	ko04514	ncbi_100037284(ITGB8);ncbi_110255467(CNTN2);ncbi_100624854(PTPRM);ncbi_106507646(NEGR1)	K06591+K06760+K05693+K06775
Metabolism	Amino acid metabolism	Phenylalanine metabolism	1	21	0.370533	ko00360	ncbi_397443(HPD)	K00457
Genetic Information Processing	Replication and repair	Mismatch repair	1	21	0.370533	ko03430	ncbi_100624116(RPA3)	K10740
Organismal Systems	Excretory system	Proximal tubule bicarbonate reclamation	1	21	0.370533	ko04964	ncbi_100144531(PCK1)	K01596
Organismal Systems	Endocrine system	Glucagon signaling pathway	3	100	0.371975	ko04922	ncbi_100144531(PCK1);ncbi_100520468(CREB3L2);ncbi_100517279(ITPR2)	K01596+K09048+K04959
Cellular Processes	Cell growth and death	Necroptosis	4	144	0.383606	ko04217	ncbi_414381(CFLAR);ncbi_595105(CASP8);ncbi_100144524(ZBP1);ncbi_396991(IFNG)	K04724+K04398+K12965+K04687
Human Diseases	Infectious disease: viral	Hepatitis C	4	144	0.383606	ko05160	ncbi_414381(CFLAR);ncbi_595105(CASP8);ncbi_396991(IFNG);ncbi_100519508(IKBKE)	K04724+K04398+K04687+K07211
Metabolism	Carbohydrate metabolism	Pentose and glucuronate interconversions	1	22	0.384275	ko00040	ncbi_100623666(CRPPA)	K21031
Metabolism	Glycan biosynthesis and metabolism	Mannose type O-glycan biosynthesis	1	22	0.384275	ko00515	ncbi_100623666(CRPPA)	K21031
Human Diseases	Cancer: specific types	Gastric cancer	4	145	0.388569	ko05226	ncbi_654328(MET);ncbi_100525120(HGF);ncbi_100516839(WNT2);ncbi_110262227(FZD1)	K05099+K05460+K00182+K02432
Organismal Systems	Immune system	Antigen processing and presentation	2	62	0.392563	ko04612	ncbi_100628226(RFXANK);ncbi_396991(IFNG)	K08062+K04687
Human Diseases	Cancer: specific types	Basal cell carcinoma	2	62	0.392563	ko05217	ncbi_100516839(WNT2);ncbi_110262227(FZD1)	K00182+K02432
Human Diseases	Cardiovascular disease	Viral myocarditis	2	63	0.400274	ko05416	ncbi_595105(CASP8);ncbi_404693(CAV1)	K04398+K06278
Organismal Systems	Immune system	T cell receptor signaling pathway	3	105	0.401595	ko04660	ncbi_396991(IFNG);ncbi_397106(IL10);ncbi_100192445(PDPK1)	K04687+K05443+K06276
Organismal Systems	Endocrine system	GnRH secretion	2	64	0.407939	ko04929	ncbi_110259950(CACNA1H);ncbi_100517279(ITPR2)	K04855+K04959
Human Diseases	Cancer: specific types	Non-small cell lung cancer	2	64	0.407939	ko05223	ncbi_100521638(RASSF5);ncbi_100192445(PDPK1)	K08015+K06276
Metabolism	Glycan biosynthesis and metabolism	Glycosaminoglycan biosynthesis - heparan sulfate / heparin	1	24	0.410872	ko00534	ncbi_100514160(XYLT1)	K00771
Cellular Processes	Transport and catabolism	Endocytosis	6	237	0.412788	ko04144	ncbi_100037958(CAPZA2);ncbi_100125959(MDM2);ncbi_100125375(CAV2);ncbi_100144535(RAB22A);ncbi_100152918(VPS37B);ncbi_404693(CAV1)	K10364+K06643+K12958+K07891+K12185+K06278
Organismal Systems	Immune system	Th17 cell differentiation	3	107	0.413341	ko04659	ncbi_396654(AHR);ncbi_396991(IFNG);ncbi_595104(IL22)	K09093+K04687+K05445
Organismal Systems	Nervous system	Long-term potentiation	2	65	0.415556	ko04720	ncbi_100152555(RAP1B);ncbi_100517279(ITPR2)	K07836+K04959
Human Diseases	Substance dependence	Alcoholism	4	152	0.423129	ko05034	ncbi_100520468(CREB3L2);ncbi_100519790(GNGT1);ncbi_100522202(GNG11);ncbi_100523163(HDAC9)	K09048+K04548+K04546+K11409
Organismal Systems	Sensory system	Phototransduction	1	25	0.423739	ko04744	ncbi_100519790(GNGT1)	K04548
Organismal Systems	Immune system	Leukocyte transendothelial migration	3	109	0.425014	ko04670	ncbi_397447(ROCK1);ncbi_100152555(RAP1B);ncbi_100521638(RASSF5)	K04514+K07836+K08015
Organismal Systems	Nervous system	Serotonergic synapse	3	111	0.436609	ko04726	ncbi_100519790(GNGT1);ncbi_100522202(GNG11);ncbi_100517279(ITPR2)	K04548+K04546+K04959
Human Diseases	Infectious disease: viral	Hepatitis B	4	156	0.442679	ko05161	ncbi_595105(CASP8);ncbi_100154896(CASP10);ncbi_100520468(CREB3L2);ncbi_100519508(IKBKE)	K04398+K04400+K09048+K07211
Cellular Processes	Cellular community - eukaryotes	Adherens junction	2	69	0.445524	ko04520	ncbi_654328(MET);ncbi_100624854(PTPRM)	K05099+K05693
Human Diseases	Infectious disease: parasitic	Leishmaniasis	2	69	0.445524	ko05140	ncbi_396991(IFNG);ncbi_397106(IL10)	K04687+K05443
Cellular Processes	Cell motility	Regulation of actin cytoskeleton	5	201	0.445964	ko04810	ncbi_100037284(ITGB8);ncbi_100038015(LPAR2);ncbi_100512981(SCIN);ncbi_397498(CHRM2);ncbi_397447(ROCK1)	K06591+K04291+K05768+K04130+K04514
Human Diseases	Cancer: specific types	Hepatocellular carcinoma	4	157	0.447537	ko05225	ncbi_654328(MET);ncbi_100525120(HGF);ncbi_100516839(WNT2);ncbi_110262227(FZD1)	K05099+K05460+K00182+K02432
Metabolism	Glycan biosynthesis and metabolism	Glycosphingolipid biosynthesis - lacto and neolacto series	1	27	0.44864	ko00601	ncbi_100736645(B3GNT4)	K07971
Organismal Systems	Endocrine system	Adipocytokine signaling pathway	2	71	0.460188	ko04920	ncbi_733702(CD36);ncbi_100144531(PCK1)	K06259+K01596
Environmental Information Processing	Signal transduction	Sphingolipid signaling pathway	3	117	0.470844	ko04071	ncbi_100525450(CERS1);ncbi_397447(ROCK1);ncbi_100192445(PDPK1)	K04710+K04514+K06276
Organismal Systems	Nervous system	Neurotrophin signaling pathway	3	117	0.470844	ko04722	ncbi_100521986(MAPKAPK2);ncbi_100152555(RAP1B);ncbi_100192445(PDPK1)	K04443+K07836+K06276
Metabolism	Carbohydrate metabolism	Citrate cycle (TCA cycle)	1	29	0.472471	ko00020	ncbi_100144531(PCK1)	K01596
Genetic Information Processing	Transcription	RNA polymerase	1	29	0.472471	ko03020	ncbi_100517907(TWISTNB)	K03004
Organismal Systems	Environmental adaptation	Circadian rhythm	1	29	0.472471	ko04710	ncbi_100626912(BHLHE41)	K03730
Human Diseases	Immune disease	Asthma	1	29	0.472471	ko05310	ncbi_397106(IL10)	K05443
Genetic Information Processing	Translation	Ribosome biogenesis in eukaryotes	2	73	0.474625	ko03008	ncbi_100512042(REXO5);ncbi_100623969(TBL3)	K14570+K14555
Human Diseases	Cardiovascular disease	Arrhythmogenic right ventricular cardiomyopathy	2	73	0.474625	ko05412	ncbi_100037284(ITGB8);ncbi_397377(CACNA2D1)	K06591+K04858
Metabolism	Carbohydrate metabolism	Glyoxylate and dicarboxylate metabolism	1	30	0.484	ko00630	ncbi_100739035(PGP)	K19269
Organismal Systems	Nervous system	Synaptic vesicle cycle	2	76	0.495841	ko04721	ncbi_100518959(ATP6V0C);ncbi_100519402(ATP6V0A4)	K02155+K02154
Metabolism	Global and overview maps	Metabolic pathways	31	1404	0.497313	ko01100	ncbi_100144531(PCK1);ncbi_100312961(ASNS);ncbi_100512595(ACSM4);ncbi_100514398(NME3);ncbi_100622110(NDUFA13);ncbi_100525616(AOX2);ncbi_100523701(AOX1);ncbi_397443(HPD);ncbi_100525450(CERS1);ncbi_100524613(UQCRC2);ncbi_100510957(ACSM2B);ncbi_100511318(ACSM5);ncbi_100512220(ACSM3);ncbi_100518959(ATP6V0C);ncbi_100521659(CYP26B1);ncbi_100525083(NDUFB3);ncbi_100739035(PGP);ncbi_100511477(TRAK2);ncbi_1…	K01596+K01953+K01896+K00940+K11353+K00157+K00157+K00457+K04710+K00415+K01896+K01896+K01896+K02155+K12664+K03959+K19269+K15374+K01443+K19029+K21031+K13240+K07971+K11422+K00251+K02154+K00901+K06134+K00771+K03966+K01069
Metabolism	Carbohydrate metabolism	Fructose and mannose metabolism	1	32	0.506312	ko00051	ncbi_100523270(PFKFB2)	K19029
Cellular Processes	Transport and catabolism	Autophagy - other	1	32	0.506312	ko04136	ncbi_100738908(MLST8)	K08266
Human Diseases	Drug resistance: antineoplastic	EGFR tyrosine kinase inhibitor resistance	2	78	0.509682	ko01521	ncbi_654328(MET);ncbi_100525120(HGF)	K05099+K05460
Human Diseases	Infectious disease: bacterial	Staphylococcus aureus infection	2	78	0.509682	ko05150	ncbi_397106(IL10);ncbi_397230(MBL2)	K05443+K03991
Genetic Information Processing	Replication and repair	Base excision repair	1	33	0.517105	ko03410	ncbi_100516255(NTHL1)	K10773
Human Diseases	Immune disease	Primary immunodeficiency	1	33	0.517105	ko05340	ncbi_100628226(RFXANK)	K08062
Genetic Information Processing	Replication and repair	DNA replication	1	34	0.527664	ko03030	ncbi_100624116(RPA3)	K10740
Organismal Systems	Immune system	Chemokine signaling pathway	4	176	0.536813	ko04062	ncbi_397447(ROCK1);ncbi_100152555(RAP1B);ncbi_100519790(GNGT1);ncbi_100522202(GNG11)	K04514+K07836+K04548+K04546
Organismal Systems	Circulatory system	Cardiac muscle contraction	2	83	0.543186	ko04260	ncbi_397377(CACNA2D1);ncbi_100524613(UQCRC2)	K04858+K00415
Organismal Systems	Endocrine system	Insulin secretion	2	84	0.549695	ko04911	ncbi_100520468(CREB3L2);ncbi_100524640(PCLO)	K09048+K16882
Cellular Processes	Cellular community - eukaryotes	Gap junction	2	85	0.556139	ko04540	ncbi_733640(PRKG1);ncbi_100517279(ITPR2)	K07376+K04959
Human Diseases	Cardiovascular disease	Fluid shear stress and atherosclerosis	3	133	0.557115	ko05418	ncbi_100125375(CAV2);ncbi_404693(CAV1);ncbi_396991(IFNG)	K12958+K06278+K04687
Metabolism	Amino acid metabolism	Alanine, aspartate and glutamate metabolism	1	37	0.557983	ko00250	ncbi_100312961(ASNS)	K01953
Human Diseases	Immune disease	Graft-versus-host disease	1	37	0.557983	ko05332	ncbi_396991(IFNG)	K04687
Human Diseases	Cardiovascular disease	Hypertrophic cardiomyopathy	2	86	0.562518	ko05410	ncbi_100037284(ITGB8);ncbi_397377(CACNA2D1)	K06591+K04858
Organismal Systems	Digestive system	Fat digestion and absorption	1	38	0.567653	ko04975	ncbi_733702(CD36)	K06259
Human Diseases	Cancer: specific types	Bladder cancer	1	38	0.567653	ko05219	ncbi_100125959(MDM2)	K06643
Cellular Processes	Cellular community - eukaryotes	Signaling pathways regulating pluripotency of stem cells	3	136	0.572345	ko04550	ncbi_100286863(Dlx5);ncbi_100516839(WNT2);ncbi_110262227(FZD1)	K18489+K00182+K02432
Genetic Information Processing	Replication and repair	Homologous recombination	1	39	0.577113	ko03440	ncbi_100624116(RPA3)	K10740
Organismal Systems	Aging	Longevity regulating pathway	2	89	0.581261	ko04211	ncbi_100520468(CREB3L2);ncbi_100505408(Tsc2)	K09048+K07207
Organismal Systems	Endocrine system	Insulin signaling pathway	3	138	0.582318	ko04910	ncbi_100144531(PCK1);ncbi_100505408(Tsc2);ncbi_100192445(PDPK1)	K01596+K07207+K06276
Organismal Systems	Digestive system	Protein digestion and absorption	2	90	0.587378	ko04974	ncbi_100626716(COL1A2);ncbi_100510974(COL28A1)	K06236+K23619
Human Diseases	Substance dependence	Morphine addiction	2	91	0.593428	ko05032	ncbi_100519790(GNGT1);ncbi_100522202(GNG11)	K04548+K04546
Human Diseases	Cardiovascular disease	Dilated cardiomyopathy	2	91	0.593428	ko05414	ncbi_100037284(ITGB8);ncbi_397377(CACNA2D1)	K06591+K04858
Metabolism	Lipid metabolism	Fatty acid degradation	1	41	0.595419	ko00071	ncbi_100738177(ECI1)	K13238
Organismal Systems	Digestive system	Pancreatic secretion	2	93	0.605331	ko04972	ncbi_100152555(RAP1B);ncbi_100517279(ITPR2)	K07836+K04959
Genetic Information Processing	Transcription	Basal transcription factors	1	43	0.612938	ko03022	ncbi_100154605(GTF2A1)	K03122
Genetic Information Processing	Replication and repair	Nucleotide excision repair	1	43	0.612938	ko03420	ncbi_100624116(RPA3)	K10740
Organismal Systems	Excretory system	Vasopressin-regulated water reabsorption	1	43	0.612938	ko04962	ncbi_100520468(CREB3L2)	K09048
Organismal Systems	Immune system	Toll-like receptor signaling pathway	2	95	0.61697	ko04620	ncbi_595105(CASP8);ncbi_100519508(IKBKE)	K04398+K07211
Human Diseases	Infectious disease: viral	Epstein-Barr virus infection	4	195	0.618385	ko05169	ncbi_595105(CASP8);ncbi_100125959(MDM2);ncbi_102157770(ADRM1);ncbi_100519508(IKBKE)	K04398+K06643+K06691+K07211
Organismal Systems	Immune system	NOD-like receptor signaling pathway	3	146	0.620725	ko04621	ncbi_595105(CASP8);ncbi_100519508(IKBKE);ncbi_100517279(ITPR2)	K04398+K07211+K04959
Environmental Information Processing	Signal transduction	Phosphatidylinositol signaling system	2	96	0.622691	ko04070	ncbi_100521167(DGKI);ncbi_100517279(ITPR2)	K00901+K04959
Organismal Systems	Endocrine system	Oxytocin signaling pathway	3	147	0.625355	ko04921	ncbi_397377(CACNA2D1);ncbi_397447(ROCK1);ncbi_100517279(ITPR2)	K04858+K04514+K04959
Metabolism	Lipid metabolism	Sphingolipid metabolism	1	47	0.645744	ko00600	ncbi_100525450(CERS1)	K04710
Human Diseases	Infectious disease: viral	Human immunodeficiency virus 1 infection	4	203	0.649955	ko05170	ncbi_595105(CASP8);ncbi_100519790(GNGT1);ncbi_100522202(GNG11);ncbi_100517279(ITPR2)	K04398+K04548+K04546+K04959
Metabolism	Amino acid metabolism	Arginine and proline metabolism	1	48	0.653504	ko00330	ncbi_100520934(NOS1)	K13240
Human Diseases	Substance dependence	Cocaine addiction	1	48	0.653504	ko05030	ncbi_100520468(CREB3L2)	K09048
Environmental Information Processing	Signal transduction	Wnt signaling pathway	3	154	0.656683	ko04310	ncbi_100157640(DKK1);ncbi_100516839(WNT2);ncbi_110262227(FZD1)	K02165+K00182+K02432
Environmental Information Processing	Signal transduction	Hippo signaling pathway	3	154	0.656683	ko04390	ncbi_492315(BMP7);ncbi_100516839(WNT2);ncbi_110262227(FZD1)	K16621+K00182+K02432
Metabolism	Carbohydrate metabolism	Amino sugar and nucleotide sugar metabolism	1	49	0.661095	ko00520	ncbi_100518775(AMDHD2)	K01443
Organismal Systems	Digestive system	Mineral absorption	1	49	0.661095	ko04978	ncbi_110255469(SLC26A9)	K14706
Environmental Information Processing	Signal transduction	NF-kappa B signaling pathway	2	104	0.666107	ko04064	ncbi_414381(CFLAR);ncbi_100533196(UBE2I)	K04724+K10577
Organismal Systems	Endocrine system	Parathyroid hormone synthesis, secretion and action	2	104	0.666107	ko04928	ncbi_100520468(CREB3L2);ncbi_100517279(ITPR2)	K09048+K04959
Metabolism	Lipid metabolism	Steroid hormone biosynthesis	1	50	0.668521	ko00140	ncbi_100520813(AKR1D1)	K00251
Human Diseases	Infectious disease: bacterial	Salmonella infection	4	210	0.676135	ko05132	ncbi_595105(CASP8);ncbi_100049702(VPS33A);ncbi_100627693(RAB7B);ncbi_100622254(Rala)	K04398+K20182+K07898+K07834
Human Diseases	Neurodegenerative disease	Amyotrophic lateral sclerosis	1	52	0.682891	ko05014	ncbi_100520934(NOS1)	K13240
Metabolism	Nucleotide metabolism	Pyrimidine metabolism	1	54	0.696641	ko00240	ncbi_100514398(NME3)	K00940
Environmental Information Processing	Signal transduction	VEGF signaling pathway	1	55	0.703292	ko04370	ncbi_100521986(MAPKAPK2)	K04443
Cellular Processes	Cell growth and death	Oocyte meiosis	2	114	0.714643	ko04114	ncbi_574063(AURKA);ncbi_100517279(ITPR2)	K11481+K04959
Human Diseases	Cancer: specific types	Endometrial cancer	1	58	0.722389	ko05213	ncbi_100192445(PDPK1)	K06276
Metabolism	Lipid metabolism	Glycerolipid metabolism	1	59	0.728479	ko00561	ncbi_100521167(DGKI)	K00901
Metabolism	Xenobiotics biodegradation and metabolism	Drug metabolism - other enzymes	1	59	0.728479	ko00983	ncbi_100514398(NME3)	K00940
Metabolism	Amino acid metabolism	Lysine degradation	1	60	0.734436	ko00310	ncbi_100156137(Setd1b)	K11422
Cellular Processes	Cell growth and death	Cell cycle	2	119	0.736625	ko04110	ncbi_100125959(MDM2);ncbi_106510112(ORC2)	K06643+K02604
Metabolism	Carbohydrate metabolism	Glycolysis / Gluconeogenesis	1	61	0.740263	ko00010	ncbi_100144531(PCK1)	K01596
Genetic Information Processing	Transcription	Spliceosome	2	121	0.745008	ko03040	ncbi_100524872(SNRPD1);ncbi_100625217(THOC1)	K11087+K12878
Organismal Systems	Development and regeneration	Osteoclast differentiation	2	122	0.749114	ko04380	ncbi_396991(IFNG);ncbi_397638(CALCR)	K04687+K04576
Cellular Processes	Transport and catabolism	Mitophagy - animal	1	63	0.751538	ko04137	ncbi_100627693(RAB7B)	K07898
Human Diseases	Cancer: overview	Central carbon metabolism in cancer	1	64	0.756992	ko05230	ncbi_654328(MET)	K05099
Human Diseases	Infectious disease: bacterial	Yersinia infection	2	124	0.757157	ko05135	ncbi_397106(IL10);ncbi_397447(ROCK1)	K05443+K04514
Organismal Systems	Immune system	Fc epsilon RI signaling pathway	1	65	0.762327	ko04664	ncbi_100192445(PDPK1)	K06276
Human Diseases	Substance dependence	Amphetamine addiction	1	67	0.77265	ko05031	ncbi_100520468(CREB3L2)	K09048
Organismal Systems	Endocrine system	Estrogen signaling pathway	2	130	0.779968	ko04915	ncbi_100520468(CREB3L2);ncbi_100517279(ITPR2)	K09048+K04959
Organismal Systems	Endocrine system	Renin secretion	1	69	0.782527	ko04924	ncbi_100517279(ITPR2)	K04959
Genetic Information Processing	Folding, sorting and degradation	Ubiquitin mediated proteolysis	2	132	0.787147	ko04120	ncbi_100125959(MDM2);ncbi_100533196(UBE2I)	K06643+K10577
Metabolism	Global and overview maps	Biosynthesis of amino acids	1	70	0.787305	ko01230	ncbi_100312961(ASNS)	K01953
Human Diseases	Cancer: specific types	Glioma	1	70	0.787305	ko05214	ncbi_100125959(MDM2)	K06643
Human Diseases	Infectious disease: viral	Measles	2	134	0.79412	ko05162	ncbi_595105(CASP8);ncbi_100519508(IKBKE)	K04398+K07211
Organismal Systems	Digestive system	Gastric acid secretion	1	74	0.805394	ko04971	ncbi_100517279(ITPR2)	K04959
Human Diseases	Cancer: specific types	Pancreatic cancer	1	74	0.805394	ko05212	ncbi_100622254(Rala)	K07834
Human Diseases	Cancer: specific types	Chronic myeloid leukemia	1	75	0.809671	ko05220	ncbi_100125959(MDM2)	K06643
Organismal Systems	Circulatory system	Adrenergic signaling in cardiomyocytes	2	143	0.823069	ko04261	ncbi_397377(CACNA2D1);ncbi_100520468(CREB3L2)	K04858+K09048
Human Diseases	Cancer: specific types	Breast cancer	2	143	0.823069	ko05224	ncbi_100516839(WNT2);ncbi_110262227(FZD1)	K00182+K02432
Environmental Information Processing	Signal transduction	ErbB signaling pathway	1	84	0.8442	ko04012	ncbi_100525789(ERBB4)	K05085
Organismal Systems	Immune system	Hematopoietic cell lineage	1	87	0.854265	ko04640	ncbi_733702(CD36)	K06259
Human Diseases	Cancer: specific types	Colorectal cancer	1	87	0.854265	ko05210	ncbi_100622254(Rala)	K07834
Organismal Systems	Immune system	Fc gamma R-mediated phagocytosis	1	88	0.857474	ko04666	ncbi_100512981(SCIN)	K05768
Organismal Systems	Endocrine system	Progesterone-mediated oocyte maturation	1	88	0.857474	ko04914	ncbi_574063(AURKA)	K11481
Organismal Systems	Endocrine system	GnRH signaling pathway	1	89	0.860612	ko04912	ncbi_100517279(ITPR2)	K04959
Human Diseases	Drug resistance: antineoplastic	Endocrine resistance	1	91	0.866685	ko01522	ncbi_100125959(MDM2)	K06643
Organismal Systems	Immune system	Th1 and Th2 cell differentiation	1	91	0.866685	ko04658	ncbi_396991(IFNG)	K04687
Human Diseases	Cancer: overview	PD-L1 expression and PD-1 checkpoint pathway in cancer	1	93	0.872495	ko05235	ncbi_396991(IFNG)	K04687
Human Diseases	Neurodegenerative disease	Spinocerebellar ataxia	1	96	0.880741	ko05017	ncbi_100517279(ITPR2)	K04959
Metabolism	Lipid metabolism	Glycerophospholipid metabolism	1	97	0.88337	ko00564	ncbi_100521167(DGKI)	K00901
Organismal Systems	Sensory system	Inflammatory mediator regulation of TRP channels	1	98	0.885942	ko04750	ncbi_100517279(ITPR2)	K04959
Human Diseases	Endocrine and metabolic disease	AGE-RAGE signaling pathway in diabetic complications	1	100	0.890917	ko04933	ncbi_100626716(COL1A2)	K06236
Organismal Systems	Immune system	Natural killer cell mediated cytotoxicity	1	101	0.893323	ko04650	ncbi_396991(IFNG)	K04687
Environmental Information Processing	Signal transduction	HIF-1 signaling pathway	1	108	0.90875	ko04066	ncbi_396991(IFNG)	K04687
Metabolism	Global and overview maps	Carbon metabolism	1	111	0.914663	ko01200	ncbi_100739035(PGP)	K19269
Human Diseases	Infectious disease: viral	Herpes simplex virus 1 infection	4	327	0.930627	ko05168	ncbi_595105(CASP8);ncbi_396991(IFNG);ncbi_100505408(Tsc2);ncbi_100519508(IKBKE)	K04398+K04687+K07207+K07211
Metabolism	Nucleotide metabolism	Purine metabolism	1	125	0.937596	ko00230	ncbi_100514398(NME3)	K00940
Human Diseases	Infectious disease: viral	Human T-cell leukemia virus 1 infection	2	220	0.955604	ko05166	ncbi_100520468(CREB3L2);ncbi_100626141(ELK4)	K09048+K04376
Genetic Information Processing	Folding, sorting and degradation	Protein processing in endoplasmic reticulum	1	159	0.970889	ko04141	ncbi_100520400(YOD1)	K13719
Cellular Processes	Cellular community - eukaryotes	Tight junction	1	162	0.972787	ko04530	ncbi_397447(ROCK1)	K04514
Organismal Systems	Sensory system	Olfactory transduction	1	1035	1	ko04740	ncbi_733640(PRKG1)	K07376
