# Supplementary material for: Genome-Wide Detection for Runs of Homozygosity in Baoshan Pigs Using Whole Genome Resequencing
Source: Genes (Basel). 2024 Feb 12;15(2):233. doi: 10.3390/genes15020233 (PMC10887577; doi:10.3390/genes15020233)
Supplement: Supplementary file 1 [file genes-15-00233-s001.zip › Table S5 Information on localization of QTLs in BS pig ROH islands.xlsx]

## Sheet: Sheet1
Information on localization of QTLs in BS pig ROH islands
QTLs Classification	QTL Name	QTL Number	QTL ID	Chromosome	Starting Position(kb)	Termination Position(kb)
Reproductive (62)	Corpus luteum number QTL	5	18043	3	23039690	25415301
			18044	3	69373670	71202809
			8818	4	118208756	119838312
			610	8	6287281	8063479
			474	8	57353691	60231273
	Embryo weight QTL	1	18332	1	251065405	252612159
	Ejaculation times QTL	1	8687	16	66189209	67740827
	Ejaculation duration QTL	1	8690	17	56604476	59600479
	Gestation length QTL	1	21837	2	90790770	93528196
	Right teat number QTL	1	6474	3	44060931	45533790
	Left teat number QTL	2	6467	5	53696618	56503325
			6468	6	112661341	114184490
	Litter size QTL	4	160544	6	1194783	2695217
			222849	9	81018210	91188265
			222851	9	81018210	91188265
			122505	14	122297851	123317879
	Loin fat percentage QTL	1	21434	6	82171367	83394754
	Number of mummified pigs QTL	3	4568	2	4888458	6308534
			4564	6	27124107	28422364
			4571	6	121733238	126785345
	Number of stillborn QTL	1	18096	2	7685242	9214624
	Nonfunctional nipples QTL	4	7458	6	1194783	2695217
			7475	6	1194783	2695217
			7460	7	70762668	72345173
			7326	7	105142663	106315820
	Number weaned QTL	1	21840	8	80817644	82243506
	Number of fully formed pigs QTL	1	578	11	57333981	59441687
	Ovary weight QTL	3	66108	3	29769244	31587379
			18350	12	26939019	28333891
			18361	18	10347319	13852356
	Reproductive tract weight QTL	2	18370	1	251065405	252612159
			18372	1	251065405	252612159
	Semen pH QTL	2	8682	2	110227035	112075650
			8685	9	68220107	70591196
	Semimembranosus angle QTL	1	3944	3	69373670	71202809
	Sperm per ejaculate QTL	1	8679	1	20317440	23241469
	Sperm motility QTL	1	8693	1	26941539	31127350
	Spleen weight QTL	2	13290	2	3064311	4149297
			13297	9	68220107	70591196
	Teat number QTL	11	6482	3	44060931	45533790
			6485	5	56626493	58167008
			4573	6	100605468	102960056
			223270	6	112661341	114184490
			584	7	39263294	41239497
			277	7	63292999	65551586
			223259	7	95734104	98563105
			223253	7	95734104	98563105
			223254	7	95734104	98563105
			223255	7	95734104	98563105
			223257	7	95734104	98563105
	Testicular weight QTL	1	7207	5	67751596	68875434
	Testosterone level QTL	1	6531	7	56332436	57366865
	Total number born alive QTL	3	222850	9	81018210	91188265
			12706	14	122297851	123317879
			122506	14	122297851	123317879
	uterine horn weight QTL	7	18368	1	251065405	252612159
			18374	2	7685242	9214624
			66107	3	29769244	31587379
			66106	3	29769244	31587379
			18376	4	18741391	20356992
			18379	5	53696618	56503325
			18389	7	53537532	54756430
Growth（90）	Number of visits to feeder per day QTL	1	9589	9	64869795	67753445
	Age at puberty QTL	3	521	10	65643848	66904022
			4886	10	65643848	66904022
			4887	10	65643848	66904022
	Anal atresia QTL	5	7240	9	55579956	56967470
			7241	9	68220107	70591196
			7242	9	108957530	110350707
			7256	14	16218222	18674494
			7253	15	25577431	26632211
	Average daily gain QTL	25	495	1	195816163	197492615
			496	2	107598562	110191258
			549	1	251065405	252612159
			16949	2	110227035	112075650
			942	4	67205898	68234479
			3833	4	72531055	73633491
			717	4	118208756	119838312	1629.56
			12065	4	118208756	119838312
			12066	4	118208756	119838312
			455	4	129881756	130890861
			333	7	39263294	41239497
			345	7	39263294	41239497
			7352	7	53537532	54756430
			3834	7	53537532	54756430
			5944	7	53537532	54756430
			326	8	21863448	22972326
			346	8	21863448	22972326
			2897	9	94659502	100380012
			4305	11	48750757	50084986
			4306	11	60978921	62791259
			3095	13	46306537	48144688
			24024	15	117393771	119150117
			1193	17	15925905	17099778
			3829	17	56604476	59600479
			18523	18	19475958	21271758
	Average feeding rate QTL	6	3892	3	64588046	67909164
			3894	7	118202779	119789912
			3895	7	118202779	119789912
			3896	7	118202779	119789912
			3906	14	96109036	97662299
			3907	14	96109036	97662299
	Body weight QTL	24	723	1	26941539	31127350
			6254	2	57511718	59867092
			5089	4	52911214	54485747
			510	4	52911214	54485747
			939	4	72531055	73633491
			12063	4	118208756	119838312
			12062	4	118208756	119838312
			12064	4	118208756	119838312
			720	4	129881756	130890861
			7547	6	82171367	83394754
			7545	6	82171367	83394754
			554	7	39263294	41239497
			1076	7	53537532	54756430
			694	7	66440926	67514869
			3783	9	29999493	31369046
			657	9	94659502	100380012
			8656	9	114387010	115456101
			1144	13	87514246	88518895
			1170	14	44954833	48258915
			1170	14	48922919	52325392
			24026	15	117393771	119150117
			24025	15	117393771	119150117
			3830	17	56604476	59600479
			23086	18	19475958	21271758
	Days to 30 kg QTL	1	16945	5	70852175	72850719
	Days to 110 kg QTL	1	24027	15	117393771	119150117
	Ear erectness QTL	1	8899	2	90790770	93528196
	Ear area QTL	1	8894	11	37174708	38809623
	Front leg conformation QTL	3	8703	1	251065405	252612159
			8708	2	107598562	110191258
			8734	13	84018197	85129381
	Feed conversion ratio QTL	2	963	4	72531055	73633491
			980	5	98920438	101397662
	Feet and leg conformation QTL	1	11853	10	40500267	42056114
	Feed intake per feeding QTL	1	3911	15	117393771	119150117
	Gait score (front) QTL	2	8701	1	26941539	31127350
			8729	8	57353691	60231273
	Gait score (hind) QTL	2	8704	1	251065405	252612159
			8941	6	130485150	131653831
	Time spent lying QTL	1	5899	1	61060452	62501002
	Marbling QTL	3	21368	6	82171367	83394754
			21707	6	116093039	117791003
			9032	6	121733238	126785345
	Average glycolytic potential QTL	2	5852	3	25540895	28510050
			9793	9	64869795	67753445
	Average glycogen QTL	4	5865	7	39263294	41239497
			5595	18	9109908	10248156
			5785	18	50219712	51409230
			5784	18	52420143	54954561
	Average lactate QTL	1	9794	9	64869795	67753445
Slaughter, Meat quality(650)	Bone weight QTL	1	774	4	129881756	130890861
	Backfat at tenth rib QTL	1	770	7	53537532	54756430
	Cannon bone circumference QTL	3	16966	1	257016414	261445865
			5817	7	39263294	41239497
			5818	7	39263294	41239497
	Femur length QTL	2	6498	1	26941539	31127350
			7195	3	25540895	28510050
	Femur bone mineral density QTL	1	6509	4	118208756	119838312
	Feet weight QTL	2	437	7	53537532	54756430
			7362	7	39263294	41239497
	Heart weight QTL	5	8963	2	4888458	6308534
			969	4	67205898	68234479
			1256	4	67205898	68234479
			8964	4	68904300	70012464
			1077	7	53537532	54756430
	Head weight QTL	6	952	4	72531055	73633491
			8968	4	72531055	73633491
			13283	6	121733238	126785345
			1047	7	53537532	54756430
			1258	7	53537532	54756430
			436	7	53537532	54756430
	Kidney weight QTL	1	13301	3	31944414	33094130
	Large intestine weight QTL	1	8663	4	118208756	119838312
	Liver weight QTL	2	892	3	64588046	67909164
			13272	15	111623060	117292789
	Small intestine length QTL	1	12037	4	72531055	73633491
	Average backfat thickness QTL	24	12646	1	26941539	31127350
			5747	2	3064311	4149297
			5749	2	4888458	6308534
			6256	2	31209490	33104938
			21222	4	68904300	70012464
			12068	4	118208756	119838312
			736	4	129881756	130890861
			7546	6	82171367	83394754
			7548	6	82171367	83394754
			66023	6	105714624	107374353
			66024	6	105714624	107374353
			66003	7	39263294	41239497
			9842	7	39263294	41239497
			802	7	53537532	54756430
			1051	7	53537532	54756430
			12772	7	53537532	54756430
			3837	7	53537532	54756430
			353	7	53537532	54756430
			2948	7	63292999	65551586
			2914	7	114050193	115612443
			2918	9	94659502	100380012
			8657	9	114387010	115456101
			4197	12	24366020	26167716
			76	18	6208393	7544784
	Backfat at last rib QTL	15	557	1	251065405	252612159
			571	1	251065405	252612159
			5736	2	110227035	112075650
			5085	4	52911214	54485747
			21231	4	67205898	68234479
			4956	6	98997572	100360647
			5769	6	121733238	126785345
			5788	6	121733238	126785345
			7343	7	39263294	41239497
			6037	7	39263294	41239497
			5436	7	39263294	41239497
			1054	7	53537532	54756430
			1061	7	53537532	54756430
			2947	7	63292999	65551586
			7319	7	74781825	76581541
	Average chain length QTL	2	7188	2	7685242	9214624
			6408	7	39263294	41239497
	Backfat at last lumbar QTL	4	574	1	251065405	252612159
			562	1	251065405	252612159
			565	8	99194661	102642214
			21431	18	4113390	5374643
	Backfat at first rib QTL	8	555	1	251065405	252612159
			5084	4	52911214	54485747
			4888	4	52911214	54485747
			5090	4	68904300	70012464
			21228	4	68904300	70012464
			3235	5	53696618	56503325
			4955	6	98997572	100360647
			23087	18	19475958	21271758
	Backfat at rump QTL	5	21229	4	67205898	68234479
			733	4	129881756	130890861
			7318	7	39263294	41239497
			17883	7	118202779	119789912
			18537	17	46125150	47616034
	Backfat at mid-back QTL	2	445	4	72531055	73633491
			18059	7	39263294	41239497
	Backfat at tenth rib QTL	6	2988	5	70852175	72850719
			5773	6	121733238	126785345
			5772	6	121733238	126785345
			1049	7	53537532	54756430
			12770	7	53537532	54756430
			16944	18	4113390	5374643
	backfat above muscle dorsi QTL	1	12769	7	53537532	54756430
	Backfat between 3rd and 4th last ribs QTL	5	5086	4	52911214	54485747
			4889	4	67205898	68234479
			5092	4	72531055	73633491
			7733	6	82171367	83394754
			4957	6	98997572	100360647
	Backfat thickness between 3rd and 4th rib QTL	2	4166	6	167386854	169632565
			23088	18	19475958	21271758
	backfat between the last 3rd and 4th lumbar QTL	1	6036	7	39263294	41239497
	Backfat between 6th and 7th ribs QTL	2	17882	7	118202779	119789912
			730	4	129881756	130890861
	Belly meat content QTL	1	5978	5	66328152	67354206
	Biceps brachii length QTL	1	8717	5	70852175	72850719
	Belly weight QTL	2	4959	6	98997572	100360647
			23089	18	19475958	21271758
	Belly fat area QTL	1	5191	9	94659502	100380012
	Carcass length QTL	18	5088	4	52911214	54485747
			8990	4	68904300	70012464
			931	4	72531055	73633491
			1254	4	72531055	73633491
			958	4	72531055	73633491
			13365	5	70852175	72850719
			58	6	112661341	114184490
			13377	6	121733238	126785345
			1066	7	53537532	54756430
			1259	7	53537532	54756430
			5987	7	56332436	57366865
			5822	7	66440926	67514869
			8985	7	95734104	98563105
			699	7	105142663	106315820
			8986	9	116141894	119857126
			13383	14	53949492	55033286
			21429	18	4113390	5374643
			13372	18	41889504	43149890
	Carcass weight (cold) QTL	8	1274	4	68904300	70012464
			793	4	72531055	73633491
			934	4	72531055	73633491
			1080	7	53537532	54756430
			12766	7	53537532	54756430
			12067	4	118208756	119838312
			8954	5	70852175	72850719
			8957	14	53949492	55033286
	Carcass temperature (24 hr post-mortem) QTL	2	3308	6	130485150	131653831
			21432	18	4113390	5374643
	Chest width QTL	1	16967	1	251065405	252612159
	Cervical vertebra length QTL	20	13319	2	3064311	4149297
			13341	3	36125417	37841347
			9009	4	67205898	68234479
			13312	4	67205898	68234479
			13326	4	67205898	68234479
			13332	4	68904300	70012464
			13306	4	72531055	73633491
			13313	5	34826157	35975293
			9023	5	53696618	56503325
			13343	5	53696618	56503325
			13321	5	56626493	58167008
			13344	5	67751596	68875434
			13322	5	70852175	72850719
			13327	5	70852175	72850719
			13344	5	70852175	72850719
			13314	6	112661341	114184490
			9014	6	116093039	117791003
			13335	6	117805913	119873953
			9019	6	119906788	121520144
			9027	14	53949492	55033286
	Dressing percentage QTL	3	951	4	72531055	73633491
			1177	15	61559444	62947438
			1021	6	82171367	83394754
	Dressing - Ham over carcass QTL	1	814	4	72531055	73633491
	Estimated carcass lean content QTL	2	5979	5	66328152	67354206
			28210	15	101456532	105538307
	Ham weight QTL	8	5166	2	7685242	9214624
			5175	2	7685242	9214624
			7311	2	31209490	33104938
			978	4	67205898	68234479
			938	4	72531055	73633491
			1073	7	53537532	54756430
			1074	7	53537532	54756430
			13252	7	118202779	119789912
	Half carcass weight QTL	1	13262	7	74781825	76581541
	Leaf fat weight QTL	4	726	3	50093724	51949616
			21230	4	68904300	70012464
			9843	7	39263294	41239497
			416	7	53537532	54756430
	Lean meat + bone in ham QTL	1	7295	4	72531055	73633491
	Lean cuts percentage QTL	1	818	6	82171367	83394754
	Loin muscle area QTL	15	976	4	67205898	68234479
			7612	4	72531055	73633491
			761	4	129881756	130890861
			13357	5	70852175	72850719
			4960	6	100605468	102960056
			66007	7	39263294	41239497
			820	7	53537532	54756430
			1053	7	53537532	54756430
			16928	7	74781825	76581541
			17884	7	118202779	119789912
			5	8	108204605	109760037
			3782	9	29999493	31369046
			5779	13	80399567	81570888
			8961	14	16218222	18674494
			13360	14	23950060	25376067
	Loin and neck meat weight QTL	4	812	4	72531055	73633491
			935	4	72531055	73633491
			821	7	53537532	54756430
			1071	7	53537532	54756430
	Loin muscle depth QTL	1	4961	6	98997572	100360647
	Loin weight QTL	1	23090	18	19475958	21271758
	Musculus biceps femoris and ham meat and bone ratio QTL	1	1274	1	193336116	195808497
	Number of ribs QTL	2	8664	7	68269609	70720169
			3979	18	44197896	47173689
	Outside ham weight QTL	1	4316	11	60978921	62791259
	Shoulder weight QTL	3	5087	4	52911214	54485747
			4894	4	52911214	54485747
			4893	4	52911214	54485747
	Skin weight QTL	3	766	4	129881756	130890861
			5502	7	39263294	41239497
			768	7	68269609	70720169
	Shoulder meat weight QTL	1	1145	13	87514246	88518895
	Spareribs weight QTL	1	21430	18	4113390	5374643
	Thoracic vertebra number QTL	2	21307	7	74781825	76581541
			5824	7	95734104	98563105
	Ulna length QTL	3	6502	1	251065405	252612159
			7198	5	29829336	31349568
			16974	6	82171367	83394754
	Vertebra number QTL	1	21306	7	74781825	76581541
	Cholesterol level QTL	4	726	13	141742241	142794153
			21230	4	68904300	70012464
			9843	7	39263294	41239497
			416	7	53537532	54756430
	Lean meat percentage QTL	8	7609	3	64588046	67909164
			752	4	129881756	130890861
			7632	6	1194783	2695217
			1020	6	82171367	83394754
			3953	7	95734104	98563105
			17879	7	118202779	119789912
			4304	11	60978921	62791259
			7654	18	6208393	7544784
	Fat-cuts percentage QTL	4	974	4	68904300	70012464
			21711	6	116093039	117791003
			21712	6	116093039	117791003
			1060	7	53537532	54756430
	Fat percentage in carcass QTL	1	739	4	129881756	130890861
	Fat weight (total) QTL	1	738	4	129881756	130890861
	Fat to meat ratio QTL	1	5977	5	66328152	67354206
	Fat area percentage in carcass QTL	4	66027	6	105714624	107374353
			66028	6	105714624	107374353
			66029	6	105714624	107374353
			66031	6	105714624	107374353
	Ham fat weight QTL	1	1280	9	75050232	76139953
	Ham meat weight QTL	1	4317	11	48750757	50084986
	Abdominal fat weight QTL	4	12712	1	254265367	255316819
			1050	7	53537532	54756430
			12767	7	53537532	54756430
			263	8	6287281	8063479
	Shoulder external fat weight QTL	4	12753	5	53696618	56503325
			1078	7	53537532	54756430
			12768	7	53537532	54756430
			5151	9	81018210	91188265
	Abdominal fat percentage QTL	1	7293	4	72531055	73633491
	Rib weight QTL	1	4963	6	82171367	83394754
	Conductivity 24 hours post-mortem QTL	6	21551	1	20317440	23241469
			21553	1	20317440	23241469
			21591	3	69373670	71202809
			1075	7	53537532	54756430
			21655	9	116141894	119857126
			1143	13	80399567	81570888
	Conductivity 45 minutes post-mortem QTL	2	21552	1	20317440	23241469
			21689	14	53949492	55033286
	45 min-24 h pH decline QTL	6	21554	1	20317440	23241469
			21589	3	25540895	28510050
			21358	3	53792980	55080868
			21590	3	60534209	61591464
			21592	3	69373670	71202809
			5888	9	68220107	70591196
	3 hr-24 hr pH decline QTL	2	5842	6	121733238	126785345
			5892	7	39263294	41239497
	9 hr-24 hr pH decline QTL	2	5895	7	39263294	41239497
			5844	7	39263294	41239497
	Adipocyte diameter QTL	17	12820	4	72531055	73633491
			12806	7	53537532	54756430
			12811	7	53537532	54756430
			12821	7	53537532	54756430
			12824	7	53537532	54756430
			12829	7	53537532	54756430
			12832	7	53537532	54756430
			12838	7	53537532	54756430
			12843	7	53537532	54756430
			12826	7	53537532	54756430
			12836	7	53537532	54756430
			12842	7	53537532	54756430
			12826	7	56332436	57366865
			12842	7	56332436	57366865
			12808	7	63292999	65551586
			12830	7	63292999	65551586
			12839	7	63292999	65551586
	Arachidonic acid content QTL	3	31547	2	4888458	6308534
			31553	2	4888458	6308534
			31559	2	4888458	6308534
	Cooking loss QTL	5	17826	2	7685242	9214624
			17827	2	7685242	9214624
			3313	5	95478657	96828688
			116	14	16218222	18674494
			5737	18	4113390	5374643
	Cross-sectional area of type I muscle fibers QTL	1	10237	1	193336116	195808497
	Cross-sectional area of type IIb muscle fibers QTL	1	10239	7	53537532	54756430
	Cross-sectional area of type IIa muscle fibers QTL	1	10248	11	52188449	55519799
	Docosapentaenoic acid content QTL	1	7411	4	118208756	119838312
	Eicosadienoic acid content QTL	2	6421	7	39263294	41239497
			23107	18	19475958	21271758
	Dihomo-gamma-linolenic acid content QTL	1	7421	9	105334817	106666109
	Docosahexaenoic acid content QTL	1	7430	11	48750757	50084986
	Drip loss QTL	181	7838	1	17240364	18257053
			7866	1	17240364	18257053
			8141	1	17240364	18257053
			8143	1	17240364	18257053
			8227	1	17240364	18257053
			8409	1	17240364	18257053
			7991	1	17240364	18257053
			8041	1	17240364	18257053
			8084	1	17240364	18257053
			8263	1	17240364	18257053
			8388	1	17240364	18257053
			8468	1	17240364	18257053
			8620	1	17240364	18257053
			7869	1	18271474	20056239
			8003	1	18271474	20056239
			8074	1	18271474	20056239
			8478	1	18271474	20056239
			7754	1	18271474	20056239
			7782	1	18271474	20056239
			8037	1	18271474	20056239
			8093	1	18271474	20056239
			8362	1	18271474	20056239
			8499	1	20317440	23241469
			7745	1	20317440	23241469
			8067	1	20317440	23241469
			8619	1	20317440	23241469
			7780	1	20317440	23241469
			7880	1	20317440	23241469
			7908	1	20317440	23241469
			8327	1	20317440	23241469
			8441	1	20317440	23241469
			8624	1	20317440	23241469
			7921	1	20317440	23241469
			8139	1	20317440	23241469
			8241	1	20317440	23241469
			8305	1	20317440	23241469
			8353	1	20317440	23241469
			8397	1	20317440	23241469
			7753	1	20317440	23241469
			7887	1	20317440	23241469
			8047	1	20317440	23241469
			8086	1	20317440	23241469
			8343	1	20317440	23241469
			8416	1	20317440	23241469
			7883	1	25282866	26839316
			8230	1	25282866	26839316
			17825	1	25282866	26839316
			7795	1	25282866	26839316
			8076	1	25282866	26839316
			8077	1	25282866	26839316
			8184	1	25282866	26839316
			8290	1	25282866	26839316
			8352	1	25282866	26839316
			8368	1	25282866	26839316
			8577	1	25282866	26839316
			7742	1	26941539	31127350
			7841	1	26941539	31127350
			8036	1	26941539	31127350
			8051	1	26941539	31127350
			8214	1	26941539	31127350
			8459	1	26941539	31127350
			8586	1	26941539	31127350
			8617	1	26941539	31127350
			7927	1	26941539	31127350
			8009	1	26941539	31127350
			8055	1	26941539	31127350
			8216	1	26941539	31127350
			8299	1	26941539	31127350
			8379	1	26941539	31127350
			8569	1	26941539	31127350
			7942	1	26941539	31127350
			7954	1	26941539	31127350
			8057	1	26941539	31127350
			8152	1	26941539	31127350
			8195	1	26941539	31127350
			8391	1	26941539	31127350
			7771	1	26941539	31127350
			7812	1	26941539	31127350
			7877	1	26941539	31127350
			8137	1	26941539	31127350
			8189	1	26941539	31127350
			8297	1	26941539	31127350
			8415	1	26941539	31127350
			8526	1	26941539	31127350
			8596	1	26941539	31127350
			8606	1	26941539	31127350
			8621	1	26941539	31127350
			7872	1	26941539	31127350
			7935	1	26941539	31127350
			7937	1	26941539	31127350
			7960	1	26941539	31127350
			8267	1	26941539	31127350
			8463	1	26941539	31127350
			8517	1	26941539	31127350
			7777	1	31171263	33419857
			7953	1	31171263	33419857
			7986	1	31171263	33419857
			8180	1	31171263	33419857
			8280	1	31171263	33419857
			8288	1	31171263	33419857
			8396	1	31171263	33419857
			8408	1	31171263	33419857
			8519	1	31171263	33419857
			8559	1	31171263	33419857
			7791	1	31171263	33419857
			7793	1	31171263	33419857
			7821	1	31171263	33419857
			7828	1	31171263	33419857
			7963	1	31171263	33419857
			8052	1	31171263	33419857
			8324	1	31171263	33419857
			8597	1	31171263	33419857
			7781	1	31171263	33419857
			7950	1	31171263	33419857
			8281	1	31171263	33419857
			8289	1	31171263	33419857
			8534	1	31171263	33419857
			8542	1	31171263	33419857
			7839	1	61060452	62501002
			7892	1	61060452	62501002
			7907	1	61060452	62501002
			8020	1	61060452	62501002
			8028	1	61060452	62501002
			8188	1	61060452	62501002
			8190	1	61060452	62501002
			8194	1	61060452	62501002
			8220	1	61060452	62501002
			8370	1	61060452	62501002
			7831	1	112405408	113861225
			7842	1	112405408	113861225
			7903	1	112405408	113861225
			7906	1	112405408	113861225
			8204	1	112405408	113861225
			8249	1	112405408	113861225
			8251	1	112405408	113861225
			8284	1	112405408	113861225
			8336	1	112405408	113861225
			8347	1	112405408	113861225
			8377	1	112405408	113861225
			8381	1	112405408	113861225
			8556	1	112405408	113861225
			7806	1	193336116	195808497
			7813	1	193336116	195808497
			8578	1	193336116	195808497
			8584	1	193336116	195808497
			7749	1	193336116	195808497
			7809	1	193336116	195808497
			7912	1	193336116	195808497
			7967	1	193336116	195808497
			8021	1	193336116	195808497
			8046	1	193336116	195808497
			8088	1	193336116	195808497
			8170	1	193336116	195808497
			8174	1	193336116	195808497
			8239	1	193336116	195808497
			8369	1	193336116	195808497
			7846	1	251065405	252612159
			7803	1	251065405	252612159
			8032	1	251065405	252612159
			8112	1	251065405	252612159
			7808	1	251065405	252612159
			8097	1	251065405	252612159
			8135	1	251065405	252612159
			8218	1	251065405	252612159
			7802	1	254265367	255316819
			8011	1	257016414	261445865
			7747	1	257016414	261445865
			7800	1	257016414	261445865
			7900	1	257016414	261445865
			8015	1	257016414	261445865
			8045	1	257016414	261445865
			8123	1	257016414	261445865
			8186	1	257016414	261445865
			8222	1	257016414	261445865
			8238	1	257016414	261445865
			7848	1	257016414	261445865
			17829	2	7685242	9214624
			9847	5	56626493	58167008
			66004	7	39263294	41239497
			17885	7	118202779	119789912
			6016	18	52420143	54954561
	Fatty acid C18:1 to C18:0 ratio QTL	1	31561	2	4888458	6308534
	Fatty acid C20:3 to C18:2 ratio QTL	2	31560	2	4888458	6308534
			31562	2	4888458	6308534
	Fat protein content QTL	1	12788	18	19475958	21271758
	Ham fat thickness QTL	2	3952	7	95734104	98563105
			3963	11	55542406	57285046
	Intramuscular fat content QTL	12	31554	2	4888458	6308534
			17736	3	33135605	34795866
			17748	3	44060931	45533790
			3870	4	18741391	20356992
			309	4	67205898	68234479
			17793	5	66328152	67354206
			299	6	82171367	83394754
			4958	6	98997572	100360647
			711	7	105142663	106315820
			17888	7	118202779	119789912
			9035	9	44365076	45750422
			9038	17	53521186	55899521
	Japanese color scale QTL	2	5819	7	39263294	41239497
			16988	3	58359200	59909824
	Linoleic acid content QTL	11	7407	1	20317440	23241469
			31546	2	4888458	6308534
			31552	2	4888458	6308534
			31558	2	4888458	6308534
			6401	4	41620526	42896924
			3130	4	67205898	68234479
			3131	4	67205898	68234479
			15877	6	140774368	142307940
			15851	9	93085121	94629151
			30907	14	48922919	52325392
			23106	18	19475958	21271758
	Linolenic acid content QTL	1	6402	4	41620526	42896924
	Lipid accretion rate QTL	1	5155	9	81018210	91188265
	Meat color-a QTL	6	12649	1	26941539	31127350
			4036	4	118208756	119838312
			4286	4	118208756	119838312
			12677	6	27124107	28422364
			21369	6	82171367	83394754
			2142	16	42499114	44260969
	Meat color-b QTL	4	12650	1	26941539	31127350
			2984	5	48299264	52941307
			12678	6	27124107	28422364
			9095	8	57353691	60231273
	Meat color L* QTL	10	2971	2	3064311	4149297
			9073	3	58359200	59909824
			21525	3	69373670	71202809
			3986	3	69373670	71202809
			9071	4	72531055	73633491
			4281	4	72531055	73633491
			4282	4	72531055	73633491
			12670	5	48299264	52941307
			66005	7	39263294	41239497
			17814	18	50219712	51409230
	Meat color OPTO QTL	5	17828	2	7685242	9214624
			21586	3	25540895	28510050
			18672	4	118208756	119838312
			18693	4	118208756	119838312
			3088	13	141742241	142794153
	Meat color score QTL	5	21526	3	69373670	71202809
			9059	4	41620526	42896924
			9061	5	56626493	58167008
			9055	7	39263294	41239497
			9795	9	64869795	67753445
	Meat color chroma QTL	2	4296	4	118208756	119838312
			4298	4	118208756	119838312
	Marbling QTL	3	21368	6	82171367	83394754
			21707	6	116093039	117791003
			9032	6	121733238	126785345
	Myristic acid content QTL	5	31549	2	4888458	6308534
			31555	2	4888458	6308534
			7190	10	40500267	42056114
			30904	14	93447298	94470237
			23102	18	19475958	21271758
	Muscle fat content QTL	3	5754	2	90790770	93528196
			5753	2	107598562	110191258
			5778	6	121733238	126785345
	Muscle moisture percentage QTL	7	2986	5	53696618	56503325
			3878	6	121733238	126785345
			3250	6	130485150	131653831
			9041	7	39263294	41239497
			3883	7	63292999	65551586
			708	7	105142663	106315820
			17889	7	118202779	119789912
	Monounsaturated fatty acid content QTL	2	6423	7	39263294	41239497
			23108	18	19475958	21271758
	Oleic acid content QTL	4	9578	4	41620526	42896924
			3127	4	67205898	68234479
			6420	7	39263294	41239497
			23105	18	19475958	21271758
	Off-flavor score QTL	1	9792	9	64869795	67753445
	Palmitic acid content QTL	5	31544	2	4888458	6308534
			31550	2	4888458	6308534
			7418	8	80817644	82243506
			23103	18	19475958	21271758
			17745	18	52420143	54954561
	Palmitoleic acid content QTL	3	31551	2	4888458	6308534
			31556	2	4888458	6308534
			23104	18	19475958	21271758
	Percentage type I fibers QTL	1	7028	2	7685242	9214624
	Pale, soft, and exudative meat QTL	1	5561	4	118208756	119838312
	Percentage of backfat and leaf fat in carcass QTL	1	418	7	53537532	54756430
	Percentage type IIb fibers QTL	2	10245	8	91770098	93250412
			4032	14	29746139	32852259
	Percentage type IIa fibers QTL	2	10247	9	64869795	67753445
			4027	14	29746139	32852259
	Polyunsaturated fatty acid to saturated fatty acid ratio QTL	2	7409	1	20317440	23241469
			6424	7	39263294	41239497
	pH 24 hr post-mortem (loin) QTL	8	17824	1	25282866	26839316
			21588	3	69373670	71202809
			5832	6	119906788	121520144
			121	15	101456532	105538307
			21865	17	51668654	53001545
			5786	18	10347319	13852356
			5787	18	10347319	13852356
			4011	18	27500981	32361295
	pH 24 hr post mortem (ham) QTL	3	31524	1	61060452	62501002
			21587	3	25540895	28510050
			4012	18	27500981	32361295
	pH 45 minutes post mortem QTL	7	12647	1	26941539	31127350
			7627	3	25540895	28510050
			21518	3	69373670	71202809
			9850	5	48299264	52941307
			66008	7	39263294	41239497
			18717	14	32917093	38467581
			4001	10	65643848	66904022
	pH for Semimembranosus QTL	5	12648	1	26941539	31127350
			31516	3	50093724	51949616
			31517	3	50093724	51949616
			5874	4	52911214	54485747
			5876	8	99194661	102642214
	Polyunsaturated fatty acid content QTL	2	6422	7	39263294	41239497
			23109	18	19475958	21271758
	PH for Longissmus dorsi QTL	2	3846	7	68269609	70720169
			5580	12	24366020	26167716
	pH 48 hr post-mortem (loin) QTL	1	9791	9	64869795	67753445
	Ratio of semitendinosus weight to dissected muscles in ham weight QTL	1	1279	4	68904300	70012464
	Residual glycogen QTL	1	5861	7	39263294	41239497
	Relative area of type IIb fibers QTL	1	4034	14	29746139	32852259
	Saturated fatty acid content QTL	2	31351	1	26941539	31127350
			3114	5	67751596	68875434
	Shear force QTL	5	21570	1	251065405	252612159
			7386	2	90790770	93528196
			2977	2	90790770	93528196
			3987	3	69373670	71202809
			2985	5	48299264	52941307
	Shear force at first peak QTL	1	3988	3	69373670	71202809
	Stearic acid content QTL	2	31557	2	4888458	6308534
			9576	4	41620526	42896924
	Subcutaneous fat thickness QTL	2	31548	2	4888458	6308534
			7294	4	72531055	73633491
	Shoulder subcutaneous fat thickness QTL	7	7269	4	52911214	54485747
			5497	4	118208756	119838312
			1052	7	53537532	54756430
			7320	7	56332436	57366865
			2791	7	74781825	76581541
			17881	7	118202779	119789912
			18536	17	46125150	47616034
	tenderness score QTL	2	7397	2	110227035	112075650
			7401	2	110227035	112075650
	Taste intensity QTL (	1	2987	5	53696618	56503325
	Total muscle fiber number QTL	2	66006	7	39263294	41239497
			10251	15	117393771	119150117
	Unsaturated fatty acid content QTL	2	3113	5	67751596	68875434
			3128	5	67751596	68875434
	Glucose-6-phosphate content QTL	1	5868	8	60760253	63875884
	Side fat thickness QTL	1	7296	4	72531055	73633491
Health(89)	Osteochondrosis score QTL	2	7664	6	27124107	28422364
			7665	6	27124107	28422364
	Anti-K88 E.coli IgG levels QTL	1	615	5	36011213	37675418
	Anti-O149 E.coli IgG levels QTL	1	616	6	27124107	28422364
	CD4-positive leukocyte number QTL	1	4266	8	80817644	82243506
	CD4-positive leukocyte percentage QTL	1	1748	9	93085121	94629151
	CD8-positive leukocyte percentage QTL	1	17847	8	80817644	82243506
	CD4-positive/CD8-positive leukocyte ratio QTL	1	17843	7	95734104	98563105
	CD4-negative, CD8-positive leukocyte percentage QTL	2	17846	8	80817644	82243506
			17854	14	16218222	18674494
	Change in interferon-gamma level QTL	1	12335	4	67205898	68234479
	Change in Mycoplasma hyopneumoniae antibody titer QTL	1	12326	15	117393771	119150117
	cis-Vaccenic acid content QTL	3	31545	2	4888458	6308534
			17730	7	68269609	70720169
			17743	7	68269609	70720169
	Cholesterol level QTL	5	7725	3	31944414	33094130
			17718	6	82171367	83394754
			7719	7	95734104	98563105
			9562	8	99194661	102642214
			7726	13	141742241	142794153
	conA-induced cell proliferation QTL	2	613	7	53537532	54756430
			4270	8	80817644	82243506
	Cholesterol level in meat QTL	2	17753	14	44954833	48258915
			136	18	27500981	32361295
	CSFV antibody level QTL	1	37539	3	33135605	34795866
	Cortisol level QTL	2	489	18	4113390	5374643
			490	18	4113390	5374643
	HDL cholesterol QTL	5	7713	1	17240364	18257053
			7702	1	18271474	20056239
			7703	3	33135605	34795866
			9558	5	70852175	72850719
			7695	7	95734104	98563105
	Hematocrit QTL	3	7222	4	41620526	42896924
			5413	5	48299264	52941307
			4279	8	80817644	82243506
	Hemoglobin QTL	2	5390	5	48299264	52941307
			7224	9	108957530	110350707
	Hemolytic complement activity (classical pathway) QTL	1	9610	6	82171367	83394754
	Hematin pigmentation QTL	1	9047	7	39263294	41239497
	Interleukin-2 level QTL	1	17599	6	82171367	83394754
	Interferon-gamma level QTL	1	12265	7	63292999	65551586
	Insulin-like growth factor 1 level QTL	1	16983	15	25577431	26632211
	Lymphocyte number QTL	1	13483	1	20317440	23241469
	Lymphocyte percentage QTL	2	13480	1	20317440	23241469
			13484	1	20317440	23241469
	Mean corpuscular volume QTL	1	12286	3	58359200	59909824
	Mean corpuscular hemoglobin content QTL	1	12290	6	82171367	83394754
	Mean corpuscular hemoglobin concentration QTL	1	12292	7	68269609	70720169
	Melanoma susceptibility QTL	6	7568	2	7685242	9214624
			7583	3	29769244	31587379
			7234	8	57353691	60231273
			7599	8	60760253	63875884
			7604	9	46208249	49676614
			7603	18	19475958	21271758
	MHCII-positive leukocyte number QTL	1	4269	8	80817644	82243506
	Neutrophil percentage QTL	1	13482	1	20317440	23241469
	NADPH-generating enzyme activity QTL	1	12784	7	53537532	54756430
	NADP-malate dehydrogenase activity QTL	2	12780	7	53537532	54756430
			12782	7	53537532	54756430
	Pseudorabies virus antibody titer QTL	1	13481	1	20317440	23241469
	Platelet count QTL	2	7488	3	29769244	31587379
			7491	3	29769244	31587379
	Plasma FSH concentration QTL	1	644	3	44060931	45533790
	PWM-induced cell proliferation QTL	1	4271	8	80817644	82243506
	Phagocytic activity QTL	1	21321	14	16218222	18674494
	Red blood cell count QTL	2	5399	5	48299264	52941307
			6544	7	56332436	57366865
	Red cell distribution width QTL	1	12293	7	39263294	41239497
	Salmonella count in liver QTL	3	11555	1	17240364	18257053
			11567	8	6287281	8063479
			11580	14	48922919	52325392
	Salmonella count in liver and spleen QTL	2	11556	1	17240364	18257053
			11579	14	48922919	52325392
	Scrotal/inguinal hernia QTL	3	3037	1	20317440	23241469
			8780	13	80399567	81570888
			8791	18	6208393	7544784
	Sarcocystis miescheriana IgG levels QTL	2	7492	4	18741391	20356992
			7494	5	70852175	72850719
	Salmonella shedding status QTL	1	18732	14	98698790	99933842
	stress-induced leukocyte proliferation QTL	1	155	2	107598562	110191258
	Triglyceride level QTL	1	9559	5	53696618	56503325
	Tetanus antibody titer QTL	1	12332	18	4113390	5374643
	Umbilical hernia QTL	6	8741	1	25282866	26839316
			8743	1	195816163	197492615
			8746	2	110227035	112075650
			8750	6	82171367	83394754
			8754	7	68269609	70720169
			8758	8	24416895	26892862
	White blood cell number QTL	1	6307	15	117393771	119150117
Total		891
